# Supplementary material for: Biophysical ambiguities prevent accurate genetic prediction
Source: Nat Commun. 2020 Oct 1;11:4923. doi: 10.1038/s41467-020-18694-0 (PMC7529754; doi:10.1038/s41467-020-18694-0)
Supplement: Supplementary file 4 — Source Data [file 41467_2020_18694_MOESM4_ESM.xls]

## Sheet: Fig1c
	Total_protein	PR	prm
1	1e-10	0.99993	4.79542e-06
2	1.25893e-10	0.99989	7.58045e-06
3	1.58489e-10	0.999827	1.19787e-05
4	1.99526e-10	0.999727	1.89236e-05
5	2.51189e-10	0.99957	2.98931e-05
6	3.16228e-10	0.999324	4.72364e-05
7	3.98107e-10	0.998939	7.47175e-05
8	5.01187e-10	0.998339	0.000118441
9	6.30957e-10	0.997409	0.000188489
10	7.94328e-10	0.99597	0.000301923
11	1e-09	0.993755	0.000488497
12	1.25893e-09	0.990366	0.0008018
13	1.58489e-09	0.985208	0.00134125
14	1.99526e-09	0.977406	0.0022953
15	2.51189e-09	0.965685	0.00402424
16	3.16228e-09	0.948206	0.00721164
17	3.98107e-09	0.922388	0.0131197
18	5.01187e-09	0.884771	0.0239614
19	6.30957e-09	0.831162	0.0432939
20	7.94328e-09	0.757493	0.0760588
21	1e-08	0.661896	0.127509
22	1.25893e-08	0.547709	0.200363
23	1.58489e-08	0.425175	0.291193
24	1.99526e-08	0.308789	0.389402
25	2.51189e-08	0.210938	0.481113
26	3.16228e-08	0.13708	0.555066
27	3.98107e-08	0.0858954	0.605712
28	5.01187e-08	0.0525422	0.632497
29	6.30957e-08	0.0316824	0.637644
30	7.94328e-08	0.018963	0.624403
31	1e-07	0.0113182	0.59621
32	1.25893e-07	0.00675605	0.556455
33	1.58489e-07	0.00404027	0.508469
34	1.99526e-07	0.00242306	0.455489
35	2.51189e-07	0.00145805	0.400546
36	3.16228e-07	0.000880508	0.346295
37	3.98107e-07	0.000533646	0.294847
38	5.01187e-07	0.000324561	0.24769
39	6.30957e-07	0.000198058	0.205683
40	7.94328e-07	0.000121244	0.169147
41	1e-06	7.44389e-05	0.137988
42	1.25893e-06	4.58264e-05	0.111837
43	1.58489e-06	2.8282e-05	0.0901713
44	1.99526e-06	1.74939e-05	0.0724046
45	2.51189e-06	1.46247e-05	0.0666411
46	3.16228e-06	1.46247e-05	0.0666411
47	3.98107e-06	1.46247e-05	0.0666411
48	5.01187e-06	1.46247e-05	0.0666411
49	6.30957e-06	1.46247e-05	0.0666411
50	7.94328e-06	1.46247e-05	0.0666411
51	1e-05	1.46247e-05	0.0666411
52	1.25893e-05	1.46247e-05	0.0666411
53	1.58489e-05	1.46247e-05	0.0666411
54	1.99526e-05	1.46247e-05	0.0666411
55	2.51189e-05	1.46247e-05	0.0666411
56	3.16228e-05	1.46247e-05	0.0666411
57	3.98107e-05	1.46247e-05	0.0666411
58	5.01187e-05	1.46247e-05	0.0666411
59	6.30957e-05	1.46247e-05	0.0666411
60	7.94328e-05	1.46247e-05	0.0666411
61	0.0001	1.46247e-05	0.0666411

## Sheet: Fig1d_S1b-e
	whichPar	ddG	pr	prm		# ddG1= ∆∆Folding energy
1	ddG1	-2	0.000104598	0.159179		# ddG2 = ∆∆Dimerization energy
2	ddG1	-1.8	0.000104664	0.15922		# ddG3= ∆∆DNA Binding energy
3	ddG1	-1.6	0.000104755	0.159278		# ddG4 =∆∆ Tetramerization energy
4	ddG1	-1.4	0.000104882	0.159358
5	ddG1	-1.2	0.000105058	0.159469
6	ddG1	-1	0.000105302	0.159622
7	ddG1	-0.8	0.000105642	0.159834
8	ddG1	-0.6	0.000106113	0.160129
9	ddG1	-0.4	0.00010677	0.160538
10	ddG1	-0.2	0.000107686	0.161105
11	ddG1	0	0.000108967	0.161894
12	ddG1	0.2	0.000110766	0.16299
13	ddG1	0.4	0.000113306	0.164518
14	ddG1	0.6	0.000116918	0.166651
15	ddG1	0.8	0.000122106	0.169637
16	ddG1	1	0.000129662	0.173834
17	ddG1	1.2	0.000140877	0.179762
18	ddG1	1.4	0.00015796	0.188188
19	ddG1	1.6	0.000184911	0.200253
20	ddG1	1.8	0.000229468	0.217664
21	ddG1	2	0.000307796	0.242937
22	ddG1	2.2	0.000456648	0.279592
23	ddG1	2.4	0.000767333	0.331843
24	ddG1	2.6	0.00148692	0.402677
25	ddG1	2.8	0.00333293	0.488981
26	ddG1	3	0.00847826	0.575171
27	ddG1	3.2	0.023456	0.631883
28	ddG1	3.4	0.0660547	0.623012
29	ddG1	3.6	0.171953	0.519804
30	ddG1	3.8	0.367417	0.338461
31	ddG1	4	0.5999	0.16561
32	ddG1	4.2	0.779784	0.0654595
33	ddG1	4.4	0.885662	0.0236766
34	ddG1	4.6	0.941326	0.0086523
35	ddG1	4.8	0.969798	0.00337851
36	ddG1	5	0.984377	0.00143501
37	ddG1	5.2	0.99189	0.000656807
38	ddG1	5.4	0.995781	0.000317241
39	ddG1	5.6	0.997803	0.000158505
40	ddG1	5.8	0.998855	8.07604e-05
41	ddG1	6	0.999403	4.15952e-05
42	ddG1	6.2	0.999689	2.15477e-05
43	ddG1	6.4	0.999838	1.11965e-05
44	ddG1	6.6	0.999915	5.82722e-06
45	ddG1	6.8	0.999956	3.03529e-06
46	ddG1	7	0.999977	1.5817e-06
47	ddG1	7.2	0.999988	8.24412e-07
48	ddG1	7.4	0.999994	4.29748e-07
49	ddG1	7.6	0.999997	2.24031e-07
50	ddG1	7.8	0.999998	1.16792e-07
51	ddG1	8	0.999999	6.08872e-08
52	ddG1	8.2	1	3.17425e-08
53	ddG1	8.4	1	1.65485e-08
54	ddG1	8.6	1	8.62729e-09
55	ddG1	8.8	1	4.49771e-09
56	ddG1	9	1	2.34482e-09
57	ddG1	9.2	1	1.22244e-09
58	ddG1	9.4	1	6.37298e-10
59	ddG1	9.6	1	3.32246e-10
60	ddG1	9.8	1	1.73211e-10
61	ddG1	10	1	9.03012e-11
62	ddG2	-2	8.84314e-05	0.148414
63	ddG2	-1.8	8.92333e-05	0.148978
64	ddG2	-1.6	9.01863e-05	0.149643
65	ddG2	-1.4	9.13208e-05	0.150429
66	ddG2	-1.2	9.2674e-05	0.151359
67	ddG2	-1	9.4292e-05	0.152458
68	ddG2	-0.8	9.62318e-05	0.153759
69	ddG2	-0.6	9.85653e-05	0.155302
70	ddG2	-0.4	0.000101383	0.157132
71	ddG2	-0.2	0.0001048	0.159306
72	ddG2	0	0.000108967	0.161894
73	ddG2	0.2	0.000114079	0.164978
74	ddG2	0.4	0.000120394	0.168662
75	ddG2	0.6	0.000128263	0.17307
76	ddG2	0.8	0.000138162	0.178358
77	ddG2	1	0.000150755	0.184716
78	ddG2	1.2	0.000166985	0.192381
79	ddG2	1.4	0.000188213	0.201643
80	ddG2	1.6	0.000216454	0.212856
81	ddG2	1.8	0.000254748	0.226451
82	ddG2	2	0.000307796	0.242937
83	ddG2	2.2	0.000383031	0.262892
84	ddG2	2.4	0.000492485	0.286938
85	ddG2	2.6	0.000656065	0.31566
86	ddG2	2.8	0.000907393	0.34948
87	ddG2	3	0.00130429	0.38845
88	ddG2	3.2	0.00194767	0.431986
89	ddG2	3.4	0.00301545	0.478604
90	ddG2	3.6	0.00482292	0.525747
91	ddG2	3.8	0.00792764	0.569822
92	ddG2	4	0.0133047	0.60644
93	ddG2	4.2	0.0226185	0.630794
94	ddG2	4.4	0.0385865	0.63802
95	ddG2	4.6	0.0653165	0.623594
96	ddG2	4.8	0.108234	0.584107
97	ddG2	5	0.172872	0.518881
98	ddG2	5.2	0.261931	0.432286
99	ddG2	5.4	0.371667	0.334885
100	ddG2	5.6	0.491004	0.240802
101	ddG2	5.8	0.605789	0.16184
102	ddG2	6	0.705122	0.103094
103	ddG2	6.2	0.784466	0.0633057
104	ddG2	6.4	0.844523	0.0380886
105	ddG2	6.6	0.888538	0.0227666
106	ddG2	6.8	0.920252	0.0136675
107	ddG2	7	0.94293	0.00830753
108	ddG2	7.2	0.959112	0.00514053
109	ddG2	7.4	0.970663	0.00324789
110	ddG2	7.6	0.978923	0.00209713
111	ddG2	7.8	0.984839	0.0013826
112	ddG2	8	0.989085	0.000928815
113	ddG2	8.2	0.992135	0.000634092
114	ddG2	8.4	0.99433	0.000438662
115	ddG2	8.6	0.995911	0.000306687
116	ddG2	8.8	0.99705	0.000216187
117	ddG2	9	0.997871	0.000153349
118	ddG2	9.2	0.998464	0.00010929
119	ddG2	9.4	0.998891	7.81632e-05
120	ddG2	9.6	0.9992	5.60462e-05
121	ddG2	9.8	0.999422	4.02637e-05
122	ddG2	10	0.999583	2.89656e-05
123	ddG3	-2	1.6514e-07	0.00755837
124	ddG3	-1.8	3.16646e-07	0.0104342
125	ddG3	-1.6	6.07061e-07	0.0143864
126	ddG3	-1.4	1.16361e-06	0.0198021
127	ddG3	-1.2	2.2298e-06	0.0271932
128	ddG3	-1	4.2714e-06	0.0372253
129	ddG3	-0.8	8.17833e-06	0.0507409
130	ddG3	-0.6	1.56488e-05	0.0687672
131	ddG3	-0.4	2.9918e-05	0.0924886
132	ddG3	-0.2	5.71363e-05	0.123155
133	ddG3	0	0.000108967	0.161894
134	ddG3	0.2	0.000207463	0.209408
135	ddG3	0.4	0.000394174	0.265578
136	ddG3	0.6	0.000747071	0.329057
137	ddG3	0.8	0.00141169	0.397036
138	ddG3	1	0.00265771	0.465322
139	ddG3	1.2	0.00497936	0.528786
140	ddG3	1.4	0.0092666	0.581998
141	ddG3	1.6	0.0170778	0.619776
142	ddG3	1.8	0.03102	0.637438
143	ddG3	2	0.0551403	0.6309
144	ddG3	2.2	0.0949682	0.597106
145	ddG3	2.4	0.156464	0.535424
146	ddG3	2.6	0.243141	0.450023
147	ddG3	2.8	0.352149	0.351437
148	ddG3	3	0.472776	0.254385
149	ddG3	3.2	0.59037	0.171776
150	ddG3	3.4	0.693066	0.109718
151	ddG3	3.6	0.775534	0.0674366
152	ddG3	3.8	0.838111	0.0405564
153	ddG3	4	0.884005	0.024207
154	ddG3	4.2	0.917063	0.0145014
155	ddG3	4.4	0.940685	0.00879175
156	ddG3	4.6	0.957526	0.00542491
157	ddG3	4.8	0.969539	0.00341785
158	ddG3	5	0.978123	0.0022009
159	ddG3	5.2	0.984268	0.00144748
160	ddG3	5.4	0.988675	0.000970348
161	ddG3	5.6	0.991842	0.000661289
162	ddG3	5.8	0.994119	0.000456835
163	ddG3	6	0.995759	0.000319042
164	ddG3	6.2	0.996941	0.000224706
165	ddG3	6.4	0.997793	0.000159292
166	ddG3	6.6	0.998407	0.000113471
167	ddG3	6.8	0.99885	8.1125e-05
168	ddG3	7	0.99917	5.81549e-05
169	ddG3	7.2	0.999401	4.17707e-05
170	ddG3	7.4	0.999567	3.00456e-05
171	ddG3	7.6	0.999688	2.16343e-05
172	ddG3	7.8	0.999775	1.55897e-05
173	ddG3	8	0.999837	1.12401e-05
174	ddG3	8.2	0.999882	8.10727e-06
175	ddG3	8.4	0.999915	5.84933e-06
176	ddG3	8.6	0.999939	4.22112e-06
177	ddG3	8.8	0.999956	3.0466e-06
178	ddG3	9	0.999968	2.19913e-06
179	ddG3	9.2	0.999977	1.58752e-06
180	ddG3	9.4	0.999983	1.14608e-06
181	ddG3	9.6	0.999988	8.27419e-07
182	ddG3	9.8	0.999991	5.9738e-07
183	ddG3	10	0.999994	4.31305e-07
184	ddG4	-2	4.22796e-06	0.163014
185	ddG4	-1.8	5.85493e-06	0.162996
186	ddG4	-1.6	8.10763e-06	0.162972
187	ddG4	-1.4	1.12264e-05	0.162939
188	ddG4	-1.2	1.55434e-05	0.162893
189	ddG4	-1	2.15181e-05	0.162829
190	ddG4	-0.8	2.97844e-05	0.16274
191	ddG4	-0.6	4.1217e-05	0.162618
192	ddG4	-0.4	5.70201e-05	0.162449
193	ddG4	-0.2	7.88481e-05	0.162216
194	ddG4	0	0.000108967	0.161894
195	ddG4	0.2	0.000150467	0.16145
196	ddG4	0.4	0.000207537	0.16084
197	ddG4	0.6	0.000285808	0.160003
198	ddG4	0.8	0.00039276	0.15886
199	ddG4	1	0.000538171	0.157305
200	ddG4	1.2	0.000734523	0.155206
201	ddG4	1.4	0.000997231	0.152397
202	ddG4	1.6	0.00134442	0.148684
203	ddG4	1.8	0.00179589	0.143856
204	ddG4	2	0.00237076	0.137709
205	ddG4	2.2	0.00308349	0.130086
206	ddG4	2.4	0.00393856	0.12094
207	ddG4	2.6	0.00492487	0.110389
208	ddG4	2.8	0.00601234	0.098754
209	ddG4	3	0.00715332	0.0865447
210	ddG4	3.2	0.00828981	0.0743817
211	ddG4	3.4	0.0093647	0.0628763
212	ddG4	3.6	0.0103327	0.0525139
213	ddG4	3.8	0.0111665	0.043586
214	ddG4	4	0.0118579	0.0361833
215	ddG4	4.2	0.012413	0.0302384
216	ddG4	4.4	0.0128475	0.0255855
217	ddG4	4.6	0.0131807	0.0220169
218	ddG4	4.8	0.0134323	0.0193222
219	ddG4	5	0.01362	0.0173113
220	ddG4	5.2	0.0137589	0.0158237
221	ddG4	5.4	0.013861	0.0147305
222	ddG4	5.6	0.0139356	0.013931
223	ddG4	5.8	0.01399	0.0133483
224	ddG4	6	0.0140296	0.0129247
225	ddG4	6.2	0.0140583	0.0126173
226	ddG4	6.4	0.0140791	0.0123946
227	ddG4	6.6	0.0140941	0.0122334
228	ddG4	6.8	0.014105	0.0121168
229	ddG4	7	0.0141129	0.0120325
230	ddG4	7.2	0.0141186	0.0119715
231	ddG4	7.4	0.0141227	0.0119275
232	ddG4	7.6	0.0141256	0.0118957
233	ddG4	7.8	0.0141278	0.0118727
234	ddG4	8	0.0141293	0.0118561
235	ddG4	8.2	0.0141304	0.0118441
236	ddG4	8.4	0.0141313	0.0118355
237	ddG4	8.6	0.0141318	0.0118292
238	ddG4	8.8	0.0141323	0.0118247
239	ddG4	9	0.0141326	0.0118215
240	ddG4	9.2	0.0141328	0.0118191
241	ddG4	9.4	0.0141329	0.0118174
242	ddG4	9.6	0.0141331	0.0118162
243	ddG4	9.8	0.0141331	0.0118153
244	ddG4	10	0.0141332	0.0118147

## Sheet: FigS1a
	free_dimer	ddG1	ddG2	ddG3	ddG4	Total_protein	pr	prm		# ddG1= ∆∆Folding energy
1	1e-20	-2	-2	-2	-2	2.79627e-15	1	3.60761e-12		# ddG2 = ∆∆Dimerization energy
2	2.5e-20	-2	-2	-2	-2	4.42131e-15	1	9.01904e-12		# ddG3= ∆∆DNA Binding energy
3	6.25e-20	-2	-2	-2	-2	6.99076e-15	1	2.25476e-11		# ddG4 = ∆∆Tetramerization energy
4	1.5625e-19	-2	-2	-2	-2	1.10535e-14	1	5.6369e-11
5	3.90625e-19	-2	-2	-2	-2	1.74774e-14	1	1.40923e-10
6	9.76563e-19	-2	-2	-2	-2	2.76349e-14	1	3.52307e-10
7	2.44141e-18	-2	-2	-2	-2	4.36963e-14	1	8.80772e-10
8	6.10352e-18	-2	-2	-2	-2	6.90945e-14	1	2.20196e-09
9	1.52588e-17	-2	-2	-2	-2	1.09259e-13	1	5.50506e-09
10	3.8147e-17	-2	-2	-2	-2	1.72782e-13	1	1.37637e-08
11	9.53674e-17	-2	-2	-2	-2	2.73262e-13	0.999999	3.44157e-08
12	2.38419e-16	-2	-2	-2	-2	4.32241e-13	0.999999	8.60797e-08
13	5.96046e-16	-2	-2	-2	-2	6.83871e-13	0.999997	2.15452e-07
14	1.49012e-15	-2	-2	-2	-2	1.08239e-12	0.999992	5.4021e-07
15	3.72529e-15	-2	-2	-2	-2	1.71415e-12	0.99998	1.3604e-06
16	9.31323e-15	-2	-2	-2	-2	2.71715e-12	0.999951	3.46271e-06
17	2.32831e-14	-2	-2	-2	-2	4.31331e-12	0.999877	9.04245e-06
18	5.82077e-14	-2	-2	-2	-2	6.86273e-12	0.999691	2.50158e-05
19	1.45519e-13	-2	-2	-2	-2	1.09579e-11	0.99921	7.75886e-05
20	3.63798e-13	-2	-2	-2	-2	1.75935e-11	0.997928	0.000287836
21	9.09495e-13	-2	-2	-2	-2	2.84881e-11	0.994209	0.00130276
22	2.27374e-12	-2	-2	-2	-2	4.67416e-11	0.981818	0.00682977
23	5.68434e-12	-2	-2	-2	-2	7.84766e-11	0.933687	0.0376775
24	1.42109e-11	-2	-2	-2	-2	1.39345e-10	0.750726	0.183017
25	3.55271e-11	-2	-2	-2	-2	2.78458e-10	0.357788	0.534217
26	8.88178e-11	-2	-2	-2	-2	5.92875e-10	0.0869033	0.791823
27	2.22045e-10	-2	-2	-2	-2	1.26338e-09	0.0154474	0.83882
28	5.55112e-10	-2	-2	-2	-2	2.70278e-09	0.0025479	0.777518
29	1.38778e-09	-2	-2	-2	-2	5.71866e-09	0.000415164	0.633111
30	3.46945e-09	-2	-2	-2	-2	1.18112e-08	6.76254e-05	0.429512
31	8.67362e-09	-2	-2	-2	-2	2.44163e-08	1.09871e-05	0.23782
32	2.1684e-08	-2	-2	-2	-2	5.27605e-08	1.77504e-06	0.112382
33	5.42101e-08	-2	-2	-2	-2	1.20618e-07	2.85392e-07	0.0484678
34	1.35525e-07	-2	-2	-2	-2	2.87215e-07	4.57612e-08	0.020013
35	3.38813e-07	-2	-2	-2	-2	6.9985e-07	7.32837e-09	0.00810991
36	8.47033e-07	-2	-2	-2	-2	1.72578e-06	1.17297e-09	0.00326102
37	2.11758e-06	-2	-2	-2	-2	4.28185e-06	1.87702e-10	0.00130716
38	5.29396e-06	-2	-2	-2	-2	1.06582e-05	3.00342e-11	0.000523305
39	1.32349e-05	-2	-2	-2	-2	2.65775e-05	4.8056e-12	0.000209393
40	3.30872e-05	-2	-2	-2	-2	6.63413e-05	7.6894e-13	8.37684e-05
41	8.27181e-05	-2	-2	-2	-2	0.000165696	1.23013e-13	3.35092e-05
42	0.000206795	-2	-2	-2	-2	0.000413998	1.96509e-14	1.3404e-05
43	0.000516988	-2	-2	-2	-2	0.00103462	3.10862e-15	5.36163e-06
44	0.00129247	-2	-2	-2	-2	0.00258595	5.55112e-16	2.14466e-06
45	0.00323117	-2	-2	-2	-2	0.00646394	1.11022e-16	8.57865e-07
46	0.00807794	-2	-2	-2	-2	0.0161584	0	3.43146e-07
47	0.0201948	-2	-2	-2	-2	0.0403937	0	1.37259e-07
48	0.0504871	-2	-2	-2	-2	0.10098	-2.22045e-16	5.49034e-08
49	0.126218	-2	-2	-2	-2	0.252445	0	2.19614e-08
50	0.315544	-2	-2	-2	-2	0.631104	0	8.78455e-09
51	1e-20	0	-2	-2	-2	3.31993e-15	1	3.60761e-12
52	2.5e-20	0	-2	-2	-2	5.24928e-15	1	9.01904e-12
53	6.25e-20	0	-2	-2	-2	8.29989e-15	1	2.25476e-11
54	1.5625e-19	0	-2	-2	-2	1.31234e-14	1	5.6369e-11
55	3.90625e-19	0	-2	-2	-2	2.07502e-14	1	1.40923e-10
56	9.76563e-19	0	-2	-2	-2	3.28097e-14	1	3.52307e-10
57	2.44141e-18	0	-2	-2	-2	5.18784e-14	1	8.80772e-10
58	6.10352e-18	0	-2	-2	-2	8.20315e-14	1	2.20196e-09
59	1.52588e-17	0	-2	-2	-2	1.29714e-13	1	5.50506e-09
60	3.8147e-17	0	-2	-2	-2	2.05124e-13	1	1.37637e-08
61	9.53674e-17	0	-2	-2	-2	3.244e-13	0.999999	3.44157e-08
62	2.38419e-16	0	-2	-2	-2	5.13097e-13	0.999999	8.60797e-08
63	5.96046e-16	0	-2	-2	-2	8.11716e-13	0.999997	2.15452e-07
64	1.49012e-15	0	-2	-2	-2	1.28453e-12	0.999992	5.4021e-07
65	3.72529e-15	0	-2	-2	-2	2.03376e-12	0.99998	1.3604e-06
66	9.31323e-15	0	-2	-2	-2	3.2225e-12	0.999951	3.46271e-06
67	2.32831e-14	0	-2	-2	-2	5.11234e-12	0.999877	9.04245e-06
68	5.82077e-14	0	-2	-2	-2	8.12611e-12	0.999691	2.50158e-05
69	1.45519e-13	0	-2	-2	-2	1.29555e-11	0.99921	7.75886e-05
70	3.63798e-13	0	-2	-2	-2	2.07519e-11	0.997928	0.000287836
71	9.09495e-13	0	-2	-2	-2	3.3482e-11	0.994209	0.00130276
72	2.27374e-12	0	-2	-2	-2	5.46377e-11	0.981818	0.00682977
73	5.68434e-12	0	-2	-2	-2	9.09615e-11	0.933687	0.0376775
74	1.42109e-11	0	-2	-2	-2	1.59085e-10	0.750726	0.183017
75	3.55271e-11	0	-2	-2	-2	3.0967e-10	0.357788	0.534217
76	8.88178e-11	0	-2	-2	-2	6.42225e-10	0.0869033	0.791823
77	2.22045e-10	0	-2	-2	-2	1.34141e-09	0.0154474	0.83882
78	5.55112e-10	0	-2	-2	-2	2.82616e-09	0.0025479	0.777518
79	1.38778e-09	0	-2	-2	-2	5.91373e-09	0.000415164	0.633111
80	3.46945e-09	0	-2	-2	-2	1.21197e-08	6.76254e-05	0.429512
81	8.67362e-09	0	-2	-2	-2	2.4904e-08	1.09871e-05	0.23782
82	2.1684e-08	0	-2	-2	-2	5.35316e-08	1.77504e-06	0.112382
83	5.42101e-08	0	-2	-2	-2	1.21837e-07	2.85392e-07	0.0484678
84	1.35525e-07	0	-2	-2	-2	2.89143e-07	4.57612e-08	0.020013
85	3.38813e-07	0	-2	-2	-2	7.02898e-07	7.32837e-09	0.00810991
86	8.47033e-07	0	-2	-2	-2	1.7306e-06	1.17297e-09	0.00326102
87	2.11758e-06	0	-2	-2	-2	4.28947e-06	1.87702e-10	0.00130716
88	5.29396e-06	0	-2	-2	-2	1.06703e-05	3.00342e-11	0.000523305
89	1.32349e-05	0	-2	-2	-2	2.65966e-05	4.8056e-12	0.000209393
90	3.30872e-05	0	-2	-2	-2	6.63714e-05	7.6894e-13	8.37684e-05
91	8.27181e-05	0	-2	-2	-2	0.000165744	1.23013e-13	3.35092e-05
92	0.000206795	0	-2	-2	-2	0.000414074	1.96509e-14	1.3404e-05
93	0.000516988	0	-2	-2	-2	0.00103474	3.10862e-15	5.36163e-06
94	0.00129247	0	-2	-2	-2	0.00258614	5.55112e-16	2.14466e-06
95	0.00323117	0	-2	-2	-2	0.00646424	1.11022e-16	8.57865e-07
96	0.00807794	0	-2	-2	-2	0.0161589	0	3.43146e-07
97	0.0201948	0	-2	-2	-2	0.0403944	0	1.37259e-07
98	0.0504871	0	-2	-2	-2	0.100982	-2.22045e-16	5.49034e-08
99	0.126218	0	-2	-2	-2	0.252447	0	2.19614e-08
100	0.315544	0	-2	-2	-2	0.631107	0	8.78455e-09
101	1e-20	2	-2	-2	-2	1.69174e-14	1	3.60761e-12
102	2.5e-20	2	-2	-2	-2	2.67488e-14	1	9.01904e-12
103	6.25e-20	2	-2	-2	-2	4.22937e-14	1	2.25476e-11
104	1.5625e-19	2	-2	-2	-2	6.68723e-14	1	5.6369e-11
105	3.90625e-19	2	-2	-2	-2	1.05735e-13	1	1.40923e-10
106	9.76563e-19	2	-2	-2	-2	1.67182e-13	1	3.52307e-10
107	2.44141e-18	2	-2	-2	-2	2.64339e-13	1	8.80772e-10
108	6.10352e-18	2	-2	-2	-2	4.17962e-13	1	2.20196e-09
109	1.52588e-17	2	-2	-2	-2	6.60867e-13	1	5.50506e-09
110	3.8147e-17	2	-2	-2	-2	1.04495e-12	1	1.37637e-08
111	9.53674e-17	2	-2	-2	-2	1.65228e-12	0.999999	3.44157e-08
112	2.38419e-16	2	-2	-2	-2	2.61266e-12	0.999999	8.60797e-08
113	5.96046e-16	2	-2	-2	-2	4.13142e-12	0.999997	2.15452e-07
114	1.49012e-15	2	-2	-2	-2	6.53344e-12	0.999992	5.4021e-07
115	3.72529e-15	2	-2	-2	-2	1.0333e-11	0.99998	1.3604e-06
116	9.31323e-15	2	-2	-2	-2	1.63448e-11	0.999951	3.46271e-06
117	2.32831e-14	2	-2	-2	-2	2.58605e-11	0.999877	9.04245e-06
118	5.82077e-14	2	-2	-2	-2	4.09318e-11	0.999691	2.50158e-05
119	1.45519e-13	2	-2	-2	-2	6.48259e-11	0.99921	7.75886e-05
120	3.63798e-13	2	-2	-2	-2	1.02766e-10	0.997928	0.000287836
121	9.09495e-13	2	-2	-2	-2	1.63158e-10	0.994209	0.00130276
122	2.27374e-12	2	-2	-2	-2	2.59673e-10	0.981818	0.00682977
123	5.68434e-12	2	-2	-2	-2	4.15151e-10	0.933687	0.0376775
124	1.42109e-11	2	-2	-2	-2	6.71674e-10	0.750726	0.183017
125	3.55271e-11	2	-2	-2	-2	1.12014e-09	0.357788	0.534217
126	8.88178e-11	2	-2	-2	-2	1.9237e-09	0.0869033	0.791823
127	2.22045e-10	2	-2	-2	-2	3.36759e-09	0.0154474	0.83882
128	5.55112e-10	2	-2	-2	-2	6.02984e-09	0.0025479	0.777518
129	1.38778e-09	2	-2	-2	-2	1.09792e-08	0.000415164	0.633111
130	3.46945e-09	2	-2	-2	-2	2.01289e-08	6.76254e-05	0.429512
131	8.67362e-09	2	-2	-2	-2	3.75676e-08	1.09871e-05	0.23782
132	2.1684e-08	2	-2	-2	-2	7.35546e-08	1.77504e-06	0.112382
133	5.42101e-08	2	-2	-2	-2	1.53496e-07	2.85392e-07	0.0484678
134	1.35525e-07	2	-2	-2	-2	3.39201e-07	4.57612e-08	0.020013
135	3.38813e-07	2	-2	-2	-2	7.82046e-07	7.32837e-09	0.00810991
136	8.47033e-07	2	-2	-2	-2	1.85574e-06	1.17297e-09	0.00326102
137	2.11758e-06	2	-2	-2	-2	4.48734e-06	1.87702e-10	0.00130716
138	5.29396e-06	2	-2	-2	-2	1.09832e-05	3.00342e-11	0.000523305
139	1.32349e-05	2	-2	-2	-2	2.70912e-05	4.8056e-12	0.000209393
140	3.30872e-05	2	-2	-2	-2	6.71536e-05	7.6894e-13	8.37684e-05
141	8.27181e-05	2	-2	-2	-2	0.000166981	1.23013e-13	3.35092e-05
142	0.000206795	2	-2	-2	-2	0.000416029	1.96509e-14	1.3404e-05
143	0.000516988	2	-2	-2	-2	0.00103783	3.10862e-15	5.36163e-06
144	0.00129247	2	-2	-2	-2	0.00259103	5.55112e-16	2.14466e-06
145	0.00323117	2	-2	-2	-2	0.00647197	1.11022e-16	8.57865e-07
146	0.00807794	2	-2	-2	-2	0.0161711	0	3.43146e-07
147	0.0201948	2	-2	-2	-2	0.0404137	0	1.37259e-07
148	0.0504871	2	-2	-2	-2	0.101012	-2.22045e-16	5.49034e-08
149	0.126218	2	-2	-2	-2	0.252496	0	2.19614e-08
150	0.315544	2	-2	-2	-2	0.631184	0	8.78455e-09
151	1e-20	4	-2	-2	-2	3.7e-13	1	3.60761e-12
152	2.5e-20	4	-2	-2	-2	5.85021e-13	1	9.01904e-12
153	6.25e-20	4	-2	-2	-2	9.24999e-13	1	2.25476e-11
154	1.5625e-19	4	-2	-2	-2	1.46255e-12	1	5.6369e-11
155	3.90625e-19	4	-2	-2	-2	2.3125e-12	1	1.40923e-10
156	9.76563e-19	4	-2	-2	-2	3.65638e-12	1	3.52307e-10
157	2.44141e-18	4	-2	-2	-2	5.78125e-12	1	8.80772e-10
158	6.10352e-18	4	-2	-2	-2	9.14096e-12	1	2.20196e-09
159	1.52588e-17	4	-2	-2	-2	1.44531e-11	1	5.50506e-09
160	3.8147e-17	4	-2	-2	-2	2.28525e-11	1	1.37637e-08
161	9.53674e-17	4	-2	-2	-2	3.6133e-11	0.999999	3.44157e-08
162	2.38419e-16	4	-2	-2	-2	5.71314e-11	0.999999	8.60797e-08
163	5.96046e-16	4	-2	-2	-2	9.03332e-11	0.999997	2.15452e-07
164	1.49012e-15	4	-2	-2	-2	1.4283e-10	0.999992	5.4021e-07
165	3.72529e-15	4	-2	-2	-2	2.25837e-10	0.99998	1.3604e-06
166	9.31323e-15	4	-2	-2	-2	3.57087e-10	0.999951	3.46271e-06
167	2.32831e-14	4	-2	-2	-2	5.64621e-10	0.999877	9.04245e-06
168	5.82077e-14	4	-2	-2	-2	8.92787e-10	0.999691	2.50158e-05
169	1.45519e-13	4	-2	-2	-2	1.41173e-09	0.99921	7.75886e-05
170	3.63798e-13	4	-2	-2	-2	2.23241e-09	0.997928	0.000287836
171	9.09495e-13	4	-2	-2	-2	3.53041e-09	0.994209	0.00130276
172	2.27374e-12	4	-2	-2	-2	5.58377e-09	0.981818	0.00682977
173	5.68434e-12	4	-2	-2	-2	8.83329e-09	0.933687	0.0376775
174	1.42109e-11	4	-2	-2	-2	1.39819e-08	0.750726	0.183017
175	3.55271e-11	4	-2	-2	-2	2.21655e-08	0.357788	0.534217
176	8.88178e-11	4	-2	-2	-2	3.51993e-08	0.0869033	0.791823
177	2.22045e-10	4	-2	-2	-2	5.5981e-08	0.0154474	0.83882
178	5.55112e-10	4	-2	-2	-2	8.92189e-08	0.0025479	0.777518
179	1.38778e-09	4	-2	-2	-2	1.42513e-07	0.000415164	0.633111
180	3.46945e-09	4	-2	-2	-2	2.28101e-07	6.76254e-05	0.429512
181	8.67362e-09	4	-2	-2	-2	3.66401e-07	1.09871e-05	0.23782
182	2.1684e-08	4	-2	-2	-2	5.93486e-07	1.77504e-06	0.112382
183	5.42101e-08	4	-2	-2	-2	9.7558e-07	2.85392e-07	0.0484678
184	1.35525e-07	4	-2	-2	-2	1.63903e-06	4.57612e-08	0.020013
185	3.38813e-07	4	-2	-2	-2	2.83726e-06	7.32837e-09	0.00810991
186	8.47033e-07	4	-2	-2	-2	5.10531e-06	1.17297e-09	0.00326102
187	2.11758e-06	4	-2	-2	-2	9.62536e-06	1.87702e-10	0.00130716
188	5.29396e-06	4	-2	-2	-2	1.91071e-05	3.00342e-11	0.000523305
189	1.32349e-05	4	-2	-2	-2	3.99363e-05	4.8056e-12	0.000209393
190	3.30872e-05	4	-2	-2	-2	8.74634e-05	7.6894e-13	8.37684e-05
191	8.27181e-05	4	-2	-2	-2	0.000199093	1.23013e-13	3.35092e-05
192	0.000206795	4	-2	-2	-2	0.000466804	1.96509e-14	1.3404e-05
193	0.000516988	4	-2	-2	-2	0.00111811	3.10862e-15	5.36163e-06
194	0.00129247	4	-2	-2	-2	0.00271796	5.55112e-16	2.14466e-06
195	0.00323117	4	-2	-2	-2	0.00667268	1.11022e-16	8.57865e-07
196	0.00807794	4	-2	-2	-2	0.0164884	0	3.43146e-07
197	0.0201948	4	-2	-2	-2	0.0409155	0	1.37259e-07
198	0.0504871	4	-2	-2	-2	0.101806	-2.22045e-16	5.49034e-08
199	0.126218	4	-2	-2	-2	0.25375	0	2.19614e-08
200	0.315544	4	-2	-2	-2	0.633167	0	8.78455e-09
201	1e-20	-2	0	-2	-2	1.4249e-14	1	3.60761e-12
202	2.5e-20	-2	0	-2	-2	2.25297e-14	1	9.01904e-12
203	6.25e-20	-2	0	-2	-2	3.56227e-14	1	2.25476e-11
204	1.5625e-19	-2	0	-2	-2	5.63245e-14	1	5.6369e-11
205	3.90625e-19	-2	0	-2	-2	8.90571e-14	1	1.40923e-10
206	9.76563e-19	-2	0	-2	-2	1.40812e-13	1	3.52307e-10
207	2.44141e-18	-2	0	-2	-2	2.22646e-13	1	8.80772e-10
208	6.10352e-18	-2	0	-2	-2	3.52038e-13	1	2.20196e-09
209	1.52588e-17	-2	0	-2	-2	5.56633e-13	1	5.50506e-09
210	3.8147e-17	-2	0	-2	-2	8.80142e-13	1	1.37637e-08
211	9.53674e-17	-2	0	-2	-2	1.3917e-12	0.999999	3.44157e-08
212	2.38419e-16	-2	0	-2	-2	2.20064e-12	0.999999	8.60797e-08
213	5.96046e-16	-2	0	-2	-2	3.47996e-12	0.999997	2.15452e-07
214	1.49012e-15	-2	0	-2	-2	5.50339e-12	0.999992	5.4021e-07
215	3.72529e-15	-2	0	-2	-2	8.70436e-12	0.99998	1.3604e-06
216	9.31323e-15	-2	0	-2	-2	1.37696e-11	0.999951	3.46271e-06
217	2.32831e-14	-2	0	-2	-2	2.17888e-11	0.999877	9.04245e-06
218	5.82077e-14	-2	0	-2	-2	3.4494e-11	0.999691	2.50158e-05
219	1.45519e-13	-2	0	-2	-2	5.46467e-11	0.99921	7.75886e-05
220	3.63798e-13	-2	0	-2	-2	8.66716e-11	0.997928	0.000287836
221	9.09495e-13	-2	0	-2	-2	1.3771e-10	0.994209	0.00130276
222	2.27374e-12	-2	0	-2	-2	2.19437e-10	0.981818	0.00682977
223	5.68434e-12	-2	0	-2	-2	3.51532e-10	0.933687	0.0376775
224	1.42109e-11	-2	0	-2	-2	5.71083e-10	0.750726	0.183017
225	3.55271e-11	-2	0	-2	-2	9.61095e-10	0.357788	0.534217
226	8.88178e-11	-2	0	-2	-2	1.67222e-09	0.0869033	0.791823
227	2.22045e-10	-2	0	-2	-2	2.96997e-09	0.0154474	0.83882
228	5.55112e-10	-2	0	-2	-2	5.40114e-09	0.0025479	0.777518
229	1.38778e-09	-2	0	-2	-2	9.98514e-09	0.000415164	0.633111
230	3.46945e-09	-2	0	-2	-2	1.85571e-08	6.76254e-05	0.429512
231	8.67362e-09	-2	0	-2	-2	3.50825e-08	1.09871e-05	0.23782
232	2.1684e-08	-2	0	-2	-2	6.96252e-08	1.77504e-06	0.112382
233	5.42101e-08	-2	0	-2	-2	1.47284e-07	2.85392e-07	0.0484678
234	1.35525e-07	-2	0	-2	-2	3.29377e-07	4.57612e-08	0.020013
235	3.38813e-07	-2	0	-2	-2	7.66514e-07	7.32837e-09	0.00810991
236	8.47033e-07	-2	0	-2	-2	1.83118e-06	1.17297e-09	0.00326102
237	2.11758e-06	-2	0	-2	-2	4.44851e-06	1.87702e-10	0.00130716
238	5.29396e-06	-2	0	-2	-2	1.09218e-05	3.00342e-11	0.000523305
239	1.32349e-05	-2	0	-2	-2	2.69942e-05	4.8056e-12	0.000209393
240	3.30872e-05	-2	0	-2	-2	6.70001e-05	7.6894e-13	8.37684e-05
241	8.27181e-05	-2	0	-2	-2	0.000166738	1.23013e-13	3.35092e-05
242	0.000206795	-2	0	-2	-2	0.000415645	1.96509e-14	1.3404e-05
243	0.000516988	-2	0	-2	-2	0.00103722	3.10862e-15	5.36163e-06
244	0.00129247	-2	0	-2	-2	0.00259007	5.55112e-16	2.14466e-06
245	0.00323117	-2	0	-2	-2	0.00647045	1.11022e-16	8.57865e-07
246	0.00807794	-2	0	-2	-2	0.0161687	0	3.43146e-07
247	0.0201948	-2	0	-2	-2	0.0404099	0	1.37259e-07
248	0.0504871	-2	0	-2	-2	0.101006	-2.22045e-16	5.49034e-08
249	0.126218	-2	0	-2	-2	0.252486	0	2.19614e-08
250	0.315544	-2	0	-2	-2	0.631169	0	8.78455e-09
251	1e-20	0	0	-2	-2	1.69174e-14	1	3.60761e-12
252	2.5e-20	0	0	-2	-2	2.67488e-14	1	9.01904e-12
253	6.25e-20	0	0	-2	-2	4.22937e-14	1	2.25476e-11
254	1.5625e-19	0	0	-2	-2	6.68723e-14	1	5.6369e-11
255	3.90625e-19	0	0	-2	-2	1.05735e-13	1	1.40923e-10
256	9.76563e-19	0	0	-2	-2	1.67182e-13	1	3.52307e-10
257	2.44141e-18	0	0	-2	-2	2.64339e-13	1	8.80772e-10
258	6.10352e-18	0	0	-2	-2	4.17962e-13	1	2.20196e-09
259	1.52588e-17	0	0	-2	-2	6.60867e-13	1	5.50506e-09
260	3.8147e-17	0	0	-2	-2	1.04495e-12	1	1.37637e-08
261	9.53674e-17	0	0	-2	-2	1.65228e-12	0.999999	3.44157e-08
262	2.38419e-16	0	0	-2	-2	2.61266e-12	0.999999	8.60797e-08
263	5.96046e-16	0	0	-2	-2	4.13142e-12	0.999997	2.15452e-07
264	1.49012e-15	0	0	-2	-2	6.53344e-12	0.999992	5.4021e-07
265	3.72529e-15	0	0	-2	-2	1.0333e-11	0.99998	1.3604e-06
266	9.31323e-15	0	0	-2	-2	1.63448e-11	0.999951	3.46271e-06
267	2.32831e-14	0	0	-2	-2	2.58605e-11	0.999877	9.04245e-06
268	5.82077e-14	0	0	-2	-2	4.09318e-11	0.999691	2.50158e-05
269	1.45519e-13	0	0	-2	-2	6.48259e-11	0.99921	7.75886e-05
270	3.63798e-13	0	0	-2	-2	1.02766e-10	0.997928	0.000287836
271	9.09495e-13	0	0	-2	-2	1.63158e-10	0.994209	0.00130276
272	2.27374e-12	0	0	-2	-2	2.59673e-10	0.981818	0.00682977
273	5.68434e-12	0	0	-2	-2	4.15151e-10	0.933687	0.0376775
274	1.42109e-11	0	0	-2	-2	6.71674e-10	0.750726	0.183017
275	3.55271e-11	0	0	-2	-2	1.12014e-09	0.357788	0.534217
276	8.88178e-11	0	0	-2	-2	1.9237e-09	0.0869033	0.791823
277	2.22045e-10	0	0	-2	-2	3.36759e-09	0.0154474	0.83882
278	5.55112e-10	0	0	-2	-2	6.02984e-09	0.0025479	0.777518
279	1.38778e-09	0	0	-2	-2	1.09792e-08	0.000415164	0.633111
280	3.46945e-09	0	0	-2	-2	2.01289e-08	6.76254e-05	0.429512
281	8.67362e-09	0	0	-2	-2	3.75676e-08	1.09871e-05	0.23782
282	2.1684e-08	0	0	-2	-2	7.35546e-08	1.77504e-06	0.112382
283	5.42101e-08	0	0	-2	-2	1.53496e-07	2.85392e-07	0.0484678
284	1.35525e-07	0	0	-2	-2	3.39201e-07	4.57612e-08	0.020013
285	3.38813e-07	0	0	-2	-2	7.82046e-07	7.32837e-09	0.00810991
286	8.47033e-07	0	0	-2	-2	1.85574e-06	1.17297e-09	0.00326102
287	2.11758e-06	0	0	-2	-2	4.48734e-06	1.87702e-10	0.00130716
288	5.29396e-06	0	0	-2	-2	1.09832e-05	3.00342e-11	0.000523305
289	1.32349e-05	0	0	-2	-2	2.70912e-05	4.8056e-12	0.000209393
290	3.30872e-05	0	0	-2	-2	6.71536e-05	7.6894e-13	8.37684e-05
291	8.27181e-05	0	0	-2	-2	0.000166981	1.23013e-13	3.35092e-05
292	0.000206795	0	0	-2	-2	0.000416029	1.96509e-14	1.3404e-05
293	0.000516988	0	0	-2	-2	0.00103783	3.10862e-15	5.36163e-06
294	0.00129247	0	0	-2	-2	0.00259103	5.55112e-16	2.14466e-06
295	0.00323117	0	0	-2	-2	0.00647197	1.11022e-16	8.57865e-07
296	0.00807794	0	0	-2	-2	0.0161711	0	3.43146e-07
297	0.0201948	0	0	-2	-2	0.0404137	0	1.37259e-07
298	0.0504871	0	0	-2	-2	0.101012	-2.22045e-16	5.49034e-08
299	0.126218	0	0	-2	-2	0.252496	0	2.19614e-08
300	0.315544	0	0	-2	-2	0.631184	0	8.78455e-09
301	1e-20	2	0	-2	-2	8.6207e-14	1	3.60761e-12
302	2.5e-20	2	0	-2	-2	1.36305e-13	1	9.01904e-12
303	6.25e-20	2	0	-2	-2	2.15518e-13	1	2.25476e-11
304	1.5625e-19	2	0	-2	-2	3.40763e-13	1	5.6369e-11
305	3.90625e-19	2	0	-2	-2	5.38794e-13	1	1.40923e-10
306	9.76563e-19	2	0	-2	-2	8.51909e-13	1	3.52307e-10
307	2.44141e-18	2	0	-2	-2	1.34699e-12	1	8.80772e-10
308	6.10352e-18	2	0	-2	-2	2.12978e-12	1	2.20196e-09
309	1.52588e-17	2	0	-2	-2	3.36749e-12	1	5.50506e-09
310	3.8147e-17	2	0	-2	-2	5.3245e-12	1	1.37637e-08
311	9.53674e-17	2	0	-2	-2	8.41884e-12	0.999999	3.44157e-08
312	2.38419e-16	2	0	-2	-2	1.33115e-11	0.999999	8.60797e-08
313	5.96046e-16	2	0	-2	-2	2.10478e-11	0.999997	2.15452e-07
314	1.49012e-15	2	0	-2	-2	3.32806e-11	0.999992	5.4021e-07
315	3.72529e-15	2	0	-2	-2	5.2624e-11	0.99998	1.3604e-06
316	9.31323e-15	2	0	-2	-2	8.32127e-11	0.999951	3.46271e-06
317	2.32831e-14	2	0	-2	-2	1.31588e-10	0.999877	9.04245e-06
318	5.82077e-14	2	0	-2	-2	2.08102e-10	0.999691	2.50158e-05
319	1.45519e-13	2	0	-2	-2	3.29144e-10	0.99921	7.75886e-05
320	3.63798e-13	2	0	-2	-2	5.20691e-10	0.997928	0.000287836
321	9.09495e-13	2	0	-2	-2	8.23954e-10	0.994209	0.00130276
322	2.27374e-12	2	0	-2	-2	1.30448e-09	0.981818	0.00682977
323	5.68434e-12	2	0	-2	-2	2.06714e-09	0.933687	0.0376775
324	1.42109e-11	2	0	-2	-2	3.2837e-09	0.750726	0.183017
325	3.55271e-11	2	0	-2	-2	5.25012e-09	0.357788	0.534217
326	8.88178e-11	2	0	-2	-2	8.45377e-09	0.0869033	0.791823
327	2.22045e-10	2	0	-2	-2	1.36925e-08	0.0154474	0.83882
328	5.55112e-10	2	0	-2	-2	2.2355e-08	0.0025479	0.777518
329	1.38778e-09	2	0	-2	-2	3.67916e-08	0.000415164	0.633111
330	3.46945e-09	2	0	-2	-2	6.09418e-08	6.76254e-05	0.429512
331	8.67362e-09	2	0	-2	-2	1.02099e-07	1.09871e-05	0.23782
332	2.1684e-08	2	0	-2	-2	1.75587e-07	1.77504e-06	0.112382
333	5.42101e-08	2	0	-2	-2	3.14824e-07	2.85392e-07	0.0484678
334	1.35525e-07	2	0	-2	-2	5.94282e-07	4.57612e-08	0.020013
335	3.38813e-07	2	0	-2	-2	1.18536e-06	7.32837e-09	0.00810991
336	8.47033e-07	2	0	-2	-2	2.49345e-06	1.17297e-09	0.00326102
337	2.11758e-06	2	0	-2	-2	5.49563e-06	1.87702e-10	0.00130716
338	5.29396e-06	2	0	-2	-2	1.25774e-05	3.00342e-11	0.000523305
339	1.32349e-05	2	0	-2	-2	2.9612e-05	4.8056e-12	0.000209393
340	3.30872e-05	2	0	-2	-2	7.11392e-05	7.6894e-13	8.37684e-05
341	8.27181e-05	2	0	-2	-2	0.000173283	1.23013e-13	3.35092e-05
342	0.000206795	2	0	-2	-2	0.000425993	1.96509e-14	1.3404e-05
343	0.000516988	2	0	-2	-2	0.00105358	3.10862e-15	5.36163e-06
344	0.00129247	2	0	-2	-2	0.00261594	5.55112e-16	2.14466e-06
345	0.00323117	2	0	-2	-2	0.00651136	1.11022e-16	8.57865e-07
346	0.00807794	2	0	-2	-2	0.0162334	0	3.43146e-07
347	0.0201948	2	0	-2	-2	0.0405122	0	1.37259e-07
348	0.0504871	2	0	-2	-2	0.101168	-2.22045e-16	5.49034e-08
349	0.126218	2	0	-2	-2	0.252742	0	2.19614e-08
350	0.315544	2	0	-2	-2	0.631573	0	8.78455e-09
351	1e-20	4	0	-2	-2	1.88543e-12	1	3.60761e-12
352	2.5e-20	4	0	-2	-2	2.98112e-12	1	9.01904e-12
353	6.25e-20	4	0	-2	-2	4.71357e-12	1	2.25476e-11
354	1.5625e-19	4	0	-2	-2	7.4528e-12	1	5.6369e-11
355	3.90625e-19	4	0	-2	-2	1.17839e-11	1	1.40923e-10
356	9.76563e-19	4	0	-2	-2	1.8632e-11	1	3.52307e-10
357	2.44141e-18	4	0	-2	-2	2.94598e-11	1	8.80772e-10
358	6.10352e-18	4	0	-2	-2	4.658e-11	1	2.20196e-09
359	1.52588e-17	4	0	-2	-2	7.36495e-11	1	5.50506e-09
360	3.8147e-17	4	0	-2	-2	1.1645e-10	1	1.37637e-08
361	9.53674e-17	4	0	-2	-2	1.84124e-10	0.999999	3.44157e-08
362	2.38419e-16	4	0	-2	-2	2.91126e-10	0.999999	8.60797e-08
363	5.96046e-16	4	0	-2	-2	4.6031e-10	0.999997	2.15452e-07
364	1.49012e-15	4	0	-2	-2	7.27816e-10	0.999992	5.4021e-07
365	3.72529e-15	4	0	-2	-2	1.15078e-09	0.99998	1.3604e-06
366	9.31323e-15	4	0	-2	-2	1.81955e-09	0.999951	3.46271e-06
367	2.32831e-14	4	0	-2	-2	2.87698e-09	0.999877	9.04245e-06
368	5.82077e-14	4	0	-2	-2	4.54895e-09	0.999691	2.50158e-05
369	1.45519e-13	4	0	-2	-2	7.19262e-09	0.99921	7.75886e-05
370	3.63798e-13	4	0	-2	-2	1.13728e-08	0.997928	0.000287836
371	9.09495e-13	4	0	-2	-2	1.79827e-08	0.994209	0.00130276
372	2.27374e-12	4	0	-2	-2	2.84348e-08	0.981818	0.00682977
373	5.68434e-12	4	0	-2	-2	4.49639e-08	0.933687	0.0376775
374	1.42109e-11	4	0	-2	-2	7.11094e-08	0.750726	0.183017
375	3.55271e-11	4	0	-2	-2	1.12492e-07	0.357788	0.534217
376	8.88178e-11	4	0	-2	-2	1.78018e-07	0.0869033	0.791823
377	2.22045e-10	4	0	-2	-2	2.81797e-07	0.0154474	0.83882
378	5.55112e-10	4	0	-2	-2	4.46266e-07	0.0025479	0.777518
379	1.38778e-09	4	0	-2	-2	7.07053e-07	0.000415164	0.633111
380	3.46945e-09	4	0	-2	-2	1.12072e-06	6.76254e-05	0.429512
381	8.67362e-09	4	0	-2	-2	1.77775e-06	1.09871e-05	0.23782
382	2.1684e-08	4	0	-2	-2	2.82503e-06	1.77504e-06	0.112382
383	5.42101e-08	4	0	-2	-2	4.50396e-06	2.85392e-07	0.0484678
384	1.35525e-07	4	0	-2	-2	7.21789e-06	4.57612e-08	0.020013
385	3.38813e-07	4	0	-2	-2	1.16582e-05	7.32837e-09	0.00810991
386	8.47033e-07	4	0	-2	-2	1.90525e-05	1.17297e-09	0.00326102
387	2.11758e-06	4	0	-2	-2	3.16777e-05	1.87702e-10	0.00130716
388	5.29396e-06	4	0	-2	-2	5.39749e-05	3.00342e-11	0.000523305
389	1.32349e-05	4	0	-2	-2	9.50672e-05	4.8056e-12	0.000209393
390	3.30872e-05	4	0	-2	-2	0.000174633	7.6894e-13	8.37684e-05
391	8.27181e-05	4	0	-2	-2	0.000336921	1.23013e-13	3.35092e-05
392	0.000206795	4	0	-2	-2	0.000684728	1.96509e-14	1.3404e-05
393	0.000516988	4	0	-2	-2	0.00146268	3.10862e-15	5.36163e-06
394	0.00129247	4	0	-2	-2	0.00326277	5.55112e-16	2.14466e-06
395	0.00323117	4	0	-2	-2	0.0075341	1.11022e-16	8.57865e-07
396	0.00807794	4	0	-2	-2	0.0178504	0	3.43146e-07
397	0.0201948	4	0	-2	-2	0.043069	0	1.37259e-07
398	0.0504871	4	0	-2	-2	0.105211	-2.22045e-16	5.49034e-08
399	0.126218	4	0	-2	-2	0.259134	0	2.19614e-08
400	0.315544	4	0	-2	-2	0.64168	0	8.78455e-09
401	1e-20	-2	2	-2	-2	7.26095e-14	1	3.60761e-12
402	2.5e-20	-2	2	-2	-2	1.14806e-13	1	9.01904e-12
403	6.25e-20	-2	2	-2	-2	1.81524e-13	1	2.25476e-11
404	1.5625e-19	-2	2	-2	-2	2.87014e-13	1	5.6369e-11
405	3.90625e-19	-2	2	-2	-2	4.5381e-13	1	1.40923e-10
406	9.76563e-19	-2	2	-2	-2	7.17537e-13	1	3.52307e-10
407	2.44141e-18	-2	2	-2	-2	1.13453e-12	1	8.80772e-10
408	6.10352e-18	-2	2	-2	-2	1.79385e-12	1	2.20196e-09
409	1.52588e-17	-2	2	-2	-2	2.83634e-12	1	5.50506e-09
410	3.8147e-17	-2	2	-2	-2	4.48467e-12	1	1.37637e-08
411	9.53674e-17	-2	2	-2	-2	7.09096e-12	0.999999	3.44157e-08
412	2.38419e-16	-2	2	-2	-2	1.1212e-11	0.999999	8.60797e-08
413	5.96046e-16	-2	2	-2	-2	1.77281e-11	0.999997	2.15452e-07
414	1.49012e-15	-2	2	-2	-2	2.80317e-11	0.999992	5.4021e-07
415	3.72529e-15	-2	2	-2	-2	4.43247e-11	0.99998	1.3604e-06
416	9.31323e-15	-2	2	-2	-2	7.00904e-11	0.999951	3.46271e-06
417	2.32831e-14	-2	2	-2	-2	1.1084e-10	0.999877	9.04245e-06
418	5.82077e-14	-2	2	-2	-2	1.75296e-10	0.999691	2.50158e-05
419	1.45519e-13	-2	2	-2	-2	2.77274e-10	0.99921	7.75886e-05
420	3.63798e-13	-2	2	-2	-2	4.38676e-10	0.997928	0.000287836
421	9.09495e-13	-2	2	-2	-2	6.94279e-10	0.994209	0.00130276
422	2.27374e-12	-2	2	-2	-2	1.09945e-09	0.981818	0.00682977
423	5.68434e-12	-2	2	-2	-2	1.74295e-09	0.933687	0.0376775
424	1.42109e-11	-2	2	-2	-2	2.77111e-09	0.750726	0.183017
425	3.55271e-11	-2	2	-2	-2	4.43965e-09	0.357788	0.534217
426	8.88178e-11	-2	2	-2	-2	7.17229e-09	0.0869033	0.791823
427	2.22045e-10	-2	2	-2	-2	1.16664e-08	0.0154474	0.83882
428	5.55112e-10	-2	2	-2	-2	1.91513e-08	0.0025479	0.777518
429	1.38778e-09	-2	2	-2	-2	3.17261e-08	0.000415164	0.633111
430	3.46945e-09	-2	2	-2	-2	5.29326e-08	6.76254e-05	0.429512
431	8.67362e-09	-2	2	-2	-2	8.94349e-08	1.09871e-05	0.23782
432	2.1684e-08	-2	2	-2	-2	1.55564e-07	1.77504e-06	0.112382
433	5.42101e-08	-2	2	-2	-2	2.83165e-07	2.85392e-07	0.0484678
434	1.35525e-07	-2	2	-2	-2	5.44224e-07	4.57612e-08	0.020013
435	3.38813e-07	-2	2	-2	-2	1.10622e-06	7.32837e-09	0.00810991
436	8.47033e-07	-2	2	-2	-2	2.3683e-06	1.17297e-09	0.00326102
437	2.11758e-06	-2	2	-2	-2	5.29776e-06	1.87702e-10	0.00130716
438	5.29396e-06	-2	2	-2	-2	1.22645e-05	3.00342e-11	0.000523305
439	1.32349e-05	-2	2	-2	-2	2.91173e-05	4.8056e-12	0.000209393
440	3.30872e-05	-2	2	-2	-2	7.03571e-05	7.6894e-13	8.37684e-05
441	8.27181e-05	-2	2	-2	-2	0.000172046	1.23013e-13	3.35092e-05
442	0.000206795	-2	2	-2	-2	0.000424038	1.96509e-14	1.3404e-05
443	0.000516988	-2	2	-2	-2	0.00105049	3.10862e-15	5.36163e-06
444	0.00129247	-2	2	-2	-2	0.00261105	5.55112e-16	2.14466e-06
445	0.00323117	-2	2	-2	-2	0.00650363	1.11022e-16	8.57865e-07
446	0.00807794	-2	2	-2	-2	0.0162211	0	3.43146e-07
447	0.0201948	-2	2	-2	-2	0.0404929	0	1.37259e-07
448	0.0504871	-2	2	-2	-2	0.101137	-2.22045e-16	5.49034e-08
449	0.126218	-2	2	-2	-2	0.252693	0	2.19614e-08
450	0.315544	-2	2	-2	-2	0.631497	0	8.78455e-09
451	1e-20	0	2	-2	-2	8.6207e-14	1	3.60761e-12
452	2.5e-20	0	2	-2	-2	1.36305e-13	1	9.01904e-12
453	6.25e-20	0	2	-2	-2	2.15518e-13	1	2.25476e-11
454	1.5625e-19	0	2	-2	-2	3.40763e-13	1	5.6369e-11
455	3.90625e-19	0	2	-2	-2	5.38794e-13	1	1.40923e-10
456	9.76563e-19	0	2	-2	-2	8.51909e-13	1	3.52307e-10
457	2.44141e-18	0	2	-2	-2	1.34699e-12	1	8.80772e-10
458	6.10352e-18	0	2	-2	-2	2.12978e-12	1	2.20196e-09
459	1.52588e-17	0	2	-2	-2	3.36749e-12	1	5.50506e-09
460	3.8147e-17	0	2	-2	-2	5.3245e-12	1	1.37637e-08
461	9.53674e-17	0	2	-2	-2	8.41884e-12	0.999999	3.44157e-08
462	2.38419e-16	0	2	-2	-2	1.33115e-11	0.999999	8.60797e-08
463	5.96046e-16	0	2	-2	-2	2.10478e-11	0.999997	2.15452e-07
464	1.49012e-15	0	2	-2	-2	3.32806e-11	0.999992	5.4021e-07
465	3.72529e-15	0	2	-2	-2	5.2624e-11	0.99998	1.3604e-06
466	9.31323e-15	0	2	-2	-2	8.32127e-11	0.999951	3.46271e-06
467	2.32831e-14	0	2	-2	-2	1.31588e-10	0.999877	9.04245e-06
468	5.82077e-14	0	2	-2	-2	2.08102e-10	0.999691	2.50158e-05
469	1.45519e-13	0	2	-2	-2	3.29144e-10	0.99921	7.75886e-05
470	3.63798e-13	0	2	-2	-2	5.20691e-10	0.997928	0.000287836
471	9.09495e-13	0	2	-2	-2	8.23954e-10	0.994209	0.00130276
472	2.27374e-12	0	2	-2	-2	1.30448e-09	0.981818	0.00682977
473	5.68434e-12	0	2	-2	-2	2.06714e-09	0.933687	0.0376775
474	1.42109e-11	0	2	-2	-2	3.2837e-09	0.750726	0.183017
475	3.55271e-11	0	2	-2	-2	5.25012e-09	0.357788	0.534217
476	8.88178e-11	0	2	-2	-2	8.45377e-09	0.0869033	0.791823
477	2.22045e-10	0	2	-2	-2	1.36925e-08	0.0154474	0.83882
478	5.55112e-10	0	2	-2	-2	2.2355e-08	0.0025479	0.777518
479	1.38778e-09	0	2	-2	-2	3.67916e-08	0.000415164	0.633111
480	3.46945e-09	0	2	-2	-2	6.09418e-08	6.76254e-05	0.429512
481	8.67362e-09	0	2	-2	-2	1.02099e-07	1.09871e-05	0.23782
482	2.1684e-08	0	2	-2	-2	1.75587e-07	1.77504e-06	0.112382
483	5.42101e-08	0	2	-2	-2	3.14824e-07	2.85392e-07	0.0484678
484	1.35525e-07	0	2	-2	-2	5.94282e-07	4.57612e-08	0.020013
485	3.38813e-07	0	2	-2	-2	1.18536e-06	7.32837e-09	0.00810991
486	8.47033e-07	0	2	-2	-2	2.49345e-06	1.17297e-09	0.00326102
487	2.11758e-06	0	2	-2	-2	5.49563e-06	1.87702e-10	0.00130716
488	5.29396e-06	0	2	-2	-2	1.25774e-05	3.00342e-11	0.000523305
489	1.32349e-05	0	2	-2	-2	2.9612e-05	4.8056e-12	0.000209393
490	3.30872e-05	0	2	-2	-2	7.11392e-05	7.6894e-13	8.37684e-05
491	8.27181e-05	0	2	-2	-2	0.000173283	1.23013e-13	3.35092e-05
492	0.000206795	0	2	-2	-2	0.000425993	1.96509e-14	1.3404e-05
493	0.000516988	0	2	-2	-2	0.00105358	3.10862e-15	5.36163e-06
494	0.00129247	0	2	-2	-2	0.00261594	5.55112e-16	2.14466e-06
495	0.00323117	0	2	-2	-2	0.00651136	1.11022e-16	8.57865e-07
496	0.00807794	0	2	-2	-2	0.0162334	0	3.43146e-07
497	0.0201948	0	2	-2	-2	0.0405122	0	1.37259e-07
498	0.0504871	0	2	-2	-2	0.101168	-2.22045e-16	5.49034e-08
499	0.126218	0	2	-2	-2	0.252742	0	2.19614e-08
500	0.315544	0	2	-2	-2	0.631573	0	8.78455e-09
501	1e-20	2	2	-2	-2	4.39289e-13	1	3.60761e-12
502	2.5e-20	2	2	-2	-2	6.94577e-13	1	9.01904e-12
503	6.25e-20	2	2	-2	-2	1.09822e-12	1	2.25476e-11
504	1.5625e-19	2	2	-2	-2	1.73644e-12	1	5.6369e-11
505	3.90625e-19	2	2	-2	-2	2.74556e-12	1	1.40923e-10
506	9.76563e-19	2	2	-2	-2	4.34111e-12	1	3.52307e-10
507	2.44141e-18	2	2	-2	-2	6.8639e-12	1	8.80772e-10
508	6.10352e-18	2	2	-2	-2	1.08528e-11	1	2.20196e-09
509	1.52588e-17	2	2	-2	-2	1.71598e-11	1	5.50506e-09
510	3.8147e-17	2	2	-2	-2	2.7132e-11	1	1.37637e-08
511	9.53674e-17	2	2	-2	-2	4.28995e-11	0.999999	3.44157e-08
512	2.38419e-16	2	2	-2	-2	6.78303e-11	0.999999	8.60797e-08
513	5.96046e-16	2	2	-2	-2	1.0725e-10	0.999997	2.15452e-07
514	1.49012e-15	2	2	-2	-2	1.69578e-10	0.999992	5.4021e-07
515	3.72529e-15	2	2	-2	-2	2.68128e-10	0.99998	1.3604e-06
516	9.31323e-15	2	2	-2	-2	4.23955e-10	0.999951	3.46271e-06
517	2.32831e-14	2	2	-2	-2	6.70349e-10	0.999877	9.04245e-06
518	5.82077e-14	2	2	-2	-2	1.05996e-09	0.999691	2.50158e-05
519	1.45519e-13	2	2	-2	-2	1.67605e-09	0.99921	7.75886e-05
520	3.63798e-13	2	2	-2	-2	2.65033e-09	0.997928	0.000287836
521	9.09495e-13	2	2	-2	-2	4.19121e-09	0.994209	0.00130276
522	2.27374e-12	2	2	-2	-2	6.62858e-09	0.981818	0.00682977
523	5.68434e-12	2	2	-2	-2	1.04853e-08	0.933687	0.0376775
524	1.42109e-11	2	2	-2	-2	1.65939e-08	0.750726	0.183017
525	3.55271e-11	2	2	-2	-2	2.62955e-08	0.357788	0.534217
526	8.88178e-11	2	2	-2	-2	4.17294e-08	0.0869033	0.791823
527	2.22045e-10	2	2	-2	-2	6.63059e-08	0.0154474	0.83882
528	5.55112e-10	2	2	-2	-2	1.05544e-07	0.0025479	0.777518
529	1.38778e-09	2	2	-2	-2	1.68325e-07	0.000415164	0.633111
530	3.46945e-09	2	2	-2	-2	2.68914e-07	6.76254e-05	0.429512
531	8.67362e-09	2	2	-2	-2	4.30932e-07	1.09871e-05	0.23782
532	2.1684e-08	2	2	-2	-2	6.95518e-07	1.77504e-06	0.112382
533	5.42101e-08	2	2	-2	-2	1.13691e-06	2.85392e-07	0.0484678
534	1.35525e-07	2	2	-2	-2	1.89411e-06	4.57612e-08	0.020013
535	3.38813e-07	2	2	-2	-2	3.24057e-06	7.32837e-09	0.00810991
536	8.47033e-07	2	2	-2	-2	5.74302e-06	1.17297e-09	0.00326102
537	2.11758e-06	2	2	-2	-2	1.06337e-05	1.87702e-10	0.00130716
538	5.29396e-06	2	2	-2	-2	2.07013e-05	3.00342e-11	0.000523305
539	1.32349e-05	2	2	-2	-2	4.2457e-05	4.8056e-12	0.000209393
540	3.30872e-05	2	2	-2	-2	9.1449e-05	7.6894e-13	8.37684e-05
541	8.27181e-05	2	2	-2	-2	0.000205395	1.23013e-13	3.35092e-05
542	0.000206795	2	2	-2	-2	0.000476768	1.96509e-14	1.3404e-05
543	0.000516988	2	2	-2	-2	0.00113386	3.10862e-15	5.36163e-06
544	0.00129247	2	2	-2	-2	0.00274287	5.55112e-16	2.14466e-06
545	0.00323117	2	2	-2	-2	0.00671206	1.11022e-16	8.57865e-07
546	0.00807794	2	2	-2	-2	0.0165507	0	3.43146e-07
547	0.0201948	2	2	-2	-2	0.041014	0	1.37259e-07
548	0.0504871	2	2	-2	-2	0.101961	-2.22045e-16	5.49034e-08
549	0.126218	2	2	-2	-2	0.253996	0	2.19614e-08
550	0.315544	2	2	-2	-2	0.633556	0	8.78455e-09
551	1e-20	4	2	-2	-2	9.60767e-12	1	3.60761e-12
552	2.5e-20	4	2	-2	-2	1.51911e-11	1	9.01904e-12
553	6.25e-20	4	2	-2	-2	2.40192e-11	1	2.25476e-11
554	1.5625e-19	4	2	-2	-2	3.79776e-11	1	5.6369e-11
555	3.90625e-19	4	2	-2	-2	6.00479e-11	1	1.40923e-10
556	9.76563e-19	4	2	-2	-2	9.49441e-11	1	3.52307e-10
557	2.44141e-18	4	2	-2	-2	1.5012e-10	1	8.80772e-10
558	6.10352e-18	4	2	-2	-2	2.3736e-10	1	2.20196e-09
559	1.52588e-17	4	2	-2	-2	3.753e-10	1	5.50506e-09
560	3.8147e-17	4	2	-2	-2	5.93401e-10	1	1.37637e-08
561	9.53674e-17	4	2	-2	-2	9.38249e-10	0.999999	3.44157e-08
562	2.38419e-16	4	2	-2	-2	1.4835e-09	0.999999	8.60797e-08
563	5.96046e-16	4	2	-2	-2	2.34562e-09	0.999997	2.15452e-07
564	1.49012e-15	4	2	-2	-2	3.70876e-09	0.999992	5.4021e-07
565	3.72529e-15	4	2	-2	-2	5.86406e-09	0.99998	1.3604e-06
566	9.31323e-15	4	2	-2	-2	9.2719e-09	0.999951	3.46271e-06
567	2.32831e-14	4	2	-2	-2	1.46602e-08	0.999877	9.04245e-06
568	5.82077e-14	4	2	-2	-2	2.31798e-08	0.999691	2.50158e-05
569	1.45519e-13	4	2	-2	-2	3.66506e-08	0.99921	7.75886e-05
570	3.63798e-13	4	2	-2	-2	5.795e-08	0.997928	0.000287836
571	9.09495e-13	4	2	-2	-2	9.16277e-08	0.994209	0.00130276
572	2.27374e-12	4	2	-2	-2	1.44878e-07	0.981818	0.00682977
573	5.68434e-12	4	2	-2	-2	2.29076e-07	0.933687	0.0376775
574	1.42109e-11	4	2	-2	-2	3.62217e-07	0.750726	0.183017
575	3.55271e-11	4	2	-2	-2	5.72773e-07	0.357788	0.534217
576	8.88178e-11	4	2	-2	-2	9.05787e-07	0.0869033	0.791823
577	2.22045e-10	4	2	-2	-2	1.4325e-06	0.0154474	0.83882
578	5.55112e-10	4	2	-2	-2	2.26569e-06	0.0025479	0.777518
579	1.38778e-09	4	2	-2	-2	3.58381e-06	0.000415164	0.633111
580	3.46945e-09	4	2	-2	-2	5.66927e-06	6.76254e-05	0.429512
581	8.67362e-09	4	2	-2	-2	8.96965e-06	1.09871e-05	0.23782
582	2.1684e-08	4	2	-2	-2	1.41964e-05	1.77504e-06	0.112382
583	5.42101e-08	4	2	-2	-2	2.24837e-05	2.85392e-07	0.0484678
584	1.35525e-07	4	2	-2	-2	3.56464e-05	4.57612e-08	0.020013
585	3.38813e-07	4	2	-2	-2	5.66076e-05	7.32837e-09	0.00810991
586	8.47033e-07	4	2	-2	-2	9.01236e-05	1.17297e-09	0.00326102
587	2.11758e-06	4	2	-2	-2	0.000144051	1.87702e-10	0.00130716
588	5.29396e-06	4	2	-2	-2	0.000231653	3.00342e-11	0.000523305
589	1.32349e-05	4	2	-2	-2	0.000376001	4.8056e-12	0.000209393
590	3.30872e-05	4	2	-2	-2	0.000618828	7.6894e-13	8.37684e-05
591	8.27181e-05	4	2	-2	-2	0.00103925	1.23013e-13	3.35092e-05
592	0.000206795	4	2	-2	-2	0.00179521	1.96509e-14	1.3404e-05
593	0.000516988	4	2	-2	-2	0.00321851	3.10862e-15	5.36163e-06
594	0.00129247	4	2	-2	-2	0.00603899	5.55112e-16	2.14466e-06
595	0.00323117	4	2	-2	-2	0.0119237	1.11022e-16	8.57865e-07
596	0.00807794	4	2	-2	-2	0.024791	0	3.43146e-07
597	0.0201948	4	2	-2	-2	0.054043	0	1.37259e-07
598	0.0504871	4	2	-2	-2	0.122562	-2.22045e-16	5.49034e-08
599	0.126218	4	2	-2	-2	0.286569	0	2.19614e-08
600	0.315544	4	2	-2	-2	0.685058	0	8.78455e-09
601	1e-20	-2	4	-2	-2	3.7e-13	1	3.60761e-12
602	2.5e-20	-2	4	-2	-2	5.85021e-13	1	9.01904e-12
603	6.25e-20	-2	4	-2	-2	9.24999e-13	1	2.25476e-11
604	1.5625e-19	-2	4	-2	-2	1.46255e-12	1	5.6369e-11
605	3.90625e-19	-2	4	-2	-2	2.3125e-12	1	1.40923e-10
606	9.76563e-19	-2	4	-2	-2	3.65638e-12	1	3.52307e-10
607	2.44141e-18	-2	4	-2	-2	5.78125e-12	1	8.80772e-10
608	6.10352e-18	-2	4	-2	-2	9.14096e-12	1	2.20196e-09
609	1.52588e-17	-2	4	-2	-2	1.44531e-11	1	5.50506e-09
610	3.8147e-17	-2	4	-2	-2	2.28525e-11	1	1.37637e-08
611	9.53674e-17	-2	4	-2	-2	3.6133e-11	0.999999	3.44157e-08
612	2.38419e-16	-2	4	-2	-2	5.71314e-11	0.999999	8.60797e-08
613	5.96046e-16	-2	4	-2	-2	9.03332e-11	0.999997	2.15452e-07
614	1.49012e-15	-2	4	-2	-2	1.4283e-10	0.999992	5.4021e-07
615	3.72529e-15	-2	4	-2	-2	2.25837e-10	0.99998	1.3604e-06
616	9.31323e-15	-2	4	-2	-2	3.57087e-10	0.999951	3.46271e-06
617	2.32831e-14	-2	4	-2	-2	5.64621e-10	0.999877	9.04245e-06
618	5.82077e-14	-2	4	-2	-2	8.92787e-10	0.999691	2.50158e-05
619	1.45519e-13	-2	4	-2	-2	1.41173e-09	0.99921	7.75886e-05
620	3.63798e-13	-2	4	-2	-2	2.23241e-09	0.997928	0.000287836
621	9.09495e-13	-2	4	-2	-2	3.53041e-09	0.994209	0.00130276
622	2.27374e-12	-2	4	-2	-2	5.58377e-09	0.981818	0.00682977
623	5.68434e-12	-2	4	-2	-2	8.83329e-09	0.933687	0.0376775
624	1.42109e-11	-2	4	-2	-2	1.39819e-08	0.750726	0.183017
625	3.55271e-11	-2	4	-2	-2	2.21655e-08	0.357788	0.534217
626	8.88178e-11	-2	4	-2	-2	3.51993e-08	0.0869033	0.791823
627	2.22045e-10	-2	4	-2	-2	5.5981e-08	0.0154474	0.83882
628	5.55112e-10	-2	4	-2	-2	8.92189e-08	0.0025479	0.777518
629	1.38778e-09	-2	4	-2	-2	1.42513e-07	0.000415164	0.633111
630	3.46945e-09	-2	4	-2	-2	2.28101e-07	6.76254e-05	0.429512
631	8.67362e-09	-2	4	-2	-2	3.66401e-07	1.09871e-05	0.23782
632	2.1684e-08	-2	4	-2	-2	5.93486e-07	1.77504e-06	0.112382
633	5.42101e-08	-2	4	-2	-2	9.7558e-07	2.85392e-07	0.0484678
634	1.35525e-07	-2	4	-2	-2	1.63903e-06	4.57612e-08	0.020013
635	3.38813e-07	-2	4	-2	-2	2.83726e-06	7.32837e-09	0.00810991
636	8.47033e-07	-2	4	-2	-2	5.10531e-06	1.17297e-09	0.00326102
637	2.11758e-06	-2	4	-2	-2	9.62536e-06	1.87702e-10	0.00130716
638	5.29396e-06	-2	4	-2	-2	1.91071e-05	3.00342e-11	0.000523305
639	1.32349e-05	-2	4	-2	-2	3.99363e-05	4.8056e-12	0.000209393
640	3.30872e-05	-2	4	-2	-2	8.74634e-05	7.6894e-13	8.37684e-05
641	8.27181e-05	-2	4	-2	-2	0.000199093	1.23013e-13	3.35092e-05
642	0.000206795	-2	4	-2	-2	0.000466804	1.96509e-14	1.3404e-05
643	0.000516988	-2	4	-2	-2	0.00111811	3.10862e-15	5.36163e-06
644	0.00129247	-2	4	-2	-2	0.00271796	5.55112e-16	2.14466e-06
645	0.00323117	-2	4	-2	-2	0.00667268	1.11022e-16	8.57865e-07
646	0.00807794	-2	4	-2	-2	0.0164884	0	3.43146e-07
647	0.0201948	-2	4	-2	-2	0.0409155	0	1.37259e-07
648	0.0504871	-2	4	-2	-2	0.101806	-2.22045e-16	5.49034e-08
649	0.126218	-2	4	-2	-2	0.25375	0	2.19614e-08
650	0.315544	-2	4	-2	-2	0.633167	0	8.78455e-09
651	1e-20	0	4	-2	-2	4.39289e-13	1	3.60761e-12
652	2.5e-20	0	4	-2	-2	6.94577e-13	1	9.01904e-12
653	6.25e-20	0	4	-2	-2	1.09822e-12	1	2.25476e-11
654	1.5625e-19	0	4	-2	-2	1.73644e-12	1	5.6369e-11
655	3.90625e-19	0	4	-2	-2	2.74556e-12	1	1.40923e-10
656	9.76563e-19	0	4	-2	-2	4.34111e-12	1	3.52307e-10
657	2.44141e-18	0	4	-2	-2	6.8639e-12	1	8.80772e-10
658	6.10352e-18	0	4	-2	-2	1.08528e-11	1	2.20196e-09
659	1.52588e-17	0	4	-2	-2	1.71598e-11	1	5.50506e-09
660	3.8147e-17	0	4	-2	-2	2.7132e-11	1	1.37637e-08
661	9.53674e-17	0	4	-2	-2	4.28995e-11	0.999999	3.44157e-08
662	2.38419e-16	0	4	-2	-2	6.78303e-11	0.999999	8.60797e-08
663	5.96046e-16	0	4	-2	-2	1.0725e-10	0.999997	2.15452e-07
664	1.49012e-15	0	4	-2	-2	1.69578e-10	0.999992	5.4021e-07
665	3.72529e-15	0	4	-2	-2	2.68128e-10	0.99998	1.3604e-06
666	9.31323e-15	0	4	-2	-2	4.23955e-10	0.999951	3.46271e-06
667	2.32831e-14	0	4	-2	-2	6.70349e-10	0.999877	9.04245e-06
668	5.82077e-14	0	4	-2	-2	1.05996e-09	0.999691	2.50158e-05
669	1.45519e-13	0	4	-2	-2	1.67605e-09	0.99921	7.75886e-05
670	3.63798e-13	0	4	-2	-2	2.65033e-09	0.997928	0.000287836
671	9.09495e-13	0	4	-2	-2	4.19121e-09	0.994209	0.00130276
672	2.27374e-12	0	4	-2	-2	6.62858e-09	0.981818	0.00682977
673	5.68434e-12	0	4	-2	-2	1.04853e-08	0.933687	0.0376775
674	1.42109e-11	0	4	-2	-2	1.65939e-08	0.750726	0.183017
675	3.55271e-11	0	4	-2	-2	2.62955e-08	0.357788	0.534217
676	8.88178e-11	0	4	-2	-2	4.17294e-08	0.0869033	0.791823
677	2.22045e-10	0	4	-2	-2	6.63059e-08	0.0154474	0.83882
678	5.55112e-10	0	4	-2	-2	1.05544e-07	0.0025479	0.777518
679	1.38778e-09	0	4	-2	-2	1.68325e-07	0.000415164	0.633111
680	3.46945e-09	0	4	-2	-2	2.68914e-07	6.76254e-05	0.429512
681	8.67362e-09	0	4	-2	-2	4.30932e-07	1.09871e-05	0.23782
682	2.1684e-08	0	4	-2	-2	6.95518e-07	1.77504e-06	0.112382
683	5.42101e-08	0	4	-2	-2	1.13691e-06	2.85392e-07	0.0484678
684	1.35525e-07	0	4	-2	-2	1.89411e-06	4.57612e-08	0.020013
685	3.38813e-07	0	4	-2	-2	3.24057e-06	7.32837e-09	0.00810991
686	8.47033e-07	0	4	-2	-2	5.74302e-06	1.17297e-09	0.00326102
687	2.11758e-06	0	4	-2	-2	1.06337e-05	1.87702e-10	0.00130716
688	5.29396e-06	0	4	-2	-2	2.07013e-05	3.00342e-11	0.000523305
689	1.32349e-05	0	4	-2	-2	4.2457e-05	4.8056e-12	0.000209393
690	3.30872e-05	0	4	-2	-2	9.1449e-05	7.6894e-13	8.37684e-05
691	8.27181e-05	0	4	-2	-2	0.000205395	1.23013e-13	3.35092e-05
692	0.000206795	0	4	-2	-2	0.000476768	1.96509e-14	1.3404e-05
693	0.000516988	0	4	-2	-2	0.00113386	3.10862e-15	5.36163e-06
694	0.00129247	0	4	-2	-2	0.00274287	5.55112e-16	2.14466e-06
695	0.00323117	0	4	-2	-2	0.00671206	1.11022e-16	8.57865e-07
696	0.00807794	0	4	-2	-2	0.0165507	0	3.43146e-07
697	0.0201948	0	4	-2	-2	0.041014	0	1.37259e-07
698	0.0504871	0	4	-2	-2	0.101961	-2.22045e-16	5.49034e-08
699	0.126218	0	4	-2	-2	0.253996	0	2.19614e-08
700	0.315544	0	4	-2	-2	0.633556	0	8.78455e-09
701	1e-20	2	4	-2	-2	2.23851e-12	1	3.60761e-12
702	2.5e-20	2	4	-2	-2	3.53939e-12	1	9.01904e-12
703	6.25e-20	2	4	-2	-2	5.59627e-12	1	2.25476e-11
704	1.5625e-19	2	4	-2	-2	8.84848e-12	1	5.6369e-11
705	3.90625e-19	2	4	-2	-2	1.39907e-11	1	1.40923e-10
706	9.76563e-19	2	4	-2	-2	2.21212e-11	1	3.52307e-10
707	2.44141e-18	2	4	-2	-2	3.49767e-11	1	8.80772e-10
708	6.10352e-18	2	4	-2	-2	5.5303e-11	1	2.20196e-09
709	1.52588e-17	2	4	-2	-2	8.74418e-11	1	5.50506e-09
710	3.8147e-17	2	4	-2	-2	1.38258e-10	1	1.37637e-08
711	9.53674e-17	2	4	-2	-2	2.18605e-10	0.999999	3.44157e-08
712	2.38419e-16	2	4	-2	-2	3.45644e-10	0.999999	8.60797e-08
713	5.96046e-16	2	4	-2	-2	5.46512e-10	0.999997	2.15452e-07
714	1.49012e-15	2	4	-2	-2	8.64113e-10	0.999992	5.4021e-07
715	3.72529e-15	2	4	-2	-2	1.36628e-09	0.99998	1.3604e-06
716	9.31323e-15	2	4	-2	-2	2.16029e-09	0.999951	3.46271e-06
717	2.32831e-14	2	4	-2	-2	3.41574e-09	0.999877	9.04245e-06
718	5.82077e-14	2	4	-2	-2	5.4008e-09	0.999691	2.50158e-05
719	1.45519e-13	2	4	-2	-2	8.53953e-09	0.99921	7.75886e-05
720	3.63798e-13	2	4	-2	-2	1.35024e-08	0.997928	0.000287836
721	9.09495e-13	2	4	-2	-2	2.13499e-08	0.994209	0.00130276
722	2.27374e-12	2	4	-2	-2	3.37589e-08	0.981818	0.00682977
723	5.68434e-12	2	4	-2	-2	5.3382e-08	0.933687	0.0376775
724	1.42109e-11	2	4	-2	-2	8.44196e-08	0.750726	0.183017
725	3.55271e-11	2	4	-2	-2	1.33537e-07	0.357788	0.534217
726	8.88178e-11	2	4	-2	-2	2.11294e-07	0.0869033	0.791823
727	2.22045e-10	2	4	-2	-2	3.34411e-07	0.0154474	0.83882
728	5.55112e-10	2	4	-2	-2	5.29455e-07	0.0025479	0.777518
729	1.38778e-09	2	4	-2	-2	8.38587e-07	0.000415164	0.633111
730	3.46945e-09	2	4	-2	-2	1.32869e-06	6.76254e-05	0.429512
731	8.67362e-09	2	4	-2	-2	2.10659e-06	1.09871e-05	0.23782
732	2.1684e-08	2	4	-2	-2	3.34496e-06	1.77504e-06	0.112382
733	5.42101e-08	2	4	-2	-2	5.32604e-06	2.85392e-07	0.0484678
734	1.35525e-07	2	4	-2	-2	8.51771e-06	4.57612e-08	0.020013
735	3.38813e-07	2	4	-2	-2	1.37134e-05	7.32837e-09	0.00810991
736	8.47033e-07	2	4	-2	-2	2.2302e-05	1.17297e-09	0.00326102
737	2.11758e-06	2	4	-2	-2	3.68157e-05	1.87702e-10	0.00130716
738	5.29396e-06	2	4	-2	-2	6.20989e-05	3.00342e-11	0.000523305
739	1.32349e-05	2	4	-2	-2	0.000107912	4.8056e-12	0.000209393
740	3.30872e-05	2	4	-2	-2	0.000194943	7.6894e-13	8.37684e-05
741	8.27181e-05	2	4	-2	-2	0.000369033	1.23013e-13	3.35092e-05
742	0.000206795	2	4	-2	-2	0.000735502	1.96509e-14	1.3404e-05
743	0.000516988	2	4	-2	-2	0.00154296	3.10862e-15	5.36163e-06
744	0.00129247	2	4	-2	-2	0.00338971	5.55112e-16	2.14466e-06
745	0.00323117	2	4	-2	-2	0.0077348	1.11022e-16	8.57865e-07
746	0.00807794	2	4	-2	-2	0.0181678	0	3.43146e-07
747	0.0201948	2	4	-2	-2	0.0435708	0	1.37259e-07
748	0.0504871	2	4	-2	-2	0.106004	-2.22045e-16	5.49034e-08
749	0.126218	2	4	-2	-2	0.260388	0	2.19614e-08
750	0.315544	2	4	-2	-2	0.643663	0	8.78455e-09
751	1e-20	4	4	-2	-2	4.89583e-11	1	3.60761e-12
752	2.5e-20	4	4	-2	-2	7.74098e-11	1	9.01904e-12
753	6.25e-20	4	4	-2	-2	1.22396e-10	1	2.25476e-11
754	1.5625e-19	4	4	-2	-2	1.93525e-10	1	5.6369e-11
755	3.90625e-19	4	4	-2	-2	3.05989e-10	1	1.40923e-10
756	9.76563e-19	4	4	-2	-2	4.83812e-10	1	3.52307e-10
757	2.44141e-18	4	4	-2	-2	7.64973e-10	1	8.80772e-10
758	6.10352e-18	4	4	-2	-2	1.20953e-09	1	2.20196e-09
759	1.52588e-17	4	4	-2	-2	1.91243e-09	1	5.50506e-09
760	3.8147e-17	4	4	-2	-2	3.02382e-09	1	1.37637e-08
761	9.53674e-17	4	4	-2	-2	4.78108e-09	0.999999	3.44157e-08
762	2.38419e-16	4	4	-2	-2	7.55956e-09	0.999999	8.60797e-08
763	5.96046e-16	4	4	-2	-2	1.19527e-08	0.999997	2.15452e-07
764	1.49012e-15	4	4	-2	-2	1.88989e-08	0.999992	5.4021e-07
765	3.72529e-15	4	4	-2	-2	2.98818e-08	0.99998	1.3604e-06
766	9.31323e-15	4	4	-2	-2	4.72472e-08	0.999951	3.46271e-06
767	2.32831e-14	4	4	-2	-2	7.47045e-08	0.999877	9.04245e-06
768	5.82077e-14	4	4	-2	-2	1.18118e-07	0.999691	2.50158e-05
769	1.45519e-13	4	4	-2	-2	1.86761e-07	0.99921	7.75886e-05
770	3.63798e-13	4	4	-2	-2	2.95296e-07	0.997928	0.000287836
771	9.09495e-13	4	4	-2	-2	4.66904e-07	0.994209	0.00130276
772	2.27374e-12	4	4	-2	-2	7.38242e-07	0.981818	0.00682977
773	5.68434e-12	4	4	-2	-2	1.16727e-06	0.933687	0.0376775
774	1.42109e-11	4	4	-2	-2	1.84563e-06	0.750726	0.183017
775	3.55271e-11	4	4	-2	-2	2.91825e-06	0.357788	0.534217
776	8.88178e-11	4	4	-2	-2	4.61432e-06	0.0869033	0.791823
777	2.22045e-10	4	4	-2	-2	7.2962e-06	0.0154474	0.83882
778	5.55112e-10	4	4	-2	-2	1.1537e-05	0.0025479	0.777518
779	1.38778e-09	4	4	-2	-2	1.82431e-05	0.000415164	0.633111
780	3.46945e-09	4	4	-2	-2	2.88476e-05	6.76254e-05	0.429512
781	8.67362e-09	4	4	-2	-2	4.56178e-05	1.09871e-05	0.23782
782	2.1684e-08	4	4	-2	-2	7.21422e-05	1.77504e-06	0.112382
783	5.42101e-08	4	4	-2	-2	0.000114104	2.85392e-07	0.0484678
784	1.35525e-07	4	4	-2	-2	0.000180511	4.57612e-08	0.020013
785	3.38813e-07	4	4	-2	-2	0.000285658	7.32837e-09	0.00810991
786	8.47033e-07	4	4	-2	-2	0.000452285	1.17297e-09	0.00326102
787	2.11758e-06	4	4	-2	-2	0.000716678	1.87702e-10	0.00130716
788	5.29396e-06	4	4	-2	-2	0.00113706	3.00342e-11	0.000523305
789	1.32349e-05	4	4	-2	-2	0.00180757	4.8056e-12	0.000209393
790	3.30872e-05	4	4	-2	-2	0.00288233	7.6894e-13	8.37684e-05
791	8.27181e-05	4	4	-2	-2	0.00461817	1.23013e-13	3.35092e-05
792	0.000206795	4	4	-2	-2	0.00745398	1.96509e-14	1.3404e-05
793	0.000516988	4	4	-2	-2	0.0121658	3.10862e-15	5.36163e-06
794	0.00129247	4	4	-2	-2	0.0201859	5.55112e-16	2.14466e-06
795	0.00323117	4	4	-2	-2	0.0342919	1.11022e-16	8.57865e-07
796	0.00807794	4	4	-2	-2	0.0601583	0	3.43146e-07
797	0.0201948	4	4	-2	-2	0.109964	0	1.37259e-07
798	0.0504871	4	4	-2	-2	0.21098	-2.22045e-16	5.49034e-08
799	0.126218	4	4	-2	-2	0.42637	0	2.19614e-08
800	0.315544	4	4	-2	-2	0.906104	0	8.78455e-09
801	1e-20	-2	-2	0	-2	2.79627e-15	1	1.38932e-13
802	2.5e-20	-2	-2	0	-2	4.42131e-15	1	3.47331e-13
803	6.25e-20	-2	-2	0	-2	6.99076e-15	1	8.68328e-13
804	1.5625e-19	-2	-2	0	-2	1.10535e-14	1	2.17082e-12
805	3.90625e-19	-2	-2	0	-2	1.74774e-14	1	5.42705e-12
806	9.76563e-19	-2	-2	0	-2	2.76349e-14	1	1.35676e-11
807	2.44141e-18	-2	-2	0	-2	4.36963e-14	1	3.39191e-11
808	6.10352e-18	-2	-2	0	-2	6.90945e-14	1	8.47977e-11
809	1.52588e-17	-2	-2	0	-2	1.09259e-13	1	2.11994e-10
810	3.8147e-17	-2	-2	0	-2	1.72782e-13	1	5.29988e-10
811	9.53674e-17	-2	-2	0	-2	2.73262e-13	1	1.32498e-09
812	2.38419e-16	-2	-2	0	-2	4.32241e-13	1	3.31251e-09
813	5.96046e-16	-2	-2	0	-2	6.83871e-13	1	8.28164e-09
814	1.49012e-15	-2	-2	0	-2	1.08239e-12	1	2.07064e-08
815	3.72529e-15	-2	-2	0	-2	1.71415e-12	0.999999	5.17808e-08
816	9.31323e-15	-2	-2	0	-2	2.71715e-12	0.999998	1.29543e-07
817	2.32831e-14	-2	-2	0	-2	4.31331e-12	0.999995	3.24431e-07
818	5.82077e-14	-2	-2	0	-2	6.86273e-12	0.999988	8.14652e-07
819	1.45519e-13	-2	-2	0	-2	1.09579e-11	0.999971	2.05898e-06
820	3.63798e-13	-2	-2	0	-2	1.75934e-11	0.999926	5.2871e-06
821	9.09495e-13	-2	-2	0	-2	2.84861e-11	0.999815	1.40904e-05
822	2.27374e-12	-2	-2	0	-2	4.67119e-11	0.999531	4.06779e-05
823	5.68434e-12	-2	-2	0	-2	7.80366e-11	0.998792	0.000135728
824	1.42109e-11	-2	-2	0	-2	1.33833e-10	0.996758	0.000551339
825	3.55271e-11	-2	-2	0	-2	2.3773e-10	0.990527	0.00269031
826	8.88178e-11	-2	-2	0	-2	4.41263e-10	0.968184	0.0146331
827	2.22045e-10	-2	-2	0	-2	8.62172e-10	0.878657	0.0787936
828	5.55112e-10	-2	-2	0	-2	1.78375e-09	0.590049	0.322412
829	1.38778e-09	-2	-2	0	-2	3.89553e-09	0.20329	0.680608
830	3.46945e-09	-2	-2	0	-2	8.82575e-09	0.0409823	0.831057
831	8.67362e-09	-2	-2	0	-2	2.05453e-08	0.00694322	0.822083
832	2.1684e-08	-2	-2	0	-2	4.87923e-08	0.00113538	0.723082
833	5.42101e-08	-2	-2	0	-2	1.17399e-07	0.00018493	0.546241
834	1.35525e-07	-2	-2	0	-2	2.85162e-07	3.01053e-05	0.337952
835	3.38813e-07	-2	-2	0	-2	6.98787e-07	4.87957e-06	0.172927
836	8.47033e-07	-2	-2	0	-2	1.7253e-06	7.8644e-07	0.0778609
837	2.11758e-06	-2	-2	0	-2	4.28164e-06	1.26261e-07	0.0327919
838	5.29396e-06	-2	-2	0	-2	1.06582e-05	2.02314e-08	0.0134002
839	1.32349e-05	-2	-2	0	-2	2.65775e-05	3.23898e-09	0.00540684
840	3.30872e-05	-2	-2	0	-2	6.63413e-05	5.18364e-10	0.00217031
841	8.27181e-05	-2	-2	0	-2	0.000165696	8.29463e-11	0.00086934
842	0.000206795	-2	-2	0	-2	0.000413998	1.32719e-11	0.000347931
843	0.000516988	-2	-2	0	-2	0.00103462	2.12352e-12	0.000139204
844	0.00129247	-2	-2	0	-2	0.00258595	3.39728e-13	5.56865e-05
845	0.00323117	-2	-2	0	-2	0.00646394	5.44009e-14	2.22754e-05
846	0.00807794	-2	-2	0	-2	0.0161584	8.65974e-15	8.91029e-06
847	0.0201948	-2	-2	0	-2	0.0403937	1.33227e-15	3.56414e-06
848	0.0504871	-2	-2	0	-2	0.10098	2.22045e-16	1.42566e-06
849	0.126218	-2	-2	0	-2	0.252445	0	5.70264e-07
850	0.315544	-2	-2	0	-2	0.631104	0	2.28106e-07
851	1e-20	0	-2	0	-2	3.31993e-15	1	1.38932e-13
852	2.5e-20	0	-2	0	-2	5.24928e-15	1	3.47331e-13
853	6.25e-20	0	-2	0	-2	8.29989e-15	1	8.68328e-13
854	1.5625e-19	0	-2	0	-2	1.31234e-14	1	2.17082e-12
855	3.90625e-19	0	-2	0	-2	2.07502e-14	1	5.42705e-12
856	9.76563e-19	0	-2	0	-2	3.28097e-14	1	1.35676e-11
857	2.44141e-18	0	-2	0	-2	5.18784e-14	1	3.39191e-11
858	6.10352e-18	0	-2	0	-2	8.20315e-14	1	8.47977e-11
859	1.52588e-17	0	-2	0	-2	1.29714e-13	1	2.11994e-10
860	3.8147e-17	0	-2	0	-2	2.05124e-13	1	5.29988e-10
861	9.53674e-17	0	-2	0	-2	3.244e-13	1	1.32498e-09
862	2.38419e-16	0	-2	0	-2	5.13097e-13	1	3.31251e-09
863	5.96046e-16	0	-2	0	-2	8.11716e-13	1	8.28164e-09
864	1.49012e-15	0	-2	0	-2	1.28453e-12	1	2.07064e-08
865	3.72529e-15	0	-2	0	-2	2.03376e-12	0.999999	5.17808e-08
866	9.31323e-15	0	-2	0	-2	3.2225e-12	0.999998	1.29543e-07
867	2.32831e-14	0	-2	0	-2	5.11234e-12	0.999995	3.24431e-07
868	5.82077e-14	0	-2	0	-2	8.12611e-12	0.999988	8.14652e-07
869	1.45519e-13	0	-2	0	-2	1.29555e-11	0.999971	2.05898e-06
870	3.63798e-13	0	-2	0	-2	2.07518e-11	0.999926	5.2871e-06
871	9.09495e-13	0	-2	0	-2	3.34801e-11	0.999815	1.40904e-05
872	2.27374e-12	0	-2	0	-2	5.4608e-11	0.999531	4.06779e-05
873	5.68434e-12	0	-2	0	-2	9.05214e-11	0.998792	0.000135728
874	1.42109e-11	0	-2	0	-2	1.53574e-10	0.996758	0.000551339
875	3.55271e-11	0	-2	0	-2	2.68943e-10	0.990527	0.00269031
876	8.88178e-11	0	-2	0	-2	4.90614e-10	0.968184	0.0146331
877	2.22045e-10	0	-2	0	-2	9.40202e-10	0.878657	0.0787936
878	5.55112e-10	0	-2	0	-2	1.90713e-09	0.590049	0.322412
879	1.38778e-09	0	-2	0	-2	4.09061e-09	0.20329	0.680608
880	3.46945e-09	0	-2	0	-2	9.13419e-09	0.0409823	0.831057
881	8.67362e-09	0	-2	0	-2	2.1033e-08	0.00694322	0.822083
882	2.1684e-08	0	-2	0	-2	4.95634e-08	0.00113538	0.723082
883	5.42101e-08	0	-2	0	-2	1.18618e-07	0.00018493	0.546241
884	1.35525e-07	0	-2	0	-2	2.8709e-07	3.01053e-05	0.337952
885	3.38813e-07	0	-2	0	-2	7.01835e-07	4.87957e-06	0.172927
886	8.47033e-07	0	-2	0	-2	1.73012e-06	7.8644e-07	0.0778609
887	2.11758e-06	0	-2	0	-2	4.28926e-06	1.26261e-07	0.0327919
888	5.29396e-06	0	-2	0	-2	1.06702e-05	2.02314e-08	0.0134002
889	1.32349e-05	0	-2	0	-2	2.65965e-05	3.23898e-09	0.00540684
890	3.30872e-05	0	-2	0	-2	6.63714e-05	5.18364e-10	0.00217031
891	8.27181e-05	0	-2	0	-2	0.000165744	8.29463e-11	0.00086934
892	0.000206795	0	-2	0	-2	0.000414074	1.32719e-11	0.000347931
893	0.000516988	0	-2	0	-2	0.00103474	2.12352e-12	0.000139204
894	0.00129247	0	-2	0	-2	0.00258614	3.39728e-13	5.56865e-05
895	0.00323117	0	-2	0	-2	0.00646424	5.44009e-14	2.22754e-05
896	0.00807794	0	-2	0	-2	0.0161589	8.65974e-15	8.91029e-06
897	0.0201948	0	-2	0	-2	0.0403944	1.33227e-15	3.56414e-06
898	0.0504871	0	-2	0	-2	0.100982	2.22045e-16	1.42566e-06
899	0.126218	0	-2	0	-2	0.252447	0	5.70264e-07
900	0.315544	0	-2	0	-2	0.631107	0	2.28106e-07
901	1e-20	2	-2	0	-2	1.69174e-14	1	1.38932e-13
902	2.5e-20	2	-2	0	-2	2.67488e-14	1	3.47331e-13
903	6.25e-20	2	-2	0	-2	4.22937e-14	1	8.68328e-13
904	1.5625e-19	2	-2	0	-2	6.68723e-14	1	2.17082e-12
905	3.90625e-19	2	-2	0	-2	1.05735e-13	1	5.42705e-12
906	9.76563e-19	2	-2	0	-2	1.67182e-13	1	1.35676e-11
907	2.44141e-18	2	-2	0	-2	2.64339e-13	1	3.39191e-11
908	6.10352e-18	2	-2	0	-2	4.17962e-13	1	8.47977e-11
909	1.52588e-17	2	-2	0	-2	6.60867e-13	1	2.11994e-10
910	3.8147e-17	2	-2	0	-2	1.04495e-12	1	5.29988e-10
911	9.53674e-17	2	-2	0	-2	1.65228e-12	1	1.32498e-09
912	2.38419e-16	2	-2	0	-2	2.61266e-12	1	3.31251e-09
913	5.96046e-16	2	-2	0	-2	4.13142e-12	1	8.28164e-09
914	1.49012e-15	2	-2	0	-2	6.53344e-12	1	2.07064e-08
915	3.72529e-15	2	-2	0	-2	1.0333e-11	0.999999	5.17808e-08
916	9.31323e-15	2	-2	0	-2	1.63448e-11	0.999998	1.29543e-07
917	2.32831e-14	2	-2	0	-2	2.58605e-11	0.999995	3.24431e-07
918	5.82077e-14	2	-2	0	-2	4.09318e-11	0.999988	8.14652e-07
919	1.45519e-13	2	-2	0	-2	6.48259e-11	0.999971	2.05898e-06
920	3.63798e-13	2	-2	0	-2	1.02766e-10	0.999926	5.2871e-06
921	9.09495e-13	2	-2	0	-2	1.63156e-10	0.999815	1.40904e-05
922	2.27374e-12	2	-2	0	-2	2.59644e-10	0.999531	4.06779e-05
923	5.68434e-12	2	-2	0	-2	4.14711e-10	0.998792	0.000135728
924	1.42109e-11	2	-2	0	-2	6.66163e-10	0.996758	0.000551339
925	3.55271e-11	2	-2	0	-2	1.07942e-09	0.990527	0.00269031
926	8.88178e-11	2	-2	0	-2	1.77209e-09	0.968184	0.0146331
927	2.22045e-10	2	-2	0	-2	2.96639e-09	0.878657	0.0787936
928	5.55112e-10	2	-2	0	-2	5.11081e-09	0.590049	0.322412
929	1.38778e-09	2	-2	0	-2	9.15608e-09	0.20329	0.680608
930	3.46945e-09	2	-2	0	-2	1.71434e-08	0.0409823	0.831057
931	8.67362e-09	2	-2	0	-2	3.36967e-08	0.00694322	0.822083
932	2.1684e-08	2	-2	0	-2	6.95864e-08	0.00113538	0.723082
933	5.42101e-08	2	-2	0	-2	1.50277e-07	0.00018493	0.546241
934	1.35525e-07	2	-2	0	-2	3.37148e-07	3.01053e-05	0.337952
935	3.38813e-07	2	-2	0	-2	7.80983e-07	4.87957e-06	0.172927
936	8.47033e-07	2	-2	0	-2	1.85526e-06	7.8644e-07	0.0778609
937	2.11758e-06	2	-2	0	-2	4.48713e-06	1.26261e-07	0.0327919
938	5.29396e-06	2	-2	0	-2	1.09831e-05	2.02314e-08	0.0134002
939	1.32349e-05	2	-2	0	-2	2.70912e-05	3.23898e-09	0.00540684
940	3.30872e-05	2	-2	0	-2	6.71536e-05	5.18364e-10	0.00217031
941	8.27181e-05	2	-2	0	-2	0.000166981	8.29463e-11	0.00086934
942	0.000206795	2	-2	0	-2	0.000416029	1.32719e-11	0.000347931
943	0.000516988	2	-2	0	-2	0.00103783	2.12352e-12	0.000139204
944	0.00129247	2	-2	0	-2	0.00259103	3.39728e-13	5.56865e-05
945	0.00323117	2	-2	0	-2	0.00647197	5.44009e-14	2.22754e-05
946	0.00807794	2	-2	0	-2	0.0161711	8.65974e-15	8.91029e-06
947	0.0201948	2	-2	0	-2	0.0404137	1.33227e-15	3.56414e-06
948	0.0504871	2	-2	0	-2	0.101012	2.22045e-16	1.42566e-06
949	0.126218	2	-2	0	-2	0.252496	0	5.70264e-07
950	0.315544	2	-2	0	-2	0.631184	0	2.28106e-07
951	1e-20	4	-2	0	-2	3.7e-13	1	1.38932e-13
952	2.5e-20	4	-2	0	-2	5.85021e-13	1	3.47331e-13
953	6.25e-20	4	-2	0	-2	9.24999e-13	1	8.68328e-13
954	1.5625e-19	4	-2	0	-2	1.46255e-12	1	2.17082e-12
955	3.90625e-19	4	-2	0	-2	2.3125e-12	1	5.42705e-12
956	9.76563e-19	4	-2	0	-2	3.65638e-12	1	1.35676e-11
957	2.44141e-18	4	-2	0	-2	5.78125e-12	1	3.39191e-11
958	6.10352e-18	4	-2	0	-2	9.14096e-12	1	8.47977e-11
959	1.52588e-17	4	-2	0	-2	1.44531e-11	1	2.11994e-10
960	3.8147e-17	4	-2	0	-2	2.28525e-11	1	5.29988e-10
961	9.53674e-17	4	-2	0	-2	3.6133e-11	1	1.32498e-09
962	2.38419e-16	4	-2	0	-2	5.71314e-11	1	3.31251e-09
963	5.96046e-16	4	-2	0	-2	9.03332e-11	1	8.28164e-09
964	1.49012e-15	4	-2	0	-2	1.4283e-10	1	2.07064e-08
965	3.72529e-15	4	-2	0	-2	2.25837e-10	0.999999	5.17808e-08
966	9.31323e-15	4	-2	0	-2	3.57087e-10	0.999998	1.29543e-07
967	2.32831e-14	4	-2	0	-2	5.64621e-10	0.999995	3.24431e-07
968	5.82077e-14	4	-2	0	-2	8.92787e-10	0.999988	8.14652e-07
969	1.45519e-13	4	-2	0	-2	1.41173e-09	0.999971	2.05898e-06
970	3.63798e-13	4	-2	0	-2	2.23241e-09	0.999926	5.2871e-06
971	9.09495e-13	4	-2	0	-2	3.53041e-09	0.999815	1.40904e-05
972	2.27374e-12	4	-2	0	-2	5.58374e-09	0.999531	4.06779e-05
973	5.68434e-12	4	-2	0	-2	8.83285e-09	0.998792	0.000135728
974	1.42109e-11	4	-2	0	-2	1.39764e-08	0.996758	0.000551339
975	3.55271e-11	4	-2	0	-2	2.21248e-08	0.990527	0.00269031
976	8.88178e-11	4	-2	0	-2	3.50477e-08	0.968184	0.0146331
977	2.22045e-10	4	-2	0	-2	5.55797e-08	0.878657	0.0787936
978	5.55112e-10	4	-2	0	-2	8.82998e-08	0.590049	0.322412
979	1.38778e-09	4	-2	0	-2	1.40689e-07	0.20329	0.680608
980	3.46945e-09	4	-2	0	-2	2.25116e-07	0.0409823	0.831057
981	8.67362e-09	4	-2	0	-2	3.6253e-07	0.00694322	0.822083
982	2.1684e-08	4	-2	0	-2	5.89518e-07	0.00113538	0.723082
983	5.42101e-08	4	-2	0	-2	9.72361e-07	0.00018493	0.546241
984	1.35525e-07	4	-2	0	-2	1.63698e-06	3.01053e-05	0.337952
985	3.38813e-07	4	-2	0	-2	2.83619e-06	4.87957e-06	0.172927
986	8.47033e-07	4	-2	0	-2	5.10483e-06	7.8644e-07	0.0778609
987	2.11758e-06	4	-2	0	-2	9.62516e-06	1.26261e-07	0.0327919
988	5.29396e-06	4	-2	0	-2	1.9107e-05	2.02314e-08	0.0134002
989	1.32349e-05	4	-2	0	-2	3.99363e-05	3.23898e-09	0.00540684
990	3.30872e-05	4	-2	0	-2	8.74634e-05	5.18364e-10	0.00217031
991	8.27181e-05	4	-2	0	-2	0.000199093	8.29463e-11	0.00086934
992	0.000206795	4	-2	0	-2	0.000466804	1.32719e-11	0.000347931
993	0.000516988	4	-2	0	-2	0.00111811	2.12352e-12	0.000139204
994	0.00129247	4	-2	0	-2	0.00271796	3.39728e-13	5.56865e-05
995	0.00323117	4	-2	0	-2	0.00667268	5.44009e-14	2.22754e-05
996	0.00807794	4	-2	0	-2	0.0164884	8.65974e-15	8.91029e-06
997	0.0201948	4	-2	0	-2	0.0409155	1.33227e-15	3.56414e-06
998	0.0504871	4	-2	0	-2	0.101806	2.22045e-16	1.42566e-06
999	0.126218	4	-2	0	-2	0.25375	0	5.70264e-07
1000	0.315544	4	-2	0	-2	0.633167	0	2.28106e-07
1001	1e-20	-2	0	0	-2	1.4249e-14	1	1.38932e-13
1002	2.5e-20	-2	0	0	-2	2.25297e-14	1	3.47331e-13
1003	6.25e-20	-2	0	0	-2	3.56227e-14	1	8.68328e-13
1004	1.5625e-19	-2	0	0	-2	5.63245e-14	1	2.17082e-12
1005	3.90625e-19	-2	0	0	-2	8.90571e-14	1	5.42705e-12
1006	9.76563e-19	-2	0	0	-2	1.40812e-13	1	1.35676e-11
1007	2.44141e-18	-2	0	0	-2	2.22646e-13	1	3.39191e-11
1008	6.10352e-18	-2	0	0	-2	3.52038e-13	1	8.47977e-11
1009	1.52588e-17	-2	0	0	-2	5.56633e-13	1	2.11994e-10
1010	3.8147e-17	-2	0	0	-2	8.80142e-13	1	5.29988e-10
1011	9.53674e-17	-2	0	0	-2	1.3917e-12	1	1.32498e-09
1012	2.38419e-16	-2	0	0	-2	2.20064e-12	1	3.31251e-09
1013	5.96046e-16	-2	0	0	-2	3.47996e-12	1	8.28164e-09
1014	1.49012e-15	-2	0	0	-2	5.50339e-12	1	2.07064e-08
1015	3.72529e-15	-2	0	0	-2	8.70436e-12	0.999999	5.17808e-08
1016	9.31323e-15	-2	0	0	-2	1.37696e-11	0.999998	1.29543e-07
1017	2.32831e-14	-2	0	0	-2	2.17888e-11	0.999995	3.24431e-07
1018	5.82077e-14	-2	0	0	-2	3.4494e-11	0.999988	8.14652e-07
1019	1.45519e-13	-2	0	0	-2	5.46467e-11	0.999971	2.05898e-06
1020	3.63798e-13	-2	0	0	-2	8.66715e-11	0.999926	5.2871e-06
1021	9.09495e-13	-2	0	0	-2	1.37708e-10	0.999815	1.40904e-05
1022	2.27374e-12	-2	0	0	-2	2.19407e-10	0.999531	4.06779e-05
1023	5.68434e-12	-2	0	0	-2	3.51092e-10	0.998792	0.000135728
1024	1.42109e-11	-2	0	0	-2	5.65571e-10	0.996758	0.000551339
1025	3.55271e-11	-2	0	0	-2	9.20368e-10	0.990527	0.00269031
1026	8.88178e-11	-2	0	0	-2	1.52061e-09	0.968184	0.0146331
1027	2.22045e-10	-2	0	0	-2	2.56877e-09	0.878657	0.0787936
1028	5.55112e-10	-2	0	0	-2	4.48212e-09	0.590049	0.322412
1029	1.38778e-09	-2	0	0	-2	8.16202e-09	0.20329	0.680608
1030	3.46945e-09	-2	0	0	-2	1.55717e-08	0.0409823	0.831057
1031	8.67362e-09	-2	0	0	-2	3.12115e-08	0.00694322	0.822083
1032	2.1684e-08	-2	0	0	-2	6.5657e-08	0.00113538	0.723082
1033	5.42101e-08	-2	0	0	-2	1.44064e-07	0.00018493	0.546241
1034	1.35525e-07	-2	0	0	-2	3.27324e-07	3.01053e-05	0.337952
1035	3.38813e-07	-2	0	0	-2	7.6545e-07	4.87957e-06	0.172927
1036	8.47033e-07	-2	0	0	-2	1.8307e-06	7.8644e-07	0.0778609
1037	2.11758e-06	-2	0	0	-2	4.4483e-06	1.26261e-07	0.0327919
1038	5.29396e-06	-2	0	0	-2	1.09217e-05	2.02314e-08	0.0134002
1039	1.32349e-05	-2	0	0	-2	2.69941e-05	3.23898e-09	0.00540684
1040	3.30872e-05	-2	0	0	-2	6.70001e-05	5.18364e-10	0.00217031
1041	8.27181e-05	-2	0	0	-2	0.000166738	8.29463e-11	0.00086934
1042	0.000206795	-2	0	0	-2	0.000415645	1.32719e-11	0.000347931
1043	0.000516988	-2	0	0	-2	0.00103722	2.12352e-12	0.000139204
1044	0.00129247	-2	0	0	-2	0.00259007	3.39728e-13	5.56865e-05
1045	0.00323117	-2	0	0	-2	0.00647045	5.44009e-14	2.22754e-05
1046	0.00807794	-2	0	0	-2	0.0161687	8.65974e-15	8.91029e-06
1047	0.0201948	-2	0	0	-2	0.0404099	1.33227e-15	3.56414e-06
1048	0.0504871	-2	0	0	-2	0.101006	2.22045e-16	1.42566e-06
1049	0.126218	-2	0	0	-2	0.252486	0	5.70264e-07
1050	0.315544	-2	0	0	-2	0.631169	0	2.28106e-07
1051	1e-20	0	0	0	-2	1.69174e-14	1	1.38932e-13
1052	2.5e-20	0	0	0	-2	2.67488e-14	1	3.47331e-13
1053	6.25e-20	0	0	0	-2	4.22937e-14	1	8.68328e-13
1054	1.5625e-19	0	0	0	-2	6.68723e-14	1	2.17082e-12
1055	3.90625e-19	0	0	0	-2	1.05735e-13	1	5.42705e-12
1056	9.76563e-19	0	0	0	-2	1.67182e-13	1	1.35676e-11
1057	2.44141e-18	0	0	0	-2	2.64339e-13	1	3.39191e-11
1058	6.10352e-18	0	0	0	-2	4.17962e-13	1	8.47977e-11
1059	1.52588e-17	0	0	0	-2	6.60867e-13	1	2.11994e-10
1060	3.8147e-17	0	0	0	-2	1.04495e-12	1	5.29988e-10
1061	9.53674e-17	0	0	0	-2	1.65228e-12	1	1.32498e-09
1062	2.38419e-16	0	0	0	-2	2.61266e-12	1	3.31251e-09
1063	5.96046e-16	0	0	0	-2	4.13142e-12	1	8.28164e-09
1064	1.49012e-15	0	0	0	-2	6.53344e-12	1	2.07064e-08
1065	3.72529e-15	0	0	0	-2	1.0333e-11	0.999999	5.17808e-08
1066	9.31323e-15	0	0	0	-2	1.63448e-11	0.999998	1.29543e-07
1067	2.32831e-14	0	0	0	-2	2.58605e-11	0.999995	3.24431e-07
1068	5.82077e-14	0	0	0	-2	4.09318e-11	0.999988	8.14652e-07
1069	1.45519e-13	0	0	0	-2	6.48259e-11	0.999971	2.05898e-06
1070	3.63798e-13	0	0	0	-2	1.02766e-10	0.999926	5.2871e-06
1071	9.09495e-13	0	0	0	-2	1.63156e-10	0.999815	1.40904e-05
1072	2.27374e-12	0	0	0	-2	2.59644e-10	0.999531	4.06779e-05
1073	5.68434e-12	0	0	0	-2	4.14711e-10	0.998792	0.000135728
1074	1.42109e-11	0	0	0	-2	6.66163e-10	0.996758	0.000551339
1075	3.55271e-11	0	0	0	-2	1.07942e-09	0.990527	0.00269031
1076	8.88178e-11	0	0	0	-2	1.77209e-09	0.968184	0.0146331
1077	2.22045e-10	0	0	0	-2	2.96639e-09	0.878657	0.0787936
1078	5.55112e-10	0	0	0	-2	5.11081e-09	0.590049	0.322412
1079	1.38778e-09	0	0	0	-2	9.15608e-09	0.20329	0.680608
1080	3.46945e-09	0	0	0	-2	1.71434e-08	0.0409823	0.831057
1081	8.67362e-09	0	0	0	-2	3.36967e-08	0.00694322	0.822083
1082	2.1684e-08	0	0	0	-2	6.95864e-08	0.00113538	0.723082
1083	5.42101e-08	0	0	0	-2	1.50277e-07	0.00018493	0.546241
1084	1.35525e-07	0	0	0	-2	3.37148e-07	3.01053e-05	0.337952
1085	3.38813e-07	0	0	0	-2	7.80983e-07	4.87957e-06	0.172927
1086	8.47033e-07	0	0	0	-2	1.85526e-06	7.8644e-07	0.0778609
1087	2.11758e-06	0	0	0	-2	4.48713e-06	1.26261e-07	0.0327919
1088	5.29396e-06	0	0	0	-2	1.09831e-05	2.02314e-08	0.0134002
1089	1.32349e-05	0	0	0	-2	2.70912e-05	3.23898e-09	0.00540684
1090	3.30872e-05	0	0	0	-2	6.71536e-05	5.18364e-10	0.00217031
1091	8.27181e-05	0	0	0	-2	0.000166981	8.29463e-11	0.00086934
1092	0.000206795	0	0	0	-2	0.000416029	1.32719e-11	0.000347931
1093	0.000516988	0	0	0	-2	0.00103783	2.12352e-12	0.000139204
1094	0.00129247	0	0	0	-2	0.00259103	3.39728e-13	5.56865e-05
1095	0.00323117	0	0	0	-2	0.00647197	5.44009e-14	2.22754e-05
1096	0.00807794	0	0	0	-2	0.0161711	8.65974e-15	8.91029e-06
1097	0.0201948	0	0	0	-2	0.0404137	1.33227e-15	3.56414e-06
1098	0.0504871	0	0	0	-2	0.101012	2.22045e-16	1.42566e-06
1099	0.126218	0	0	0	-2	0.252496	0	5.70264e-07
1100	0.315544	0	0	0	-2	0.631184	0	2.28106e-07
1101	1e-20	2	0	0	-2	8.6207e-14	1	1.38932e-13
1102	2.5e-20	2	0	0	-2	1.36305e-13	1	3.47331e-13
1103	6.25e-20	2	0	0	-2	2.15518e-13	1	8.68328e-13
1104	1.5625e-19	2	0	0	-2	3.40763e-13	1	2.17082e-12
1105	3.90625e-19	2	0	0	-2	5.38794e-13	1	5.42705e-12
1106	9.76563e-19	2	0	0	-2	8.51909e-13	1	1.35676e-11
1107	2.44141e-18	2	0	0	-2	1.34699e-12	1	3.39191e-11
1108	6.10352e-18	2	0	0	-2	2.12978e-12	1	8.47977e-11
1109	1.52588e-17	2	0	0	-2	3.36749e-12	1	2.11994e-10
1110	3.8147e-17	2	0	0	-2	5.3245e-12	1	5.29988e-10
1111	9.53674e-17	2	0	0	-2	8.41884e-12	1	1.32498e-09
1112	2.38419e-16	2	0	0	-2	1.33115e-11	1	3.31251e-09
1113	5.96046e-16	2	0	0	-2	2.10478e-11	1	8.28164e-09
1114	1.49012e-15	2	0	0	-2	3.32806e-11	1	2.07064e-08
1115	3.72529e-15	2	0	0	-2	5.2624e-11	0.999999	5.17808e-08
1116	9.31323e-15	2	0	0	-2	8.32127e-11	0.999998	1.29543e-07
1117	2.32831e-14	2	0	0	-2	1.31588e-10	0.999995	3.24431e-07
1118	5.82077e-14	2	0	0	-2	2.08102e-10	0.999988	8.14652e-07
1119	1.45519e-13	2	0	0	-2	3.29144e-10	0.999971	2.05898e-06
1120	3.63798e-13	2	0	0	-2	5.20691e-10	0.999926	5.2871e-06
1121	9.09495e-13	2	0	0	-2	8.23953e-10	0.999815	1.40904e-05
1122	2.27374e-12	2	0	0	-2	1.30445e-09	0.999531	4.06779e-05
1123	5.68434e-12	2	0	0	-2	2.0667e-09	0.998792	0.000135728
1124	1.42109e-11	2	0	0	-2	3.27819e-09	0.996758	0.000551339
1125	3.55271e-11	2	0	0	-2	5.2094e-09	0.990527	0.00269031
1126	8.88178e-11	2	0	0	-2	8.30216e-09	0.968184	0.0146331
1127	2.22045e-10	2	0	0	-2	1.32913e-08	0.878657	0.0787936
1128	5.55112e-10	2	0	0	-2	2.1436e-08	0.590049	0.322412
1129	1.38778e-09	2	0	0	-2	3.49684e-08	0.20329	0.680608
1130	3.46945e-09	2	0	0	-2	5.79563e-08	0.0409823	0.831057
1131	8.67362e-09	2	0	0	-2	9.82276e-08	0.00694322	0.822083
1132	2.1684e-08	2	0	0	-2	1.71619e-07	0.00113538	0.723082
1133	5.42101e-08	2	0	0	-2	3.11604e-07	0.00018493	0.546241
1134	1.35525e-07	2	0	0	-2	5.92228e-07	3.01053e-05	0.337952
1135	3.38813e-07	2	0	0	-2	1.1843e-06	4.87957e-06	0.172927
1136	8.47033e-07	2	0	0	-2	2.49296e-06	7.8644e-07	0.0778609
1137	2.11758e-06	2	0	0	-2	5.49543e-06	1.26261e-07	0.0327919
1138	5.29396e-06	2	0	0	-2	1.25773e-05	2.02314e-08	0.0134002
1139	1.32349e-05	2	0	0	-2	2.96119e-05	3.23898e-09	0.00540684
1140	3.30872e-05	2	0	0	-2	7.11392e-05	5.18364e-10	0.00217031
1141	8.27181e-05	2	0	0	-2	0.000173283	8.29463e-11	0.00086934
1142	0.000206795	2	0	0	-2	0.000425993	1.32719e-11	0.000347931
1143	0.000516988	2	0	0	-2	0.00105358	2.12352e-12	0.000139204
1144	0.00129247	2	0	0	-2	0.00261594	3.39728e-13	5.56865e-05
1145	0.00323117	2	0	0	-2	0.00651136	5.44009e-14	2.22754e-05
1146	0.00807794	2	0	0	-2	0.0162334	8.65974e-15	8.91029e-06
1147	0.0201948	2	0	0	-2	0.0405122	1.33227e-15	3.56414e-06
1148	0.0504871	2	0	0	-2	0.101168	2.22045e-16	1.42566e-06
1149	0.126218	2	0	0	-2	0.252742	0	5.70264e-07
1150	0.315544	2	0	0	-2	0.631573	0	2.28106e-07
1151	1e-20	4	0	0	-2	1.88543e-12	1	1.38932e-13
1152	2.5e-20	4	0	0	-2	2.98112e-12	1	3.47331e-13
1153	6.25e-20	4	0	0	-2	4.71357e-12	1	8.68328e-13
1154	1.5625e-19	4	0	0	-2	7.4528e-12	1	2.17082e-12
1155	3.90625e-19	4	0	0	-2	1.17839e-11	1	5.42705e-12
1156	9.76563e-19	4	0	0	-2	1.8632e-11	1	1.35676e-11
1157	2.44141e-18	4	0	0	-2	2.94598e-11	1	3.39191e-11
1158	6.10352e-18	4	0	0	-2	4.658e-11	1	8.47977e-11
1159	1.52588e-17	4	0	0	-2	7.36495e-11	1	2.11994e-10
1160	3.8147e-17	4	0	0	-2	1.1645e-10	1	5.29988e-10
1161	9.53674e-17	4	0	0	-2	1.84124e-10	1	1.32498e-09
1162	2.38419e-16	4	0	0	-2	2.91126e-10	1	3.31251e-09
1163	5.96046e-16	4	0	0	-2	4.6031e-10	1	8.28164e-09
1164	1.49012e-15	4	0	0	-2	7.27816e-10	1	2.07064e-08
1165	3.72529e-15	4	0	0	-2	1.15078e-09	0.999999	5.17808e-08
1166	9.31323e-15	4	0	0	-2	1.81955e-09	0.999998	1.29543e-07
1167	2.32831e-14	4	0	0	-2	2.87698e-09	0.999995	3.24431e-07
1168	5.82077e-14	4	0	0	-2	4.54895e-09	0.999988	8.14652e-07
1169	1.45519e-13	4	0	0	-2	7.19262e-09	0.999971	2.05898e-06
1170	3.63798e-13	4	0	0	-2	1.13728e-08	0.999926	5.2871e-06
1171	9.09495e-13	4	0	0	-2	1.79826e-08	0.999815	1.40904e-05
1172	2.27374e-12	4	0	0	-2	2.84347e-08	0.999531	4.06779e-05
1173	5.68434e-12	4	0	0	-2	4.49634e-08	0.998792	0.000135728
1174	1.42109e-11	4	0	0	-2	7.11039e-08	0.996758	0.000551339
1175	3.55271e-11	4	0	0	-2	1.12451e-07	0.990527	0.00269031
1176	8.88178e-11	4	0	0	-2	1.77866e-07	0.968184	0.0146331
1177	2.22045e-10	4	0	0	-2	2.81396e-07	0.878657	0.0787936
1178	5.55112e-10	4	0	0	-2	4.45347e-07	0.590049	0.322412
1179	1.38778e-09	4	0	0	-2	7.0523e-07	0.20329	0.680608
1180	3.46945e-09	4	0	0	-2	1.11773e-06	0.0409823	0.831057
1181	8.67362e-09	4	0	0	-2	1.77388e-06	0.00694322	0.822083
1182	2.1684e-08	4	0	0	-2	2.82106e-06	0.00113538	0.723082
1183	5.42101e-08	4	0	0	-2	4.50074e-06	0.00018493	0.546241
1184	1.35525e-07	4	0	0	-2	7.21583e-06	3.01053e-05	0.337952
1185	3.38813e-07	4	0	0	-2	1.16571e-05	4.87957e-06	0.172927
1186	8.47033e-07	4	0	0	-2	1.9052e-05	7.8644e-07	0.0778609
1187	2.11758e-06	4	0	0	-2	3.16775e-05	1.26261e-07	0.0327919
1188	5.29396e-06	4	0	0	-2	5.39749e-05	2.02314e-08	0.0134002
1189	1.32349e-05	4	0	0	-2	9.50672e-05	3.23898e-09	0.00540684
1190	3.30872e-05	4	0	0	-2	0.000174633	5.18364e-10	0.00217031
1191	8.27181e-05	4	0	0	-2	0.000336921	8.29463e-11	0.00086934
1192	0.000206795	4	0	0	-2	0.000684728	1.32719e-11	0.000347931
1193	0.000516988	4	0	0	-2	0.00146268	2.12352e-12	0.000139204
1194	0.00129247	4	0	0	-2	0.00326277	3.39728e-13	5.56865e-05
1195	0.00323117	4	0	0	-2	0.0075341	5.44009e-14	2.22754e-05
1196	0.00807794	4	0	0	-2	0.0178504	8.65974e-15	8.91029e-06
1197	0.0201948	4	0	0	-2	0.043069	1.33227e-15	3.56414e-06
1198	0.0504871	4	0	0	-2	0.105211	2.22045e-16	1.42566e-06
1199	0.126218	4	0	0	-2	0.259134	0	5.70264e-07
1200	0.315544	4	0	0	-2	0.64168	0	2.28106e-07
1201	1e-20	-2	2	0	-2	7.26095e-14	1	1.38932e-13
1202	2.5e-20	-2	2	0	-2	1.14806e-13	1	3.47331e-13
1203	6.25e-20	-2	2	0	-2	1.81524e-13	1	8.68328e-13
1204	1.5625e-19	-2	2	0	-2	2.87014e-13	1	2.17082e-12
1205	3.90625e-19	-2	2	0	-2	4.5381e-13	1	5.42705e-12
1206	9.76563e-19	-2	2	0	-2	7.17537e-13	1	1.35676e-11
1207	2.44141e-18	-2	2	0	-2	1.13453e-12	1	3.39191e-11
1208	6.10352e-18	-2	2	0	-2	1.79385e-12	1	8.47977e-11
1209	1.52588e-17	-2	2	0	-2	2.83634e-12	1	2.11994e-10
1210	3.8147e-17	-2	2	0	-2	4.48467e-12	1	5.29988e-10
1211	9.53674e-17	-2	2	0	-2	7.09096e-12	1	1.32498e-09
1212	2.38419e-16	-2	2	0	-2	1.1212e-11	1	3.31251e-09
1213	5.96046e-16	-2	2	0	-2	1.77281e-11	1	8.28164e-09
1214	1.49012e-15	-2	2	0	-2	2.80317e-11	1	2.07064e-08
1215	3.72529e-15	-2	2	0	-2	4.43247e-11	0.999999	5.17808e-08
1216	9.31323e-15	-2	2	0	-2	7.00904e-11	0.999998	1.29543e-07
1217	2.32831e-14	-2	2	0	-2	1.1084e-10	0.999995	3.24431e-07
1218	5.82077e-14	-2	2	0	-2	1.75296e-10	0.999988	8.14652e-07
1219	1.45519e-13	-2	2	0	-2	2.77274e-10	0.999971	2.05898e-06
1220	3.63798e-13	-2	2	0	-2	4.38676e-10	0.999926	5.2871e-06
1221	9.09495e-13	-2	2	0	-2	6.94277e-10	0.999815	1.40904e-05
1222	2.27374e-12	-2	2	0	-2	1.09942e-09	0.999531	4.06779e-05
1223	5.68434e-12	-2	2	0	-2	1.74251e-09	0.998792	0.000135728
1224	1.42109e-11	-2	2	0	-2	2.7656e-09	0.996758	0.000551339
1225	3.55271e-11	-2	2	0	-2	4.39892e-09	0.990527	0.00269031
1226	8.88178e-11	-2	2	0	-2	7.02068e-09	0.968184	0.0146331
1227	2.22045e-10	-2	2	0	-2	1.12651e-08	0.878657	0.0787936
1228	5.55112e-10	-2	2	0	-2	1.82323e-08	0.590049	0.322412
1229	1.38778e-09	-2	2	0	-2	2.9903e-08	0.20329	0.680608
1230	3.46945e-09	-2	2	0	-2	4.99471e-08	0.0409823	0.831057
1231	8.67362e-09	-2	2	0	-2	8.55639e-08	0.00694322	0.822083
1232	2.1684e-08	-2	2	0	-2	1.51596e-07	0.00113538	0.723082
1233	5.42101e-08	-2	2	0	-2	2.79945e-07	0.00018493	0.546241
1234	1.35525e-07	-2	2	0	-2	5.42171e-07	3.01053e-05	0.337952
1235	3.38813e-07	-2	2	0	-2	1.10515e-06	4.87957e-06	0.172927
1236	8.47033e-07	-2	2	0	-2	2.36782e-06	7.8644e-07	0.0778609
1237	2.11758e-06	-2	2	0	-2	5.29756e-06	1.26261e-07	0.0327919
1238	5.29396e-06	-2	2	0	-2	1.22645e-05	2.02314e-08	0.0134002
1239	1.32349e-05	-2	2	0	-2	2.91173e-05	3.23898e-09	0.00540684
1240	3.30872e-05	-2	2	0	-2	7.0357e-05	5.18364e-10	0.00217031
1241	8.27181e-05	-2	2	0	-2	0.000172046	8.29463e-11	0.00086934
1242	0.000206795	-2	2	0	-2	0.000424038	1.32719e-11	0.000347931
1243	0.000516988	-2	2	0	-2	0.00105049	2.12352e-12	0.000139204
1244	0.00129247	-2	2	0	-2	0.00261105	3.39728e-13	5.56865e-05
1245	0.00323117	-2	2	0	-2	0.00650363	5.44009e-14	2.22754e-05
1246	0.00807794	-2	2	0	-2	0.0162211	8.65974e-15	8.91029e-06
1247	0.0201948	-2	2	0	-2	0.0404929	1.33227e-15	3.56414e-06
1248	0.0504871	-2	2	0	-2	0.101137	2.22045e-16	1.42566e-06
1249	0.126218	-2	2	0	-2	0.252693	0	5.70264e-07
1250	0.315544	-2	2	0	-2	0.631497	0	2.28106e-07
1251	1e-20	0	2	0	-2	8.6207e-14	1	1.38932e-13
1252	2.5e-20	0	2	0	-2	1.36305e-13	1	3.47331e-13
1253	6.25e-20	0	2	0	-2	2.15518e-13	1	8.68328e-13
1254	1.5625e-19	0	2	0	-2	3.40763e-13	1	2.17082e-12
1255	3.90625e-19	0	2	0	-2	5.38794e-13	1	5.42705e-12
1256	9.76563e-19	0	2	0	-2	8.51909e-13	1	1.35676e-11
1257	2.44141e-18	0	2	0	-2	1.34699e-12	1	3.39191e-11
1258	6.10352e-18	0	2	0	-2	2.12978e-12	1	8.47977e-11
1259	1.52588e-17	0	2	0	-2	3.36749e-12	1	2.11994e-10
1260	3.8147e-17	0	2	0	-2	5.3245e-12	1	5.29988e-10
1261	9.53674e-17	0	2	0	-2	8.41884e-12	1	1.32498e-09
1262	2.38419e-16	0	2	0	-2	1.33115e-11	1	3.31251e-09
1263	5.96046e-16	0	2	0	-2	2.10478e-11	1	8.28164e-09
1264	1.49012e-15	0	2	0	-2	3.32806e-11	1	2.07064e-08
1265	3.72529e-15	0	2	0	-2	5.2624e-11	0.999999	5.17808e-08
1266	9.31323e-15	0	2	0	-2	8.32127e-11	0.999998	1.29543e-07
1267	2.32831e-14	0	2	0	-2	1.31588e-10	0.999995	3.24431e-07
1268	5.82077e-14	0	2	0	-2	2.08102e-10	0.999988	8.14652e-07
1269	1.45519e-13	0	2	0	-2	3.29144e-10	0.999971	2.05898e-06
1270	3.63798e-13	0	2	0	-2	5.20691e-10	0.999926	5.2871e-06
1271	9.09495e-13	0	2	0	-2	8.23953e-10	0.999815	1.40904e-05
1272	2.27374e-12	0	2	0	-2	1.30445e-09	0.999531	4.06779e-05
1273	5.68434e-12	0	2	0	-2	2.0667e-09	0.998792	0.000135728
1274	1.42109e-11	0	2	0	-2	3.27819e-09	0.996758	0.000551339
1275	3.55271e-11	0	2	0	-2	5.2094e-09	0.990527	0.00269031
1276	8.88178e-11	0	2	0	-2	8.30216e-09	0.968184	0.0146331
1277	2.22045e-10	0	2	0	-2	1.32913e-08	0.878657	0.0787936
1278	5.55112e-10	0	2	0	-2	2.1436e-08	0.590049	0.322412
1279	1.38778e-09	0	2	0	-2	3.49684e-08	0.20329	0.680608
1280	3.46945e-09	0	2	0	-2	5.79563e-08	0.0409823	0.831057
1281	8.67362e-09	0	2	0	-2	9.82276e-08	0.00694322	0.822083
1282	2.1684e-08	0	2	0	-2	1.71619e-07	0.00113538	0.723082
1283	5.42101e-08	0	2	0	-2	3.11604e-07	0.00018493	0.546241
1284	1.35525e-07	0	2	0	-2	5.92228e-07	3.01053e-05	0.337952
1285	3.38813e-07	0	2	0	-2	1.1843e-06	4.87957e-06	0.172927
1286	8.47033e-07	0	2	0	-2	2.49296e-06	7.8644e-07	0.0778609
1287	2.11758e-06	0	2	0	-2	5.49543e-06	1.26261e-07	0.0327919
1288	5.29396e-06	0	2	0	-2	1.25773e-05	2.02314e-08	0.0134002
1289	1.32349e-05	0	2	0	-2	2.96119e-05	3.23898e-09	0.00540684
1290	3.30872e-05	0	2	0	-2	7.11392e-05	5.18364e-10	0.00217031
1291	8.27181e-05	0	2	0	-2	0.000173283	8.29463e-11	0.00086934
1292	0.000206795	0	2	0	-2	0.000425993	1.32719e-11	0.000347931
1293	0.000516988	0	2	0	-2	0.00105358	2.12352e-12	0.000139204
1294	0.00129247	0	2	0	-2	0.00261594	3.39728e-13	5.56865e-05
1295	0.00323117	0	2	0	-2	0.00651136	5.44009e-14	2.22754e-05
1296	0.00807794	0	2	0	-2	0.0162334	8.65974e-15	8.91029e-06
1297	0.0201948	0	2	0	-2	0.0405122	1.33227e-15	3.56414e-06
1298	0.0504871	0	2	0	-2	0.101168	2.22045e-16	1.42566e-06
1299	0.126218	0	2	0	-2	0.252742	0	5.70264e-07
1300	0.315544	0	2	0	-2	0.631573	0	2.28106e-07
1301	1e-20	2	2	0	-2	4.39289e-13	1	1.38932e-13
1302	2.5e-20	2	2	0	-2	6.94577e-13	1	3.47331e-13
1303	6.25e-20	2	2	0	-2	1.09822e-12	1	8.68328e-13
1304	1.5625e-19	2	2	0	-2	1.73644e-12	1	2.17082e-12
1305	3.90625e-19	2	2	0	-2	2.74556e-12	1	5.42705e-12
1306	9.76563e-19	2	2	0	-2	4.34111e-12	1	1.35676e-11
1307	2.44141e-18	2	2	0	-2	6.8639e-12	1	3.39191e-11
1308	6.10352e-18	2	2	0	-2	1.08528e-11	1	8.47977e-11
1309	1.52588e-17	2	2	0	-2	1.71598e-11	1	2.11994e-10
1310	3.8147e-17	2	2	0	-2	2.7132e-11	1	5.29988e-10
1311	9.53674e-17	2	2	0	-2	4.28995e-11	1	1.32498e-09
1312	2.38419e-16	2	2	0	-2	6.78303e-11	1	3.31251e-09
1313	5.96046e-16	2	2	0	-2	1.0725e-10	1	8.28164e-09
1314	1.49012e-15	2	2	0	-2	1.69578e-10	1	2.07064e-08
1315	3.72529e-15	2	2	0	-2	2.68128e-10	0.999999	5.17808e-08
1316	9.31323e-15	2	2	0	-2	4.23955e-10	0.999998	1.29543e-07
1317	2.32831e-14	2	2	0	-2	6.70349e-10	0.999995	3.24431e-07
1318	5.82077e-14	2	2	0	-2	1.05996e-09	0.999988	8.14652e-07
1319	1.45519e-13	2	2	0	-2	1.67605e-09	0.999971	2.05898e-06
1320	3.63798e-13	2	2	0	-2	2.65033e-09	0.999926	5.2871e-06
1321	9.09495e-13	2	2	0	-2	4.19121e-09	0.999815	1.40904e-05
1322	2.27374e-12	2	2	0	-2	6.62855e-09	0.999531	4.06779e-05
1323	5.68434e-12	2	2	0	-2	1.04848e-08	0.998792	0.000135728
1324	1.42109e-11	2	2	0	-2	1.65884e-08	0.996758	0.000551339
1325	3.55271e-11	2	2	0	-2	2.62547e-08	0.990527	0.00269031
1326	8.88178e-11	2	2	0	-2	4.15778e-08	0.968184	0.0146331
1327	2.22045e-10	2	2	0	-2	6.59047e-08	0.878657	0.0787936
1328	5.55112e-10	2	2	0	-2	1.04625e-07	0.590049	0.322412
1329	1.38778e-09	2	2	0	-2	1.66502e-07	0.20329	0.680608
1330	3.46945e-09	2	2	0	-2	2.65929e-07	0.0409823	0.831057
1331	8.67362e-09	2	2	0	-2	4.27061e-07	0.00694322	0.822083
1332	2.1684e-08	2	2	0	-2	6.9155e-07	0.00113538	0.723082
1333	5.42101e-08	2	2	0	-2	1.13369e-06	0.00018493	0.546241
1334	1.35525e-07	2	2	0	-2	1.89206e-06	3.01053e-05	0.337952
1335	3.38813e-07	2	2	0	-2	3.23951e-06	4.87957e-06	0.172927
1336	8.47033e-07	2	2	0	-2	5.74254e-06	7.8644e-07	0.0778609
1337	2.11758e-06	2	2	0	-2	1.06335e-05	1.26261e-07	0.0327919
1338	5.29396e-06	2	2	0	-2	2.07013e-05	2.02314e-08	0.0134002
1339	1.32349e-05	2	2	0	-2	4.2457e-05	3.23898e-09	0.00540684
1340	3.30872e-05	2	2	0	-2	9.1449e-05	5.18364e-10	0.00217031
1341	8.27181e-05	2	2	0	-2	0.000205395	8.29463e-11	0.00086934
1342	0.000206795	2	2	0	-2	0.000476768	1.32719e-11	0.000347931
1343	0.000516988	2	2	0	-2	0.00113386	2.12352e-12	0.000139204
1344	0.00129247	2	2	0	-2	0.00274287	3.39728e-13	5.56865e-05
1345	0.00323117	2	2	0	-2	0.00671206	5.44009e-14	2.22754e-05
1346	0.00807794	2	2	0	-2	0.0165507	8.65974e-15	8.91029e-06
1347	0.0201948	2	2	0	-2	0.041014	1.33227e-15	3.56414e-06
1348	0.0504871	2	2	0	-2	0.101961	2.22045e-16	1.42566e-06
1349	0.126218	2	2	0	-2	0.253996	0	5.70264e-07
1350	0.315544	2	2	0	-2	0.633556	0	2.28106e-07
1351	1e-20	4	2	0	-2	9.60767e-12	1	1.38932e-13
1352	2.5e-20	4	2	0	-2	1.51911e-11	1	3.47331e-13
1353	6.25e-20	4	2	0	-2	2.40192e-11	1	8.68328e-13
1354	1.5625e-19	4	2	0	-2	3.79776e-11	1	2.17082e-12
1355	3.90625e-19	4	2	0	-2	6.00479e-11	1	5.42705e-12
1356	9.76563e-19	4	2	0	-2	9.49441e-11	1	1.35676e-11
1357	2.44141e-18	4	2	0	-2	1.5012e-10	1	3.39191e-11
1358	6.10352e-18	4	2	0	-2	2.3736e-10	1	8.47977e-11
1359	1.52588e-17	4	2	0	-2	3.753e-10	1	2.11994e-10
1360	3.8147e-17	4	2	0	-2	5.93401e-10	1	5.29988e-10
1361	9.53674e-17	4	2	0	-2	9.38249e-10	1	1.32498e-09
1362	2.38419e-16	4	2	0	-2	1.4835e-09	1	3.31251e-09
1363	5.96046e-16	4	2	0	-2	2.34562e-09	1	8.28164e-09
1364	1.49012e-15	4	2	0	-2	3.70876e-09	1	2.07064e-08
1365	3.72529e-15	4	2	0	-2	5.86406e-09	0.999999	5.17808e-08
1366	9.31323e-15	4	2	0	-2	9.2719e-09	0.999998	1.29543e-07
1367	2.32831e-14	4	2	0	-2	1.46602e-08	0.999995	3.24431e-07
1368	5.82077e-14	4	2	0	-2	2.31798e-08	0.999988	8.14652e-07
1369	1.45519e-13	4	2	0	-2	3.66506e-08	0.999971	2.05898e-06
1370	3.63798e-13	4	2	0	-2	5.795e-08	0.999926	5.2871e-06
1371	9.09495e-13	4	2	0	-2	9.16277e-08	0.999815	1.40904e-05
1372	2.27374e-12	4	2	0	-2	1.44878e-07	0.999531	4.06779e-05
1373	5.68434e-12	4	2	0	-2	2.29076e-07	0.998792	0.000135728
1374	1.42109e-11	4	2	0	-2	3.62211e-07	0.996758	0.000551339
1375	3.55271e-11	4	2	0	-2	5.72733e-07	0.990527	0.00269031
1376	8.88178e-11	4	2	0	-2	9.05635e-07	0.968184	0.0146331
1377	2.22045e-10	4	2	0	-2	1.4321e-06	0.878657	0.0787936
1378	5.55112e-10	4	2	0	-2	2.26477e-06	0.590049	0.322412
1379	1.38778e-09	4	2	0	-2	3.58199e-06	0.20329	0.680608
1380	3.46945e-09	4	2	0	-2	5.66629e-06	0.0409823	0.831057
1381	8.67362e-09	4	2	0	-2	8.96578e-06	0.00694322	0.822083
1382	2.1684e-08	4	2	0	-2	1.41924e-05	0.00113538	0.723082
1383	5.42101e-08	4	2	0	-2	2.24805e-05	0.00018493	0.546241
1384	1.35525e-07	4	2	0	-2	3.56443e-05	3.01053e-05	0.337952
1385	3.38813e-07	4	2	0	-2	5.66065e-05	4.87957e-06	0.172927
1386	8.47033e-07	4	2	0	-2	9.01231e-05	7.8644e-07	0.0778609
1387	2.11758e-06	4	2	0	-2	0.000144051	1.26261e-07	0.0327919
1388	5.29396e-06	4	2	0	-2	0.000231653	2.02314e-08	0.0134002
1389	1.32349e-05	4	2	0	-2	0.000376001	3.23898e-09	0.00540684
1390	3.30872e-05	4	2	0	-2	0.000618828	5.18364e-10	0.00217031
1391	8.27181e-05	4	2	0	-2	0.00103925	8.29463e-11	0.00086934
1392	0.000206795	4	2	0	-2	0.00179521	1.32719e-11	0.000347931
1393	0.000516988	4	2	0	-2	0.00321851	2.12352e-12	0.000139204
1394	0.00129247	4	2	0	-2	0.00603899	3.39728e-13	5.56865e-05
1395	0.00323117	4	2	0	-2	0.0119237	5.44009e-14	2.22754e-05
1396	0.00807794	4	2	0	-2	0.024791	8.65974e-15	8.91029e-06
1397	0.0201948	4	2	0	-2	0.054043	1.33227e-15	3.56414e-06
1398	0.0504871	4	2	0	-2	0.122562	2.22045e-16	1.42566e-06
1399	0.126218	4	2	0	-2	0.286569	0	5.70264e-07
1400	0.315544	4	2	0	-2	0.685058	0	2.28106e-07
1401	1e-20	-2	4	0	-2	3.7e-13	1	1.38932e-13
1402	2.5e-20	-2	4	0	-2	5.85021e-13	1	3.47331e-13
1403	6.25e-20	-2	4	0	-2	9.24999e-13	1	8.68328e-13
1404	1.5625e-19	-2	4	0	-2	1.46255e-12	1	2.17082e-12
1405	3.90625e-19	-2	4	0	-2	2.3125e-12	1	5.42705e-12
1406	9.76563e-19	-2	4	0	-2	3.65638e-12	1	1.35676e-11
1407	2.44141e-18	-2	4	0	-2	5.78125e-12	1	3.39191e-11
1408	6.10352e-18	-2	4	0	-2	9.14096e-12	1	8.47977e-11
1409	1.52588e-17	-2	4	0	-2	1.44531e-11	1	2.11994e-10
1410	3.8147e-17	-2	4	0	-2	2.28525e-11	1	5.29988e-10
1411	9.53674e-17	-2	4	0	-2	3.6133e-11	1	1.32498e-09
1412	2.38419e-16	-2	4	0	-2	5.71314e-11	1	3.31251e-09
1413	5.96046e-16	-2	4	0	-2	9.03332e-11	1	8.28164e-09
1414	1.49012e-15	-2	4	0	-2	1.4283e-10	1	2.07064e-08
1415	3.72529e-15	-2	4	0	-2	2.25837e-10	0.999999	5.17808e-08
1416	9.31323e-15	-2	4	0	-2	3.57087e-10	0.999998	1.29543e-07
1417	2.32831e-14	-2	4	0	-2	5.64621e-10	0.999995	3.24431e-07
1418	5.82077e-14	-2	4	0	-2	8.92787e-10	0.999988	8.14652e-07
1419	1.45519e-13	-2	4	0	-2	1.41173e-09	0.999971	2.05898e-06
1420	3.63798e-13	-2	4	0	-2	2.23241e-09	0.999926	5.2871e-06
1421	9.09495e-13	-2	4	0	-2	3.53041e-09	0.999815	1.40904e-05
1422	2.27374e-12	-2	4	0	-2	5.58374e-09	0.999531	4.06779e-05
1423	5.68434e-12	-2	4	0	-2	8.83285e-09	0.998792	0.000135728
1424	1.42109e-11	-2	4	0	-2	1.39764e-08	0.996758	0.000551339
1425	3.55271e-11	-2	4	0	-2	2.21248e-08	0.990527	0.00269031
1426	8.88178e-11	-2	4	0	-2	3.50477e-08	0.968184	0.0146331
1427	2.22045e-10	-2	4	0	-2	5.55797e-08	0.878657	0.0787936
1428	5.55112e-10	-2	4	0	-2	8.82998e-08	0.590049	0.322412
1429	1.38778e-09	-2	4	0	-2	1.40689e-07	0.20329	0.680608
1430	3.46945e-09	-2	4	0	-2	2.25116e-07	0.0409823	0.831057
1431	8.67362e-09	-2	4	0	-2	3.6253e-07	0.00694322	0.822083
1432	2.1684e-08	-2	4	0	-2	5.89518e-07	0.00113538	0.723082
1433	5.42101e-08	-2	4	0	-2	9.72361e-07	0.00018493	0.546241
1434	1.35525e-07	-2	4	0	-2	1.63698e-06	3.01053e-05	0.337952
1435	3.38813e-07	-2	4	0	-2	2.83619e-06	4.87957e-06	0.172927
1436	8.47033e-07	-2	4	0	-2	5.10483e-06	7.8644e-07	0.0778609
1437	2.11758e-06	-2	4	0	-2	9.62516e-06	1.26261e-07	0.0327919
1438	5.29396e-06	-2	4	0	-2	1.9107e-05	2.02314e-08	0.0134002
1439	1.32349e-05	-2	4	0	-2	3.99363e-05	3.23898e-09	0.00540684
1440	3.30872e-05	-2	4	0	-2	8.74634e-05	5.18364e-10	0.00217031
1441	8.27181e-05	-2	4	0	-2	0.000199093	8.29463e-11	0.00086934
1442	0.000206795	-2	4	0	-2	0.000466804	1.32719e-11	0.000347931
1443	0.000516988	-2	4	0	-2	0.00111811	2.12352e-12	0.000139204
1444	0.00129247	-2	4	0	-2	0.00271796	3.39728e-13	5.56865e-05
1445	0.00323117	-2	4	0	-2	0.00667268	5.44009e-14	2.22754e-05
1446	0.00807794	-2	4	0	-2	0.0164884	8.65974e-15	8.91029e-06
1447	0.0201948	-2	4	0	-2	0.0409155	1.33227e-15	3.56414e-06
1448	0.0504871	-2	4	0	-2	0.101806	2.22045e-16	1.42566e-06
1449	0.126218	-2	4	0	-2	0.25375	0	5.70264e-07
1450	0.315544	-2	4	0	-2	0.633167	0	2.28106e-07
1451	1e-20	0	4	0	-2	4.39289e-13	1	1.38932e-13
1452	2.5e-20	0	4	0	-2	6.94577e-13	1	3.47331e-13
1453	6.25e-20	0	4	0	-2	1.09822e-12	1	8.68328e-13
1454	1.5625e-19	0	4	0	-2	1.73644e-12	1	2.17082e-12
1455	3.90625e-19	0	4	0	-2	2.74556e-12	1	5.42705e-12
1456	9.76563e-19	0	4	0	-2	4.34111e-12	1	1.35676e-11
1457	2.44141e-18	0	4	0	-2	6.8639e-12	1	3.39191e-11
1458	6.10352e-18	0	4	0	-2	1.08528e-11	1	8.47977e-11
1459	1.52588e-17	0	4	0	-2	1.71598e-11	1	2.11994e-10
1460	3.8147e-17	0	4	0	-2	2.7132e-11	1	5.29988e-10
1461	9.53674e-17	0	4	0	-2	4.28995e-11	1	1.32498e-09
1462	2.38419e-16	0	4	0	-2	6.78303e-11	1	3.31251e-09
1463	5.96046e-16	0	4	0	-2	1.0725e-10	1	8.28164e-09
1464	1.49012e-15	0	4	0	-2	1.69578e-10	1	2.07064e-08
1465	3.72529e-15	0	4	0	-2	2.68128e-10	0.999999	5.17808e-08
1466	9.31323e-15	0	4	0	-2	4.23955e-10	0.999998	1.29543e-07
1467	2.32831e-14	0	4	0	-2	6.70349e-10	0.999995	3.24431e-07
1468	5.82077e-14	0	4	0	-2	1.05996e-09	0.999988	8.14652e-07
1469	1.45519e-13	0	4	0	-2	1.67605e-09	0.999971	2.05898e-06
1470	3.63798e-13	0	4	0	-2	2.65033e-09	0.999926	5.2871e-06
1471	9.09495e-13	0	4	0	-2	4.19121e-09	0.999815	1.40904e-05
1472	2.27374e-12	0	4	0	-2	6.62855e-09	0.999531	4.06779e-05
1473	5.68434e-12	0	4	0	-2	1.04848e-08	0.998792	0.000135728
1474	1.42109e-11	0	4	0	-2	1.65884e-08	0.996758	0.000551339
1475	3.55271e-11	0	4	0	-2	2.62547e-08	0.990527	0.00269031
1476	8.88178e-11	0	4	0	-2	4.15778e-08	0.968184	0.0146331
1477	2.22045e-10	0	4	0	-2	6.59047e-08	0.878657	0.0787936
1478	5.55112e-10	0	4	0	-2	1.04625e-07	0.590049	0.322412
1479	1.38778e-09	0	4	0	-2	1.66502e-07	0.20329	0.680608
1480	3.46945e-09	0	4	0	-2	2.65929e-07	0.0409823	0.831057
1481	8.67362e-09	0	4	0	-2	4.27061e-07	0.00694322	0.822083
1482	2.1684e-08	0	4	0	-2	6.9155e-07	0.00113538	0.723082
1483	5.42101e-08	0	4	0	-2	1.13369e-06	0.00018493	0.546241
1484	1.35525e-07	0	4	0	-2	1.89206e-06	3.01053e-05	0.337952
1485	3.38813e-07	0	4	0	-2	3.23951e-06	4.87957e-06	0.172927
1486	8.47033e-07	0	4	0	-2	5.74254e-06	7.8644e-07	0.0778609
1487	2.11758e-06	0	4	0	-2	1.06335e-05	1.26261e-07	0.0327919
1488	5.29396e-06	0	4	0	-2	2.07013e-05	2.02314e-08	0.0134002
1489	1.32349e-05	0	4	0	-2	4.2457e-05	3.23898e-09	0.00540684
1490	3.30872e-05	0	4	0	-2	9.1449e-05	5.18364e-10	0.00217031
1491	8.27181e-05	0	4	0	-2	0.000205395	8.29463e-11	0.00086934
1492	0.000206795	0	4	0	-2	0.000476768	1.32719e-11	0.000347931
1493	0.000516988	0	4	0	-2	0.00113386	2.12352e-12	0.000139204
1494	0.00129247	0	4	0	-2	0.00274287	3.39728e-13	5.56865e-05
1495	0.00323117	0	4	0	-2	0.00671206	5.44009e-14	2.22754e-05
1496	0.00807794	0	4	0	-2	0.0165507	8.65974e-15	8.91029e-06
1497	0.0201948	0	4	0	-2	0.041014	1.33227e-15	3.56414e-06
1498	0.0504871	0	4	0	-2	0.101961	2.22045e-16	1.42566e-06
1499	0.126218	0	4	0	-2	0.253996	0	5.70264e-07
1500	0.315544	0	4	0	-2	0.633556	0	2.28106e-07
1501	1e-20	2	4	0	-2	2.23851e-12	1	1.38932e-13
1502	2.5e-20	2	4	0	-2	3.53939e-12	1	3.47331e-13
1503	6.25e-20	2	4	0	-2	5.59627e-12	1	8.68328e-13
1504	1.5625e-19	2	4	0	-2	8.84848e-12	1	2.17082e-12
1505	3.90625e-19	2	4	0	-2	1.39907e-11	1	5.42705e-12
1506	9.76563e-19	2	4	0	-2	2.21212e-11	1	1.35676e-11
1507	2.44141e-18	2	4	0	-2	3.49767e-11	1	3.39191e-11
1508	6.10352e-18	2	4	0	-2	5.5303e-11	1	8.47977e-11
1509	1.52588e-17	2	4	0	-2	8.74418e-11	1	2.11994e-10
1510	3.8147e-17	2	4	0	-2	1.38258e-10	1	5.29988e-10
1511	9.53674e-17	2	4	0	-2	2.18605e-10	1	1.32498e-09
1512	2.38419e-16	2	4	0	-2	3.45644e-10	1	3.31251e-09
1513	5.96046e-16	2	4	0	-2	5.46512e-10	1	8.28164e-09
1514	1.49012e-15	2	4	0	-2	8.64113e-10	1	2.07064e-08
1515	3.72529e-15	2	4	0	-2	1.36628e-09	0.999999	5.17808e-08
1516	9.31323e-15	2	4	0	-2	2.16029e-09	0.999998	1.29543e-07
1517	2.32831e-14	2	4	0	-2	3.41574e-09	0.999995	3.24431e-07
1518	5.82077e-14	2	4	0	-2	5.4008e-09	0.999988	8.14652e-07
1519	1.45519e-13	2	4	0	-2	8.53953e-09	0.999971	2.05898e-06
1520	3.63798e-13	2	4	0	-2	1.35024e-08	0.999926	5.2871e-06
1521	9.09495e-13	2	4	0	-2	2.13499e-08	0.999815	1.40904e-05
1522	2.27374e-12	2	4	0	-2	3.37588e-08	0.999531	4.06779e-05
1523	5.68434e-12	2	4	0	-2	5.33816e-08	0.998792	0.000135728
1524	1.42109e-11	2	4	0	-2	8.44141e-08	0.996758	0.000551339
1525	3.55271e-11	2	4	0	-2	1.33497e-07	0.990527	0.00269031
1526	8.88178e-11	2	4	0	-2	2.11142e-07	0.968184	0.0146331
1527	2.22045e-10	2	4	0	-2	3.34009e-07	0.878657	0.0787936
1528	5.55112e-10	2	4	0	-2	5.28536e-07	0.590049	0.322412
1529	1.38778e-09	2	4	0	-2	8.36763e-07	0.20329	0.680608
1530	3.46945e-09	2	4	0	-2	1.32571e-06	0.0409823	0.831057
1531	8.67362e-09	2	4	0	-2	2.10272e-06	0.00694322	0.822083
1532	2.1684e-08	2	4	0	-2	3.34099e-06	0.00113538	0.723082
1533	5.42101e-08	2	4	0	-2	5.32282e-06	0.00018493	0.546241
1534	1.35525e-07	2	4	0	-2	8.51566e-06	3.01053e-05	0.337952
1535	3.38813e-07	2	4	0	-2	1.37123e-05	4.87957e-06	0.172927
1536	8.47033e-07	2	4	0	-2	2.23015e-05	7.8644e-07	0.0778609
1537	2.11758e-06	2	4	0	-2	3.68155e-05	1.26261e-07	0.0327919
1538	5.29396e-06	2	4	0	-2	6.20988e-05	2.02314e-08	0.0134002
1539	1.32349e-05	2	4	0	-2	0.000107912	3.23898e-09	0.00540684
1540	3.30872e-05	2	4	0	-2	0.000194943	5.18364e-10	0.00217031
1541	8.27181e-05	2	4	0	-2	0.000369033	8.29463e-11	0.00086934
1542	0.000206795	2	4	0	-2	0.000735502	1.32719e-11	0.000347931
1543	0.000516988	2	4	0	-2	0.00154296	2.12352e-12	0.000139204
1544	0.00129247	2	4	0	-2	0.00338971	3.39728e-13	5.56865e-05
1545	0.00323117	2	4	0	-2	0.0077348	5.44009e-14	2.22754e-05
1546	0.00807794	2	4	0	-2	0.0181678	8.65974e-15	8.91029e-06
1547	0.0201948	2	4	0	-2	0.0435708	1.33227e-15	3.56414e-06
1548	0.0504871	2	4	0	-2	0.106004	2.22045e-16	1.42566e-06
1549	0.126218	2	4	0	-2	0.260388	0	5.70264e-07
1550	0.315544	2	4	0	-2	0.643663	0	2.28106e-07
1551	1e-20	4	4	0	-2	4.89583e-11	1	1.38932e-13
1552	2.5e-20	4	4	0	-2	7.74098e-11	1	3.47331e-13
1553	6.25e-20	4	4	0	-2	1.22396e-10	1	8.68328e-13
1554	1.5625e-19	4	4	0	-2	1.93525e-10	1	2.17082e-12
1555	3.90625e-19	4	4	0	-2	3.05989e-10	1	5.42705e-12
1556	9.76563e-19	4	4	0	-2	4.83812e-10	1	1.35676e-11
1557	2.44141e-18	4	4	0	-2	7.64973e-10	1	3.39191e-11
1558	6.10352e-18	4	4	0	-2	1.20953e-09	1	8.47977e-11
1559	1.52588e-17	4	4	0	-2	1.91243e-09	1	2.11994e-10
1560	3.8147e-17	4	4	0	-2	3.02382e-09	1	5.29988e-10
1561	9.53674e-17	4	4	0	-2	4.78108e-09	1	1.32498e-09
1562	2.38419e-16	4	4	0	-2	7.55956e-09	1	3.31251e-09
1563	5.96046e-16	4	4	0	-2	1.19527e-08	1	8.28164e-09
1564	1.49012e-15	4	4	0	-2	1.88989e-08	1	2.07064e-08
1565	3.72529e-15	4	4	0	-2	2.98818e-08	0.999999	5.17808e-08
1566	9.31323e-15	4	4	0	-2	4.72472e-08	0.999998	1.29543e-07
1567	2.32831e-14	4	4	0	-2	7.47045e-08	0.999995	3.24431e-07
1568	5.82077e-14	4	4	0	-2	1.18118e-07	0.999988	8.14652e-07
1569	1.45519e-13	4	4	0	-2	1.86761e-07	0.999971	2.05898e-06
1570	3.63798e-13	4	4	0	-2	2.95296e-07	0.999926	5.2871e-06
1571	9.09495e-13	4	4	0	-2	4.66904e-07	0.999815	1.40904e-05
1572	2.27374e-12	4	4	0	-2	7.38242e-07	0.999531	4.06779e-05
1573	5.68434e-12	4	4	0	-2	1.16727e-06	0.998792	0.000135728
1574	1.42109e-11	4	4	0	-2	1.84562e-06	0.996758	0.000551339
1575	3.55271e-11	4	4	0	-2	2.91821e-06	0.990527	0.00269031
1576	8.88178e-11	4	4	0	-2	4.61416e-06	0.968184	0.0146331
1577	2.22045e-10	4	4	0	-2	7.2958e-06	0.878657	0.0787936
1578	5.55112e-10	4	4	0	-2	1.15361e-05	0.590049	0.322412
1579	1.38778e-09	4	4	0	-2	1.82412e-05	0.20329	0.680608
1580	3.46945e-09	4	4	0	-2	2.88446e-05	0.0409823	0.831057
1581	8.67362e-09	4	4	0	-2	4.56139e-05	0.00694322	0.822083
1582	2.1684e-08	4	4	0	-2	7.21382e-05	0.00113538	0.723082
1583	5.42101e-08	4	4	0	-2	0.000114101	0.00018493	0.546241
1584	1.35525e-07	4	4	0	-2	0.000180509	3.01053e-05	0.337952
1585	3.38813e-07	4	4	0	-2	0.000285657	4.87957e-06	0.172927
1586	8.47033e-07	4	4	0	-2	0.000452284	7.8644e-07	0.0778609
1587	2.11758e-06	4	4	0	-2	0.000716678	1.26261e-07	0.0327919
1588	5.29396e-06	4	4	0	-2	0.00113706	2.02314e-08	0.0134002
1589	1.32349e-05	4	4	0	-2	0.00180757	3.23898e-09	0.00540684
1590	3.30872e-05	4	4	0	-2	0.00288233	5.18364e-10	0.00217031
1591	8.27181e-05	4	4	0	-2	0.00461817	8.29463e-11	0.00086934
1592	0.000206795	4	4	0	-2	0.00745398	1.32719e-11	0.000347931
1593	0.000516988	4	4	0	-2	0.0121658	2.12352e-12	0.000139204
1594	0.00129247	4	4	0	-2	0.0201859	3.39728e-13	5.56865e-05
1595	0.00323117	4	4	0	-2	0.0342919	5.44009e-14	2.22754e-05
1596	0.00807794	4	4	0	-2	0.0601583	8.65974e-15	8.91029e-06
1597	0.0201948	4	4	0	-2	0.109964	1.33227e-15	3.56414e-06
1598	0.0504871	4	4	0	-2	0.21098	2.22045e-16	1.42566e-06
1599	0.126218	4	4	0	-2	0.42637	0	5.70264e-07
1600	0.315544	4	4	0	-2	0.906104	0	2.28106e-07
1601	1e-20	-2	-2	2	-2	2.79627e-15	1	5.35041e-15
1602	2.5e-20	-2	-2	2	-2	4.42131e-15	1	1.3376e-14
1603	6.25e-20	-2	-2	2	-2	6.99076e-15	1	3.34401e-14
1604	1.5625e-19	-2	-2	2	-2	1.10535e-14	1	8.36002e-14
1605	3.90625e-19	-2	-2	2	-2	1.74774e-14	1	2.09e-13
1606	9.76563e-19	-2	-2	2	-2	2.76349e-14	1	5.22501e-13
1607	2.44141e-18	-2	-2	2	-2	4.36963e-14	1	1.30625e-12
1608	6.10352e-18	-2	-2	2	-2	6.90945e-14	1	3.26563e-12
1609	1.52588e-17	-2	-2	2	-2	1.09259e-13	1	8.16408e-12
1610	3.8147e-17	-2	-2	2	-2	1.72782e-13	1	2.04102e-11
1611	9.53674e-17	-2	-2	2	-2	2.73262e-13	1	5.10255e-11
1612	2.38419e-16	-2	-2	2	-2	4.32241e-13	1	1.27564e-10
1613	5.96046e-16	-2	-2	2	-2	6.83871e-13	1	3.1891e-10
1614	1.49012e-15	-2	-2	2	-2	1.08239e-12	1	7.97279e-10
1615	3.72529e-15	-2	-2	2	-2	1.71415e-12	1	1.99322e-09
1616	9.31323e-15	-2	-2	2	-2	2.71715e-12	1	4.98318e-09
1617	2.32831e-14	-2	-2	2	-2	4.31331e-12	1	1.24588e-08
1618	5.82077e-14	-2	-2	2	-2	6.86273e-12	1	3.11523e-08
1619	1.45519e-13	-2	-2	2	-2	1.09579e-11	0.999999	7.79139e-08
1620	3.63798e-13	-2	-2	2	-2	1.75934e-11	0.999997	1.94992e-07
1621	9.09495e-13	-2	-2	2	-2	2.84861e-11	0.999993	4.88775e-07
1622	2.27374e-12	-2	-2	2	-2	4.67119e-11	0.999982	1.23003e-06
1623	5.68434e-12	-2	-2	2	-2	7.80366e-11	0.999956	3.12564e-06
1624	1.42109e-11	-2	-2	2	-2	1.33833e-10	0.999889	8.13012e-06
1625	3.55271e-11	-2	-2	2	-2	2.37724e-10	0.99972	2.22999e-05
1626	8.88178e-11	-2	-2	2	-2	4.41164e-10	0.999288	6.80824e-05
1627	2.22045e-10	-2	-2	2	-2	8.60764e-10	0.998138	0.000247144
1628	5.55112e-10	-2	-2	2	-2	1.76904e-09	0.994844	0.00109619
1629	1.38778e-09	-2	-2	2	-2	3.81727e-09	0.984061	0.00567872
1630	3.46945e-09	-2	-2	2	-2	8.58627e-09	0.942725	0.0313433
1631	8.67362e-09	-2	-2	2	-2	1.99557e-08	0.78218	0.156664
1632	2.1684e-08	-2	-2	2	-2	4.75197e-08	0.402111	0.492991
1633	5.42101e-08	-2	-2	2	-2	1.15065e-07	0.103616	0.776154
1634	1.35525e-07	-2	-2	2	-2	2.8171e-07	0.0187448	0.84007
1635	3.38813e-07	-2	-2	2	-2	6.9476e-07	0.00310247	0.788277
1636	8.47033e-07	-2	-2	2	-2	1.72157e-06	0.000505693	0.652542
1637	2.11758e-06	-2	-2	2	-2	4.27893e-06	8.23738e-05	0.452546
1638	5.29396e-06	-2	-2	2	-2	1.06566e-05	1.33898e-05	0.255866
1639	1.32349e-05	-2	-2	2	-2	2.65767e-05	2.16459e-06	0.122599
1640	3.30872e-05	-2	-2	2	-2	6.6341e-05	3.48169e-07	0.0532528
1641	8.27181e-05	-2	-2	2	-2	0.000165696	5.58388e-08	0.0220591
1642	0.000206795	-2	-2	2	-2	0.000413998	8.94305e-09	0.00895102
1643	0.000516988	-2	-2	2	-2	0.00103462	1.43147e-09	0.0036012
1644	0.00129247	-2	-2	2	-2	0.00258595	2.29072e-10	0.00144384
1645	0.00323117	-2	-2	2	-2	0.00646394	3.66538e-11	0.000578073
1646	0.00807794	-2	-2	2	-2	0.0161584	5.86475e-12	0.000231315
1647	0.0201948	-2	-2	2	-2	0.0403937	9.38361e-13	9.254e-05
1648	0.0504871	-2	-2	2	-2	0.10098	1.50102e-13	3.70182e-05
1649	0.126218	-2	-2	2	-2	0.252445	2.40918e-14	1.48076e-05
1650	0.315544	-2	-2	2	-2	0.631104	3.88578e-15	5.92311e-06
1651	1e-20	0	-2	2	-2	3.31993e-15	1	5.35041e-15
1652	2.5e-20	0	-2	2	-2	5.24928e-15	1	1.3376e-14
1653	6.25e-20	0	-2	2	-2	8.29989e-15	1	3.34401e-14
1654	1.5625e-19	0	-2	2	-2	1.31234e-14	1	8.36002e-14
1655	3.90625e-19	0	-2	2	-2	2.07502e-14	1	2.09e-13
1656	9.76563e-19	0	-2	2	-2	3.28097e-14	1	5.22501e-13
1657	2.44141e-18	0	-2	2	-2	5.18784e-14	1	1.30625e-12
1658	6.10352e-18	0	-2	2	-2	8.20315e-14	1	3.26563e-12
1659	1.52588e-17	0	-2	2	-2	1.29714e-13	1	8.16408e-12
1660	3.8147e-17	0	-2	2	-2	2.05124e-13	1	2.04102e-11
1661	9.53674e-17	0	-2	2	-2	3.244e-13	1	5.10255e-11
1662	2.38419e-16	0	-2	2	-2	5.13097e-13	1	1.27564e-10
1663	5.96046e-16	0	-2	2	-2	8.11716e-13	1	3.1891e-10
1664	1.49012e-15	0	-2	2	-2	1.28453e-12	1	7.97279e-10
1665	3.72529e-15	0	-2	2	-2	2.03376e-12	1	1.99322e-09
1666	9.31323e-15	0	-2	2	-2	3.2225e-12	1	4.98318e-09
1667	2.32831e-14	0	-2	2	-2	5.11234e-12	1	1.24588e-08
1668	5.82077e-14	0	-2	2	-2	8.12611e-12	1	3.11523e-08
1669	1.45519e-13	0	-2	2	-2	1.29555e-11	0.999999	7.79139e-08
1670	3.63798e-13	0	-2	2	-2	2.07518e-11	0.999997	1.94992e-07
1671	9.09495e-13	0	-2	2	-2	3.34801e-11	0.999993	4.88775e-07
1672	2.27374e-12	0	-2	2	-2	5.4608e-11	0.999982	1.23003e-06
1673	5.68434e-12	0	-2	2	-2	9.05214e-11	0.999956	3.12564e-06
1674	1.42109e-11	0	-2	2	-2	1.53573e-10	0.999889	8.13012e-06
1675	3.55271e-11	0	-2	2	-2	2.68936e-10	0.99972	2.22999e-05
1676	8.88178e-11	0	-2	2	-2	4.90514e-10	0.999288	6.80824e-05
1677	2.22045e-10	0	-2	2	-2	9.38794e-10	0.998138	0.000247144
1678	5.55112e-10	0	-2	2	-2	1.89242e-09	0.994844	0.00109619
1679	1.38778e-09	0	-2	2	-2	4.01234e-09	0.984061	0.00567872
1680	3.46945e-09	0	-2	2	-2	8.89471e-09	0.942725	0.0313433
1681	8.67362e-09	0	-2	2	-2	2.04434e-08	0.78218	0.156664
1682	2.1684e-08	0	-2	2	-2	4.82908e-08	0.402111	0.492991
1683	5.42101e-08	0	-2	2	-2	1.16285e-07	0.103616	0.776154
1684	1.35525e-07	0	-2	2	-2	2.83637e-07	0.0187448	0.84007
1685	3.38813e-07	0	-2	2	-2	6.97808e-07	0.00310247	0.788277
1686	8.47033e-07	0	-2	2	-2	1.72639e-06	0.000505693	0.652542
1687	2.11758e-06	0	-2	2	-2	4.28655e-06	8.23738e-05	0.452546
1688	5.29396e-06	0	-2	2	-2	1.06686e-05	1.33898e-05	0.255866
1689	1.32349e-05	0	-2	2	-2	2.65958e-05	2.16459e-06	0.122599
1690	3.30872e-05	0	-2	2	-2	6.63711e-05	3.48169e-07	0.0532528
1691	8.27181e-05	0	-2	2	-2	0.000165744	5.58388e-08	0.0220591
1692	0.000206795	0	-2	2	-2	0.000414074	8.94305e-09	0.00895102
1693	0.000516988	0	-2	2	-2	0.00103474	1.43147e-09	0.0036012
1694	0.00129247	0	-2	2	-2	0.00258614	2.29072e-10	0.00144384
1695	0.00323117	0	-2	2	-2	0.00646424	3.66538e-11	0.000578073
1696	0.00807794	0	-2	2	-2	0.0161589	5.86475e-12	0.000231315
1697	0.0201948	0	-2	2	-2	0.0403944	9.38361e-13	9.254e-05
1698	0.0504871	0	-2	2	-2	0.100982	1.50102e-13	3.70182e-05
1699	0.126218	0	-2	2	-2	0.252447	2.40918e-14	1.48076e-05
1700	0.315544	0	-2	2	-2	0.631107	3.88578e-15	5.92311e-06
1701	1e-20	2	-2	2	-2	1.69174e-14	1	5.35041e-15
1702	2.5e-20	2	-2	2	-2	2.67488e-14	1	1.3376e-14
1703	6.25e-20	2	-2	2	-2	4.22937e-14	1	3.34401e-14
1704	1.5625e-19	2	-2	2	-2	6.68723e-14	1	8.36002e-14
1705	3.90625e-19	2	-2	2	-2	1.05735e-13	1	2.09e-13
1706	9.76563e-19	2	-2	2	-2	1.67182e-13	1	5.22501e-13
1707	2.44141e-18	2	-2	2	-2	2.64339e-13	1	1.30625e-12
1708	6.10352e-18	2	-2	2	-2	4.17962e-13	1	3.26563e-12
1709	1.52588e-17	2	-2	2	-2	6.60867e-13	1	8.16408e-12
1710	3.8147e-17	2	-2	2	-2	1.04495e-12	1	2.04102e-11
1711	9.53674e-17	2	-2	2	-2	1.65228e-12	1	5.10255e-11
1712	2.38419e-16	2	-2	2	-2	2.61266e-12	1	1.27564e-10
1713	5.96046e-16	2	-2	2	-2	4.13142e-12	1	3.1891e-10
1714	1.49012e-15	2	-2	2	-2	6.53344e-12	1	7.97279e-10
1715	3.72529e-15	2	-2	2	-2	1.0333e-11	1	1.99322e-09
1716	9.31323e-15	2	-2	2	-2	1.63448e-11	1	4.98318e-09
1717	2.32831e-14	2	-2	2	-2	2.58605e-11	1	1.24588e-08
1718	5.82077e-14	2	-2	2	-2	4.09318e-11	1	3.11523e-08
1719	1.45519e-13	2	-2	2	-2	6.48259e-11	0.999999	7.79139e-08
1720	3.63798e-13	2	-2	2	-2	1.02766e-10	0.999997	1.94992e-07
1721	9.09495e-13	2	-2	2	-2	1.63156e-10	0.999993	4.88775e-07
1722	2.27374e-12	2	-2	2	-2	2.59644e-10	0.999982	1.23003e-06
1723	5.68434e-12	2	-2	2	-2	4.14711e-10	0.999956	3.12564e-06
1724	1.42109e-11	2	-2	2	-2	6.66162e-10	0.999889	8.13012e-06
1725	3.55271e-11	2	-2	2	-2	1.07941e-09	0.99972	2.22999e-05
1726	8.88178e-11	2	-2	2	-2	1.77199e-09	0.999288	6.80824e-05
1727	2.22045e-10	2	-2	2	-2	2.96498e-09	0.998138	0.000247144
1728	5.55112e-10	2	-2	2	-2	5.0961e-09	0.994844	0.00109619
1729	1.38778e-09	2	-2	2	-2	9.07781e-09	0.984061	0.00567872
1730	3.46945e-09	2	-2	2	-2	1.69039e-08	0.942725	0.0313433
1731	8.67362e-09	2	-2	2	-2	3.31071e-08	0.78218	0.156664
1732	2.1684e-08	2	-2	2	-2	6.83138e-08	0.402111	0.492991
1733	5.42101e-08	2	-2	2	-2	1.47944e-07	0.103616	0.776154
1734	1.35525e-07	2	-2	2	-2	3.33695e-07	0.0187448	0.84007
1735	3.38813e-07	2	-2	2	-2	7.76956e-07	0.00310247	0.788277
1736	8.47033e-07	2	-2	2	-2	1.85154e-06	0.000505693	0.652542
1737	2.11758e-06	2	-2	2	-2	4.48442e-06	8.23738e-05	0.452546
1738	5.29396e-06	2	-2	2	-2	1.09815e-05	1.33898e-05	0.255866
1739	1.32349e-05	2	-2	2	-2	2.70904e-05	2.16459e-06	0.122599
1740	3.30872e-05	2	-2	2	-2	6.71532e-05	3.48169e-07	0.0532528
1741	8.27181e-05	2	-2	2	-2	0.000166981	5.58388e-08	0.0220591
1742	0.000206795	2	-2	2	-2	0.000416029	8.94305e-09	0.00895102
1743	0.000516988	2	-2	2	-2	0.00103783	1.43147e-09	0.0036012
1744	0.00129247	2	-2	2	-2	0.00259103	2.29072e-10	0.00144384
1745	0.00323117	2	-2	2	-2	0.00647197	3.66538e-11	0.000578073
1746	0.00807794	2	-2	2	-2	0.0161711	5.86475e-12	0.000231315
1747	0.0201948	2	-2	2	-2	0.0404137	9.38361e-13	9.254e-05
1748	0.0504871	2	-2	2	-2	0.101012	1.50102e-13	3.70182e-05
1749	0.126218	2	-2	2	-2	0.252496	2.40918e-14	1.48076e-05
1750	0.315544	2	-2	2	-2	0.631184	3.88578e-15	5.92311e-06
1751	1e-20	4	-2	2	-2	3.7e-13	1	5.35041e-15
1752	2.5e-20	4	-2	2	-2	5.85021e-13	1	1.3376e-14
1753	6.25e-20	4	-2	2	-2	9.24999e-13	1	3.34401e-14
1754	1.5625e-19	4	-2	2	-2	1.46255e-12	1	8.36002e-14
1755	3.90625e-19	4	-2	2	-2	2.3125e-12	1	2.09e-13
1756	9.76563e-19	4	-2	2	-2	3.65638e-12	1	5.22501e-13
1757	2.44141e-18	4	-2	2	-2	5.78125e-12	1	1.30625e-12
1758	6.10352e-18	4	-2	2	-2	9.14096e-12	1	3.26563e-12
1759	1.52588e-17	4	-2	2	-2	1.44531e-11	1	8.16408e-12
1760	3.8147e-17	4	-2	2	-2	2.28525e-11	1	2.04102e-11
1761	9.53674e-17	4	-2	2	-2	3.6133e-11	1	5.10255e-11
1762	2.38419e-16	4	-2	2	-2	5.71314e-11	1	1.27564e-10
1763	5.96046e-16	4	-2	2	-2	9.03332e-11	1	3.1891e-10
1764	1.49012e-15	4	-2	2	-2	1.4283e-10	1	7.97279e-10
1765	3.72529e-15	4	-2	2	-2	2.25837e-10	1	1.99322e-09
1766	9.31323e-15	4	-2	2	-2	3.57087e-10	1	4.98318e-09
1767	2.32831e-14	4	-2	2	-2	5.64621e-10	1	1.24588e-08
1768	5.82077e-14	4	-2	2	-2	8.92787e-10	1	3.11523e-08
1769	1.45519e-13	4	-2	2	-2	1.41173e-09	0.999999	7.79139e-08
1770	3.63798e-13	4	-2	2	-2	2.23241e-09	0.999997	1.94992e-07
1771	9.09495e-13	4	-2	2	-2	3.53041e-09	0.999993	4.88775e-07
1772	2.27374e-12	4	-2	2	-2	5.58374e-09	0.999982	1.23003e-06
1773	5.68434e-12	4	-2	2	-2	8.83285e-09	0.999956	3.12564e-06
1774	1.42109e-11	4	-2	2	-2	1.39764e-08	0.999889	8.13012e-06
1775	3.55271e-11	4	-2	2	-2	2.21248e-08	0.99972	2.22999e-05
1776	8.88178e-11	4	-2	2	-2	3.50476e-08	0.999288	6.80824e-05
1777	2.22045e-10	4	-2	2	-2	5.55783e-08	0.998138	0.000247144
1778	5.55112e-10	4	-2	2	-2	8.82851e-08	0.994844	0.00109619
1779	1.38778e-09	4	-2	2	-2	1.40611e-07	0.984061	0.00567872
1780	3.46945e-09	4	-2	2	-2	2.24876e-07	0.942725	0.0313433
1781	8.67362e-09	4	-2	2	-2	3.61941e-07	0.78218	0.156664
1782	2.1684e-08	4	-2	2	-2	5.88245e-07	0.402111	0.492991
1783	5.42101e-08	4	-2	2	-2	9.70027e-07	0.103616	0.776154
1784	1.35525e-07	4	-2	2	-2	1.63352e-06	0.0187448	0.84007
1785	3.38813e-07	4	-2	2	-2	2.83216e-06	0.00310247	0.788277
1786	8.47033e-07	4	-2	2	-2	5.10111e-06	0.000505693	0.652542
1787	2.11758e-06	4	-2	2	-2	9.62245e-06	8.23738e-05	0.452546
1788	5.29396e-06	4	-2	2	-2	1.91054e-05	1.33898e-05	0.255866
1789	1.32349e-05	4	-2	2	-2	3.99355e-05	2.16459e-06	0.122599
1790	3.30872e-05	4	-2	2	-2	8.7463e-05	3.48169e-07	0.0532528
1791	8.27181e-05	4	-2	2	-2	0.000199093	5.58388e-08	0.0220591
1792	0.000206795	4	-2	2	-2	0.000466804	8.94305e-09	0.00895102
1793	0.000516988	4	-2	2	-2	0.00111811	1.43147e-09	0.0036012
1794	0.00129247	4	-2	2	-2	0.00271796	2.29072e-10	0.00144384
1795	0.00323117	4	-2	2	-2	0.00667268	3.66538e-11	0.000578073
1796	0.00807794	4	-2	2	-2	0.0164884	5.86475e-12	0.000231315
1797	0.0201948	4	-2	2	-2	0.0409155	9.38361e-13	9.254e-05
1798	0.0504871	4	-2	2	-2	0.101806	1.50102e-13	3.70182e-05
1799	0.126218	4	-2	2	-2	0.25375	2.40918e-14	1.48076e-05
1800	0.315544	4	-2	2	-2	0.633167	3.88578e-15	5.92311e-06
1801	1e-20	-2	0	2	-2	1.4249e-14	1	5.35041e-15
1802	2.5e-20	-2	0	2	-2	2.25297e-14	1	1.3376e-14
1803	6.25e-20	-2	0	2	-2	3.56227e-14	1	3.34401e-14
1804	1.5625e-19	-2	0	2	-2	5.63245e-14	1	8.36002e-14
1805	3.90625e-19	-2	0	2	-2	8.90571e-14	1	2.09e-13
1806	9.76563e-19	-2	0	2	-2	1.40812e-13	1	5.22501e-13
1807	2.44141e-18	-2	0	2	-2	2.22646e-13	1	1.30625e-12
1808	6.10352e-18	-2	0	2	-2	3.52038e-13	1	3.26563e-12
1809	1.52588e-17	-2	0	2	-2	5.56633e-13	1	8.16408e-12
1810	3.8147e-17	-2	0	2	-2	8.80142e-13	1	2.04102e-11
1811	9.53674e-17	-2	0	2	-2	1.3917e-12	1	5.10255e-11
1812	2.38419e-16	-2	0	2	-2	2.20064e-12	1	1.27564e-10
1813	5.96046e-16	-2	0	2	-2	3.47996e-12	1	3.1891e-10
1814	1.49012e-15	-2	0	2	-2	5.50339e-12	1	7.97279e-10
1815	3.72529e-15	-2	0	2	-2	8.70436e-12	1	1.99322e-09
1816	9.31323e-15	-2	0	2	-2	1.37696e-11	1	4.98318e-09
1817	2.32831e-14	-2	0	2	-2	2.17888e-11	1	1.24588e-08
1818	5.82077e-14	-2	0	2	-2	3.4494e-11	1	3.11523e-08
1819	1.45519e-13	-2	0	2	-2	5.46467e-11	0.999999	7.79139e-08
1820	3.63798e-13	-2	0	2	-2	8.66715e-11	0.999997	1.94992e-07
1821	9.09495e-13	-2	0	2	-2	1.37708e-10	0.999993	4.88775e-07
1822	2.27374e-12	-2	0	2	-2	2.19407e-10	0.999982	1.23003e-06
1823	5.68434e-12	-2	0	2	-2	3.51092e-10	0.999956	3.12564e-06
1824	1.42109e-11	-2	0	2	-2	5.65571e-10	0.999889	8.13012e-06
1825	3.55271e-11	-2	0	2	-2	9.20362e-10	0.99972	2.22999e-05
1826	8.88178e-11	-2	0	2	-2	1.52051e-09	0.999288	6.80824e-05
1827	2.22045e-10	-2	0	2	-2	2.56736e-09	0.998138	0.000247144
1828	5.55112e-10	-2	0	2	-2	4.46741e-09	0.994844	0.00109619
1829	1.38778e-09	-2	0	2	-2	8.08375e-09	0.984061	0.00567872
1830	3.46945e-09	-2	0	2	-2	1.53322e-08	0.942725	0.0313433
1831	8.67362e-09	-2	0	2	-2	3.06219e-08	0.78218	0.156664
1832	2.1684e-08	-2	0	2	-2	6.43845e-08	0.402111	0.492991
1833	5.42101e-08	-2	0	2	-2	1.41731e-07	0.103616	0.776154
1834	1.35525e-07	-2	0	2	-2	3.23871e-07	0.0187448	0.84007
1835	3.38813e-07	-2	0	2	-2	7.61423e-07	0.00310247	0.788277
1836	8.47033e-07	-2	0	2	-2	1.82698e-06	0.000505693	0.652542
1837	2.11758e-06	-2	0	2	-2	4.44559e-06	8.23738e-05	0.452546
1838	5.29396e-06	-2	0	2	-2	1.09201e-05	1.33898e-05	0.255866
1839	1.32349e-05	-2	0	2	-2	2.69934e-05	2.16459e-06	0.122599
1840	3.30872e-05	-2	0	2	-2	6.69997e-05	3.48169e-07	0.0532528
1841	8.27181e-05	-2	0	2	-2	0.000166738	5.58388e-08	0.0220591
1842	0.000206795	-2	0	2	-2	0.000415645	8.94305e-09	0.00895102
1843	0.000516988	-2	0	2	-2	0.00103722	1.43147e-09	0.0036012
1844	0.00129247	-2	0	2	-2	0.00259007	2.29072e-10	0.00144384
1845	0.00323117	-2	0	2	-2	0.00647045	3.66538e-11	0.000578073
1846	0.00807794	-2	0	2	-2	0.0161687	5.86475e-12	0.000231315
1847	0.0201948	-2	0	2	-2	0.0404099	9.38361e-13	9.254e-05
1848	0.0504871	-2	0	2	-2	0.101006	1.50102e-13	3.70182e-05
1849	0.126218	-2	0	2	-2	0.252486	2.40918e-14	1.48076e-05
1850	0.315544	-2	0	2	-2	0.631169	3.88578e-15	5.92311e-06
1851	1e-20	0	0	2	-2	1.69174e-14	1	5.35041e-15
1852	2.5e-20	0	0	2	-2	2.67488e-14	1	1.3376e-14
1853	6.25e-20	0	0	2	-2	4.22937e-14	1	3.34401e-14
1854	1.5625e-19	0	0	2	-2	6.68723e-14	1	8.36002e-14
1855	3.90625e-19	0	0	2	-2	1.05735e-13	1	2.09e-13
1856	9.76563e-19	0	0	2	-2	1.67182e-13	1	5.22501e-13
1857	2.44141e-18	0	0	2	-2	2.64339e-13	1	1.30625e-12
1858	6.10352e-18	0	0	2	-2	4.17962e-13	1	3.26563e-12
1859	1.52588e-17	0	0	2	-2	6.60867e-13	1	8.16408e-12
1860	3.8147e-17	0	0	2	-2	1.04495e-12	1	2.04102e-11
1861	9.53674e-17	0	0	2	-2	1.65228e-12	1	5.10255e-11
1862	2.38419e-16	0	0	2	-2	2.61266e-12	1	1.27564e-10
1863	5.96046e-16	0	0	2	-2	4.13142e-12	1	3.1891e-10
1864	1.49012e-15	0	0	2	-2	6.53344e-12	1	7.97279e-10
1865	3.72529e-15	0	0	2	-2	1.0333e-11	1	1.99322e-09
1866	9.31323e-15	0	0	2	-2	1.63448e-11	1	4.98318e-09
1867	2.32831e-14	0	0	2	-2	2.58605e-11	1	1.24588e-08
1868	5.82077e-14	0	0	2	-2	4.09318e-11	1	3.11523e-08
1869	1.45519e-13	0	0	2	-2	6.48259e-11	0.999999	7.79139e-08
1870	3.63798e-13	0	0	2	-2	1.02766e-10	0.999997	1.94992e-07
1871	9.09495e-13	0	0	2	-2	1.63156e-10	0.999993	4.88775e-07
1872	2.27374e-12	0	0	2	-2	2.59644e-10	0.999982	1.23003e-06
1873	5.68434e-12	0	0	2	-2	4.14711e-10	0.999956	3.12564e-06
1874	1.42109e-11	0	0	2	-2	6.66162e-10	0.999889	8.13012e-06
1875	3.55271e-11	0	0	2	-2	1.07941e-09	0.99972	2.22999e-05
1876	8.88178e-11	0	0	2	-2	1.77199e-09	0.999288	6.80824e-05
1877	2.22045e-10	0	0	2	-2	2.96498e-09	0.998138	0.000247144
1878	5.55112e-10	0	0	2	-2	5.0961e-09	0.994844	0.00109619
1879	1.38778e-09	0	0	2	-2	9.07781e-09	0.984061	0.00567872
1880	3.46945e-09	0	0	2	-2	1.69039e-08	0.942725	0.0313433
1881	8.67362e-09	0	0	2	-2	3.31071e-08	0.78218	0.156664
1882	2.1684e-08	0	0	2	-2	6.83138e-08	0.402111	0.492991
1883	5.42101e-08	0	0	2	-2	1.47944e-07	0.103616	0.776154
1884	1.35525e-07	0	0	2	-2	3.33695e-07	0.0187448	0.84007
1885	3.38813e-07	0	0	2	-2	7.76956e-07	0.00310247	0.788277
1886	8.47033e-07	0	0	2	-2	1.85154e-06	0.000505693	0.652542
1887	2.11758e-06	0	0	2	-2	4.48442e-06	8.23738e-05	0.452546
1888	5.29396e-06	0	0	2	-2	1.09815e-05	1.33898e-05	0.255866
1889	1.32349e-05	0	0	2	-2	2.70904e-05	2.16459e-06	0.122599
1890	3.30872e-05	0	0	2	-2	6.71532e-05	3.48169e-07	0.0532528
1891	8.27181e-05	0	0	2	-2	0.000166981	5.58388e-08	0.0220591
1892	0.000206795	0	0	2	-2	0.000416029	8.94305e-09	0.00895102
1893	0.000516988	0	0	2	-2	0.00103783	1.43147e-09	0.0036012
1894	0.00129247	0	0	2	-2	0.00259103	2.29072e-10	0.00144384
1895	0.00323117	0	0	2	-2	0.00647197	3.66538e-11	0.000578073
1896	0.00807794	0	0	2	-2	0.0161711	5.86475e-12	0.000231315
1897	0.0201948	0	0	2	-2	0.0404137	9.38361e-13	9.254e-05
1898	0.0504871	0	0	2	-2	0.101012	1.50102e-13	3.70182e-05
1899	0.126218	0	0	2	-2	0.252496	2.40918e-14	1.48076e-05
1900	0.315544	0	0	2	-2	0.631184	3.88578e-15	5.92311e-06
1901	1e-20	2	0	2	-2	8.6207e-14	1	5.35041e-15
1902	2.5e-20	2	0	2	-2	1.36305e-13	1	1.3376e-14
1903	6.25e-20	2	0	2	-2	2.15518e-13	1	3.34401e-14
1904	1.5625e-19	2	0	2	-2	3.40763e-13	1	8.36002e-14
1905	3.90625e-19	2	0	2	-2	5.38794e-13	1	2.09e-13
1906	9.76563e-19	2	0	2	-2	8.51909e-13	1	5.22501e-13
1907	2.44141e-18	2	0	2	-2	1.34699e-12	1	1.30625e-12
1908	6.10352e-18	2	0	2	-2	2.12978e-12	1	3.26563e-12
1909	1.52588e-17	2	0	2	-2	3.36749e-12	1	8.16408e-12
1910	3.8147e-17	2	0	2	-2	5.3245e-12	1	2.04102e-11
1911	9.53674e-17	2	0	2	-2	8.41884e-12	1	5.10255e-11
1912	2.38419e-16	2	0	2	-2	1.33115e-11	1	1.27564e-10
1913	5.96046e-16	2	0	2	-2	2.10478e-11	1	3.1891e-10
1914	1.49012e-15	2	0	2	-2	3.32806e-11	1	7.97279e-10
1915	3.72529e-15	2	0	2	-2	5.2624e-11	1	1.99322e-09
1916	9.31323e-15	2	0	2	-2	8.32127e-11	1	4.98318e-09
1917	2.32831e-14	2	0	2	-2	1.31588e-10	1	1.24588e-08
1918	5.82077e-14	2	0	2	-2	2.08102e-10	1	3.11523e-08
1919	1.45519e-13	2	0	2	-2	3.29144e-10	0.999999	7.79139e-08
1920	3.63798e-13	2	0	2	-2	5.20691e-10	0.999997	1.94992e-07
1921	9.09495e-13	2	0	2	-2	8.23953e-10	0.999993	4.88775e-07
1922	2.27374e-12	2	0	2	-2	1.30445e-09	0.999982	1.23003e-06
1923	5.68434e-12	2	0	2	-2	2.0667e-09	0.999956	3.12564e-06
1924	1.42109e-11	2	0	2	-2	3.27819e-09	0.999889	8.13012e-06
1925	3.55271e-11	2	0	2	-2	5.20939e-09	0.99972	2.22999e-05
1926	8.88178e-11	2	0	2	-2	8.30206e-09	0.999288	6.80824e-05
1927	2.22045e-10	2	0	2	-2	1.32899e-08	0.998138	0.000247144
1928	5.55112e-10	2	0	2	-2	2.14213e-08	0.994844	0.00109619
1929	1.38778e-09	2	0	2	-2	3.48902e-08	0.984061	0.00567872
1930	3.46945e-09	2	0	2	-2	5.77169e-08	0.942725	0.0313433
1931	8.67362e-09	2	0	2	-2	9.7638e-08	0.78218	0.156664
1932	2.1684e-08	2	0	2	-2	1.70346e-07	0.402111	0.492991
1933	5.42101e-08	2	0	2	-2	3.09271e-07	0.103616	0.776154
1934	1.35525e-07	2	0	2	-2	5.88776e-07	0.0187448	0.84007
1935	3.38813e-07	2	0	2	-2	1.18027e-06	0.00310247	0.788277
1936	8.47033e-07	2	0	2	-2	2.48924e-06	0.000505693	0.652542
1937	2.11758e-06	2	0	2	-2	5.49272e-06	8.23738e-05	0.452546
1938	5.29396e-06	2	0	2	-2	1.25758e-05	1.33898e-05	0.255866
1939	1.32349e-05	2	0	2	-2	2.96112e-05	2.16459e-06	0.122599
1940	3.30872e-05	2	0	2	-2	7.11389e-05	3.48169e-07	0.0532528
1941	8.27181e-05	2	0	2	-2	0.000173282	5.58388e-08	0.0220591
1942	0.000206795	2	0	2	-2	0.000425993	8.94305e-09	0.00895102
1943	0.000516988	2	0	2	-2	0.00105358	1.43147e-09	0.0036012
1944	0.00129247	2	0	2	-2	0.00261594	2.29072e-10	0.00144384
1945	0.00323117	2	0	2	-2	0.00651136	3.66538e-11	0.000578073
1946	0.00807794	2	0	2	-2	0.0162334	5.86475e-12	0.000231315
1947	0.0201948	2	0	2	-2	0.0405122	9.38361e-13	9.254e-05
1948	0.0504871	2	0	2	-2	0.101168	1.50102e-13	3.70182e-05
1949	0.126218	2	0	2	-2	0.252742	2.40918e-14	1.48076e-05
1950	0.315544	2	0	2	-2	0.631573	3.88578e-15	5.92311e-06
1951	1e-20	4	0	2	-2	1.88543e-12	1	5.35041e-15
1952	2.5e-20	4	0	2	-2	2.98112e-12	1	1.3376e-14
1953	6.25e-20	4	0	2	-2	4.71357e-12	1	3.34401e-14
1954	1.5625e-19	4	0	2	-2	7.4528e-12	1	8.36002e-14
1955	3.90625e-19	4	0	2	-2	1.17839e-11	1	2.09e-13
1956	9.76563e-19	4	0	2	-2	1.8632e-11	1	5.22501e-13
1957	2.44141e-18	4	0	2	-2	2.94598e-11	1	1.30625e-12
1958	6.10352e-18	4	0	2	-2	4.658e-11	1	3.26563e-12
1959	1.52588e-17	4	0	2	-2	7.36495e-11	1	8.16408e-12
1960	3.8147e-17	4	0	2	-2	1.1645e-10	1	2.04102e-11
1961	9.53674e-17	4	0	2	-2	1.84124e-10	1	5.10255e-11
1962	2.38419e-16	4	0	2	-2	2.91126e-10	1	1.27564e-10
1963	5.96046e-16	4	0	2	-2	4.6031e-10	1	3.1891e-10
1964	1.49012e-15	4	0	2	-2	7.27816e-10	1	7.97279e-10
1965	3.72529e-15	4	0	2	-2	1.15078e-09	1	1.99322e-09
1966	9.31323e-15	4	0	2	-2	1.81955e-09	1	4.98318e-09
1967	2.32831e-14	4	0	2	-2	2.87698e-09	1	1.24588e-08
1968	5.82077e-14	4	0	2	-2	4.54895e-09	1	3.11523e-08
1969	1.45519e-13	4	0	2	-2	7.19262e-09	0.999999	7.79139e-08
1970	3.63798e-13	4	0	2	-2	1.13728e-08	0.999997	1.94992e-07
1971	9.09495e-13	4	0	2	-2	1.79826e-08	0.999993	4.88775e-07
1972	2.27374e-12	4	0	2	-2	2.84347e-08	0.999982	1.23003e-06
1973	5.68434e-12	4	0	2	-2	4.49634e-08	0.999956	3.12564e-06
1974	1.42109e-11	4	0	2	-2	7.11039e-08	0.999889	8.13012e-06
1975	3.55271e-11	4	0	2	-2	1.12451e-07	0.99972	2.22999e-05
1976	8.88178e-11	4	0	2	-2	1.77866e-07	0.999288	6.80824e-05
1977	2.22045e-10	4	0	2	-2	2.81395e-07	0.998138	0.000247144
1978	5.55112e-10	4	0	2	-2	4.45332e-07	0.994844	0.00109619
1979	1.38778e-09	4	0	2	-2	7.05152e-07	0.984061	0.00567872
1980	3.46945e-09	4	0	2	-2	1.11749e-06	0.942725	0.0313433
1981	8.67362e-09	4	0	2	-2	1.77329e-06	0.78218	0.156664
1982	2.1684e-08	4	0	2	-2	2.81979e-06	0.402111	0.492991
1983	5.42101e-08	4	0	2	-2	4.49841e-06	0.103616	0.776154
1984	1.35525e-07	4	0	2	-2	7.21238e-06	0.0187448	0.84007
1985	3.38813e-07	4	0	2	-2	1.16531e-05	0.00310247	0.788277
1986	8.47033e-07	4	0	2	-2	1.90482e-05	0.000505693	0.652542
1987	2.11758e-06	4	0	2	-2	3.16748e-05	8.23738e-05	0.452546
1988	5.29396e-06	4	0	2	-2	5.39733e-05	1.33898e-05	0.255866
1989	1.32349e-05	4	0	2	-2	9.50664e-05	2.16459e-06	0.122599
1990	3.30872e-05	4	0	2	-2	0.000174633	3.48169e-07	0.0532528
1991	8.27181e-05	4	0	2	-2	0.000336921	5.58388e-08	0.0220591
1992	0.000206795	4	0	2	-2	0.000684728	8.94305e-09	0.00895102
1993	0.000516988	4	0	2	-2	0.00146268	1.43147e-09	0.0036012
1994	0.00129247	4	0	2	-2	0.00326277	2.29072e-10	0.00144384
1995	0.00323117	4	0	2	-2	0.0075341	3.66538e-11	0.000578073
1996	0.00807794	4	0	2	-2	0.0178504	5.86475e-12	0.000231315
1997	0.0201948	4	0	2	-2	0.043069	9.38361e-13	9.254e-05
1998	0.0504871	4	0	2	-2	0.105211	1.50102e-13	3.70182e-05
1999	0.126218	4	0	2	-2	0.259134	2.40918e-14	1.48076e-05
[truncated: 10,801 more rows]

## Sheet: Fig2a-d_3a-f_S2a_S3a-f
	MutA_phenotype_log2	MutB_phenotype_log2	MutA_type	MutB_type	MutA_ddG	MutB_ddG	MutAB_phenotype	MutAB_phenotype_log2	MutAB_type				# f= Folding		# ddG: ∆∆G
1	-13.2	-13.2	f	f	-0.546433	-0.546433	0.000105179	-13.2149	f,f				# d = Dimerization
2	-13.1	-13.2	f	f	0.437902	-0.546433	0.000108219	-13.1738	f,f				# b= DNA Binding
3	-13	-13.2	f	f	0.798868	-0.546433	0.000111349	-13.1326	f,f				# t = Tetramerization
4	-12.9	-13.2	f	f	1.02506	-0.546433	0.000114575	-13.0914	f,f
5	-12.8	-13.2	f	f	1.19032	-0.546433	0.000117899	-13.0502	f,f
6	-12.7	-13.2	f	f	1.32072	-0.546433	0.000121327	-13.0088	f,f
7	-12.6	-13.2	f	f	1.42851	-0.546433	0.000124861	-12.9674	f,f
8	-12.5	-13.2	f	f	1.52047	-0.546433	0.000128508	-12.9259	f,f
9	-12.4	-13.2	f	f	1.60066	-0.546433	0.00013227	-12.8842	f,f
10	-12.3	-13.2	f	f	1.67186	-0.546433	0.000136154	-12.8425	f,f
11	-12.2	-13.2	f	f	1.73591	-0.546433	0.000140165	-12.8006	f,f
12	-12.1	-13.2	f	f	1.79414	-0.546433	0.000144307	-12.7586	f,f
13	-12	-13.2	f	f	1.84757	-0.546433	0.000148589	-12.7164	f,f
14	-11.9	-13.2	f	f	1.89695	-0.546433	0.000153012	-12.6741	f,f
15	-11.8	-13.2	f	f	1.9429	-0.546433	0.000157589	-12.6315	f,f
16	-11.7	-13.2	f	f	1.98591	-0.546433	0.000162325	-12.5888	f,f
17	-11.6	-13.2	f	f	2.02629	-0.546433	0.00016722	-12.546	f,f
18	-11.5	-13.2	f	f	2.06442	-0.546433	0.00017229	-12.5029	f,f
19	-11.4	-13.2	f	f	2.10057	-0.546433	0.000177544	-12.4595	f,f
20	-11.3	-13.2	f	f	2.1349	-0.546433	0.000182979	-12.416	f,f
21	-11.2	-13.2	f	f	2.16765	-0.546433	0.000188615	-12.3723	f,f
22	-11.1	-13.2	f	f	2.19897	-0.546433	0.000194458	-12.3283	f,f
23	-11	-13.2	f	f	2.22898	-0.546433	0.000200515	-12.284	f,f
24	-10.9	-13.2	f	f	2.25783	-0.546433	0.000206804	-12.2394	f,f
25	-10.8	-13.2	f	f	2.2856	-0.546433	0.000213329	-12.1946	f,f
26	-10.7	-13.2	f	f	2.31236	-0.546433	0.000220097	-12.1496	f,f
27	-10.6	-13.2	f	f	2.33824	-0.546433	0.000227133	-12.1042	f,f
28	-10.5	-13.2	f	f	2.36332	-0.546433	0.000234453	-12.0584	f,f
29	-10.4	-13.2	f	f	2.38762	-0.546433	0.000242055	-12.0124	f,f
30	-10.3	-13.2	f	f	2.4112	-0.546433	0.000249959	-11.966	f,f
31	-10.2	-13.2	f	f	2.43411	-0.546433	0.000258176	-11.9194	f,f
32	-10.1	-13.2	f	f	2.45642	-0.546433	0.00026673	-11.8723	f,f
33	-10	-13.2	f	f	2.47821	-0.546433	0.000275652	-11.8249	f,f
34	-9.9	-13.2	f	f	2.49943	-0.546433	0.000284933	-11.7771	f,f
35	-9.8	-13.2	f	f	2.52017	-0.546433	0.000294607	-11.7289	f,f
36	-9.7	-13.2	f	f	2.54044	-0.546433	0.000304689	-11.6804	f,f
37	-9.6	-13.2	f	f	2.56028	-0.546433	0.000315203	-11.6314	f,f
38	-9.5	-13.2	f	f	2.57971	-0.546433	0.000326169	-11.5821	f,f
39	-9.4	-13.2	f	f	2.59876	-0.546433	0.000337622	-11.5323	f,f
40	-9.3	-13.2	f	f	2.61746	-0.546433	0.000349576	-11.4821	f,f
41	-9.2	-13.2	f	f	2.63582	-0.546433	0.000362069	-11.4314	f,f
42	-9.1	-13.2	f	f	2.65386	-0.546433	0.00037512	-11.3804	f,f
43	-9	-13.2	f	f	2.67162	-0.546433	0.000388774	-11.3288	f,f
44	-8.9	-13.2	f	f	2.68908	-0.546433	0.00040305	-11.2768	f,f
45	-8.8	-13.2	f	f	2.70626	-0.546433	0.000417969	-11.2243	f,f
46	-8.7	-13.2	f	f	2.7232	-0.546433	0.000433599	-11.1714	f,f
47	-8.6	-13.2	f	f	2.7399	-0.546433	0.000449969	-11.1179	f,f
48	-8.5	-13.2	f	f	2.75638	-0.546433	0.00046713	-11.0639	f,f
49	-8.4	-13.2	f	f	2.77265	-0.546433	0.000485107	-11.0094	f,f
50	-8.3	-13.2	f	f	2.78871	-0.546433	0.00050396	-10.9544	f,f
51	-8.2	-13.2	f	f	2.80459	-0.546433	0.000523744	-10.8988	f,f
52	-8.1	-13.2	f	f	2.82027	-0.546433	0.000544495	-10.8428	f,f
53	-8	-13.2	f	f	2.83579	-0.546433	0.000566288	-10.7862	f,f
54	-7.9	-13.2	f	f	2.85114	-0.546433	0.00058918	-10.729	f,f
55	-7.8	-13.2	f	f	2.86635	-0.546433	0.000613241	-10.6713	f,f
56	-7.7	-13.2	f	f	2.88141	-0.546433	0.000638558	-10.6129	f,f
57	-7.6	-13.2	f	f	2.89633	-0.546433	0.000665168	-10.554	f,f
58	-7.5	-13.2	f	f	2.91112	-0.546433	0.000693175	-10.4945	f,f
59	-7.4	-13.2	f	f	2.92579	-0.546433	0.000722681	-10.4344	f,f
60	-7.3	-13.2	f	f	2.94033	-0.546433	0.000753723	-10.3737	f,f
61	-7.2	-13.2	f	f	2.95476	-0.546433	0.000786452	-10.3124	f,f
62	-7.1	-13.2	f	f	2.96909	-0.546433	0.000820958	-10.2504	f,f
63	-7	-13.2	f	f	2.98332	-0.546433	0.000857361	-10.1878	f,f
64	-6.9	-13.2	f	f	2.99747	-0.546433	0.000895817	-10.1245	f,f
65	-6.8	-13.2	f	f	3.01152	-0.546433	0.000936382	-10.0606	f,f
66	-6.7	-13.2	f	f	3.02549	-0.546433	0.000979241	-9.99605	f,f
67	-6.6	-13.2	f	f	3.03938	-0.546433	0.00102454	-9.9308	f,f
68	-6.5	-13.2	f	f	3.05319	-0.546433	0.00107238	-9.86497	f,f
69	-6.4	-13.2	f	f	3.06696	-0.546433	0.00112313	-9.79826	f,f
70	-6.3	-13.2	f	f	3.08065	-0.546433	0.00117678	-9.73094	f,f
71	-6.2	-13.2	f	f	3.09428	-0.546433	0.0012336	-9.66291	f,f
72	-6.1	-13.2	f	f	3.10786	-0.546433	0.00129383	-9.59413	f,f
73	-6	-13.2	f	f	3.12141	-0.546433	0.00135775	-9.52456	f,f
74	-5.9	-13.2	f	f	3.1349	-0.546433	0.00142551	-9.45431	f,f
75	-5.8	-13.2	f	f	3.14835	-0.546433	0.00149744	-9.38329	f,f
76	-5.7	-13.2	f	f	3.16177	-0.546433	0.00157386	-9.31148	f,f
77	-5.6	-13.2	f	f	3.17514	-0.546433	0.00165501	-9.23894	f,f
78	-5.5	-13.2	f	f	3.18851	-0.546433	0.00174143	-9.16551	f,f
79	-5.4	-13.2	f	f	3.20185	-0.546433	0.00183333	-9.09131	f,f
80	-5.3	-13.2	f	f	3.21517	-0.546433	0.00193121	-9.01628	f,f
81	-5.2	-13.2	f	f	3.22848	-0.546433	0.00203552	-8.94038	f,f
82	-5.1	-13.2	f	f	3.24179	-0.546433	0.00214686	-8.86356	f,f
83	-5	-13.2	f	f	3.25509	-0.546433	0.00226556	-8.78591	f,f
84	-4.9	-13.2	f	f	3.2684	-0.546433	0.00239235	-8.70735	f,f
85	-4.8	-13.2	f	f	3.28171	-0.546433	0.00252788	-8.62786	f,f
86	-4.7	-13.2	f	f	3.29501	-0.546433	0.00267266	-8.54751	f,f
87	-4.6	-13.2	f	f	3.30837	-0.546433	0.00282799	-8.46601	f,f
88	-4.5	-13.2	f	f	3.32173	-0.546433	0.00299425	-8.38359	f,f
89	-4.4	-13.2	f	f	3.33512	-0.546433	0.00317256	-8.30014	f,f
90	-4.3	-13.2	f	f	3.34855	-0.546433	0.003364	-8.21561	f,f
91	-4.2	-13.2	f	f	3.36203	-0.546433	0.00356983	-8.12993	f,f
92	-4.1	-13.2	f	f	3.37555	-0.546433	0.0037911	-8.04317	f,f
93	-4	-13.2	f	f	3.38912	-0.546433	0.00402938	-7.95523	f,f
94	-3.9	-13.2	f	f	3.40276	-0.546433	0.00428631	-7.86605	f,f
95	-3.8	-13.2	f	f	3.41645	-0.546433	0.00456317	-7.77575	f,f
96	-3.7	-13.2	f	f	3.43026	-0.546433	0.00486322	-7.68387	f,f
97	-3.6	-13.2	f	f	3.44414	-0.546433	0.00518751	-7.59074	f,f
98	-3.5	-13.2	f	f	3.45811	-0.546433	0.00553898	-7.49616	f,f
99	-3.4	-13.2	f	f	3.47221	-0.546433	0.00592063	-7.40003	f,f
100	-3.3	-13.2	f	f	3.48642	-0.546433	0.00633536	-7.30236	f,f
101	-3.2	-13.2	f	f	3.50076	-0.546433	0.00678701	-7.20301	f,f
102	-3.1	-13.2	f	f	3.51525	-0.546433	0.00727938	-7.10197	f,f
103	-3	-13.2	f	f	3.52993	-0.546433	0.00781888	-6.99882	f,f
104	-2.9	-13.2	f	f	3.54475	-0.546433	0.00840814	-6.894	f,f
105	-2.8	-13.2	f	f	3.55979	-0.546433	0.00905639	-6.78685	f,f
106	-2.7	-13.2	f	f	3.57505	-0.546433	0.0097694	-6.67751	f,f
107	-2.6	-13.2	f	f	3.59056	-0.546433	0.0105563	-6.56575	f,f
108	-2.5	-13.2	f	f	3.60633	-0.546433	0.011427	-6.45141	f,f
109	-2.4	-13.2	f	f	3.6224	-0.546433	0.0123936	-6.33427	f,f
110	-2.3	-13.2	f	f	3.6388	-0.546433	0.01347	-6.2141	f,f
111	-2.2	-13.2	f	f	3.65558	-0.546433	0.0146743	-6.09056	f,f
112	-2.1	-13.2	f	f	3.67273	-0.546433	0.0160219	-5.96381	f,f
113	-2	-13.2	f	f	3.69038	-0.546433	0.0175458	-5.83273	f,f
114	-1.9	-13.2	f	f	3.70856	-0.546433	0.0192723	-5.69733	f,f
115	-1.8	-13.2	f	f	3.7273	-0.546433	0.0212375	-5.55724	f,f
116	-1.7	-13.2	f	f	3.74669	-0.546433	0.0234878	-5.41194	f,f
117	-1.6	-13.2	f	f	3.76687	-0.546433	0.026088	-5.26047	f,f
118	-1.5	-13.2	f	f	3.78791	-0.546433	0.0291098	-5.10235	f,f
119	-1.4	-13.2	f	f	3.80995	-0.546433	0.032653	-4.93664	f,f
120	-1.3	-13.2	f	f	3.83315	-0.546433	0.0368453	-4.76237	f,f
121	-1.2	-13.2	f	f	3.85775	-0.546433	0.0418712	-4.5779	f,f
122	-1.1	-13.2	f	f	3.88401	-0.546433	0.0479684	-4.38177	f,f
123	-1	-13.2	f	f	3.91226	-0.546433	0.0554822	-4.17183	f,f
124	-0.9	-13.2	f	f	3.94296	-0.546433	0.0649014	-3.94561	f,f
125	-0.8	-13.2	f	f	3.97679	-0.546433	0.0769833	-3.69931	f,f
126	-0.7	-13.2	f	f	4.01463	-0.546433	0.0928863	-3.42839	f,f
127	-0.6	-13.2	f	f	4.0578	-0.546433	0.114489	-3.12672	f,f
128	-0.5	-13.2	f	f	4.10838	-0.546433	0.145005	-2.78582	f,f
129	-0.4	-13.2	f	f	4.17003	-0.546433	0.190432	-2.39265	f,f
130	-0.3	-13.2	f	f	4.24958	-0.546433	0.262527	-1.92946	f,f
131	-0.2	-13.2	f	f	4.36265	-0.546433	0.386242	-1.37242	f,f
132	-0.1	-13.2	f	f	4.56035	-0.546433	0.614835	-0.70173	f,f
133	-13.4	-13.2	d	f	-1.22215	-0.546433	9.16562e-05	-13.4134	d,f
134	-13.3	-13.2	d	f	-0.555106	-0.546433	9.75797e-05	-13.3231	d,f
135	-13.2	-13.2	d	f	-0.124843	-0.546433	0.000103887	-13.2327	d,f
136	-13.1	-13.2	d	f	0.193511	-0.546433	0.000110603	-13.1423	d,f
137	-13	-13.2	d	f	0.446506	-0.546433	0.000117757	-13.0519	d,f
138	-12.9	-13.2	d	f	0.656557	-0.546433	0.000125375	-12.9615	d,f
139	-12.8	-13.2	d	f	0.836277	-0.546433	0.00013349	-12.871	d,f
140	-12.7	-13.2	d	f	0.993376	-0.546433	0.000142132	-12.7805	d,f
141	-12.6	-13.2	d	f	1.13306	-0.546433	0.000151342	-12.6899	d,f
142	-12.5	-13.2	d	f	1.25881	-0.546433	0.00016115	-12.5993	d,f
143	-12.4	-13.2	d	f	1.37327	-0.546433	0.000171601	-12.5087	d,f
144	-12.3	-13.2	d	f	1.47837	-0.546433	0.00018274	-12.4179	d,f
145	-12.2	-13.2	d	f	1.57554	-0.546433	0.000194606	-12.3272	d,f
146	-12.1	-13.2	d	f	1.666	-0.546433	0.000207259	-12.2363	d,f
147	-12	-13.2	d	f	1.75063	-0.546433	0.000220743	-12.1453	d,f
148	-11.9	-13.2	d	f	1.83018	-0.546433	0.000235116	-12.0543	d,f
149	-11.8	-13.2	d	f	1.90529	-0.546433	0.00025044	-11.9632	d,f
150	-11.7	-13.2	d	f	1.97645	-0.546433	0.00026678	-11.8721	d,f
151	-11.6	-13.2	d	f	2.0441	-0.546433	0.000284199	-11.7808	d,f
152	-11.5	-13.2	d	f	2.10861	-0.546433	0.000302778	-11.6895	d,f
153	-11.4	-13.2	d	f	2.17027	-0.546433	0.000322587	-11.598	d,f
154	-11.3	-13.2	d	f	2.2294	-0.546433	0.000343728	-11.5064	d,f
155	-11.2	-13.2	d	f	2.28619	-0.546433	0.000366273	-11.4148	d,f
156	-11.1	-13.2	d	f	2.34087	-0.546433	0.000390328	-11.323	d,f
157	-11	-13.2	d	f	2.3936	-0.546433	0.000415988	-11.2312	d,f
158	-10.9	-13.2	d	f	2.44456	-0.546433	0.000443379	-11.1392	d,f
159	-10.8	-13.2	d	f	2.49388	-0.546433	0.000472605	-11.0471	d,f
160	-10.7	-13.2	d	f	2.54169	-0.546433	0.000503802	-10.9549	d,f
161	-10.6	-13.2	d	f	2.58809	-0.546433	0.000537099	-10.8625	d,f
162	-10.5	-13.2	d	f	2.63322	-0.546433	0.000572655	-10.77	d,f
163	-10.4	-13.2	d	f	2.67711	-0.546433	0.000610597	-10.6775	d,f
164	-10.3	-13.2	d	f	2.7199	-0.546433	0.000651118	-10.5848	d,f
165	-10.2	-13.2	d	f	2.76165	-0.546433	0.000694396	-10.492	d,f
166	-10.1	-13.2	d	f	2.80241	-0.546433	0.00074061	-10.399	d,f
167	-10	-13.2	d	f	2.84227	-0.546433	0.000789972	-10.3059	d,f
168	-9.9	-13.2	d	f	2.88127	-0.546433	0.000842698	-10.2127	d,f
169	-9.8	-13.2	d	f	2.91946	-0.546433	0.000899023	-10.1194	d,f
170	-9.7	-13.2	d	f	2.95691	-0.546433	0.000959203	-10.0259	d,f
171	-9.6	-13.2	d	f	2.99365	-0.546433	0.00102352	-9.93224	d,f
172	-9.5	-13.2	d	f	3.02972	-0.546433	0.00109224	-9.8385	d,f
173	-9.4	-13.2	d	f	3.06516	-0.546433	0.00116568	-9.74461	d,f
174	-9.3	-13.2	d	f	3.10001	-0.546433	0.00124417	-9.6506	d,f
175	-9.2	-13.2	d	f	3.1343	-0.546433	0.00132807	-9.55646	d,f
176	-9.1	-13.2	d	f	3.16806	-0.546433	0.00141775	-9.46218	d,f
177	-9	-13.2	d	f	3.20134	-0.546433	0.00151368	-9.36773	d,f
178	-8.9	-13.2	d	f	3.23413	-0.546433	0.00161621	-9.27317	d,f
179	-8.8	-13.2	d	f	3.26648	-0.546433	0.00172585	-9.17848	d,f
180	-8.7	-13.2	d	f	3.29837	-0.546433	0.00184299	-9.08374	d,f
181	-8.6	-13.2	d	f	3.32993	-0.546433	0.00196849	-8.9887	d,f
182	-8.5	-13.2	d	f	3.36107	-0.546433	0.0021026	-8.89361	d,f
183	-8.4	-13.2	d	f	3.39186	-0.546433	0.00224607	-8.79838	d,f
184	-8.3	-13.2	d	f	3.42232	-0.546433	0.00239962	-8.70298	d,f
185	-8.2	-13.2	d	f	3.45245	-0.546433	0.00256383	-8.60749	d,f
186	-8.1	-13.2	d	f	3.48227	-0.546433	0.00273953	-8.51185	d,f
187	-8	-13.2	d	f	3.51182	-0.546433	0.00292766	-8.41604	d,f
188	-7.9	-13.2	d	f	3.54106	-0.546433	0.00312876	-8.32019	d,f
189	-7.8	-13.2	d	f	3.57006	-0.546433	0.00334408	-8.22418	d,f
190	-7.7	-13.2	d	f	3.59881	-0.546433	0.00357454	-8.12803	d,f
191	-7.6	-13.2	d	f	3.62735	-0.546433	0.00382142	-8.03168	d,f
192	-7.5	-13.2	d	f	3.65564	-0.546433	0.00408552	-7.93526	d,f
193	-7.4	-13.2	d	f	3.68373	-0.546433	0.00436829	-7.83872	d,f
194	-7.3	-13.2	d	f	3.7116	-0.546433	0.00467073	-7.74214	d,f
195	-7.2	-13.2	d	f	3.73932	-0.546433	0.00499506	-7.64528	d,f
196	-7.1	-13.2	d	f	3.76687	-0.546433	0.00534247	-7.54828	d,f
197	-7	-13.2	d	f	3.79424	-0.546433	0.00571426	-7.45122	d,f
198	-6.9	-13.2	d	f	3.82145	-0.546433	0.00611248	-7.35403	d,f
199	-6.8	-13.2	d	f	3.84854	-0.546433	0.0065394	-7.25663	d,f
200	-6.7	-13.2	d	f	3.87547	-0.546433	0.00699638	-7.15917	d,f
201	-6.6	-13.2	d	f	3.90227	-0.546433	0.00748601	-7.06159	d,f
202	-6.5	-13.2	d	f	3.92897	-0.546433	0.00801085	-6.96383	d,f
203	-6.4	-13.2	d	f	3.95557	-0.546433	0.00857351	-6.8659	d,f
204	-6.3	-13.2	d	f	3.98202	-0.546433	0.00917535	-6.76802	d,f
205	-6.2	-13.2	d	f	4.00841	-0.546433	0.00982101	-6.66991	d,f
206	-6.1	-13.2	d	f	4.03471	-0.546433	0.0105131	-6.57167	d,f
207	-6	-13.2	d	f	4.06094	-0.546433	0.0112551	-6.47328	d,f
208	-5.9	-13.2	d	f	4.08712	-0.546433	0.0120511	-6.37469	d,f
209	-5.8	-13.2	d	f	4.11322	-0.546433	0.012904	-6.27604	d,f
210	-5.7	-13.2	d	f	4.13927	-0.546433	0.0138187	-6.17724	d,f
211	-5.6	-13.2	d	f	4.16529	-0.546433	0.0147998	-6.07827	d,f
212	-5.5	-13.2	d	f	4.19126	-0.546433	0.0158519	-5.9792	d,f
213	-5.4	-13.2	d	f	4.21721	-0.546433	0.0169806	-5.87997	d,f
214	-5.3	-13.2	d	f	4.24314	-0.546433	0.0181914	-5.7806	d,f
215	-5.2	-13.2	d	f	4.26907	-0.546433	0.0194908	-5.68106	d,f
216	-5.1	-13.2	d	f	4.29501	-0.546433	0.0208862	-5.58131	d,f
217	-5	-13.2	d	f	4.32094	-0.546433	0.0223828	-5.48146	d,f
218	-4.9	-13.2	d	f	4.3469	-0.546433	0.0239896	-5.38145	d,f
219	-4.8	-13.2	d	f	4.37286	-0.546433	0.0257133	-5.28134	d,f
220	-4.7	-13.2	d	f	4.39887	-0.546433	0.0275653	-5.181	d,f
221	-4.6	-13.2	d	f	4.42496	-0.546433	0.0295568	-5.08037	d,f
222	-4.5	-13.2	d	f	4.45108	-0.546433	0.0316938	-4.97965	d,f
223	-4.4	-13.2	d	f	4.47728	-0.546433	0.0339899	-4.87875	d,f
224	-4.3	-13.2	d	f	4.50356	-0.546433	0.0364575	-4.77764	d,f
225	-4.2	-13.2	d	f	4.52994	-0.546433	0.0391108	-4.67629	d,f
226	-4.1	-13.2	d	f	4.55642	-0.546433	0.0419621	-4.57477	d,f
227	-4	-13.2	d	f	4.58302	-0.546433	0.0450284	-4.47302	d,f
228	-3.9	-13.2	d	f	4.60976	-0.546433	0.0483274	-4.37101	d,f
229	-3.8	-13.2	d	f	4.63664	-0.546433	0.0518745	-4.26883	d,f
230	-3.7	-13.2	d	f	4.66369	-0.546433	0.0556926	-4.16637	d,f
231	-3.6	-13.2	d	f	4.69094	-0.546433	0.0598026	-4.06365	d,f
232	-3.5	-13.2	d	f	4.71838	-0.546433	0.0642283	-3.96065	d,f
233	-3.4	-13.2	d	f	4.74607	-0.546433	0.0689964	-3.85733	d,f
234	-3.3	-13.2	d	f	4.774	-0.546433	0.0741326	-3.75375	d,f
235	-3.2	-13.2	d	f	4.8022	-0.546433	0.0796688	-3.64984	d,f
236	-3.1	-13.2	d	f	4.83072	-0.546433	0.0856397	-3.54558	d,f
237	-3	-13.2	d	f	4.85955	-0.546433	0.0920774	-3.44101	d,f
238	-2.9	-13.2	d	f	4.88876	-0.546433	0.0990259	-3.33605	d,f
239	-2.8	-13.2	d	f	4.91838	-0.546433	0.106528	-3.2307	d,f
240	-2.7	-13.2	d	f	4.94844	-0.546433	0.114631	-3.12493	d,f
241	-2.6	-13.2	d	f	4.97899	-0.546433	0.123387	-3.01873	d,f
242	-2.5	-13.2	d	f	5.01008	-0.546433	0.132855	-2.91208	d,f
243	-2.4	-13.2	d	f	5.04177	-0.546433	0.143097	-2.80493	d,f
244	-2.3	-13.2	d	f	5.07416	-0.546433	0.154193	-2.69719	d,f
245	-2.2	-13.2	d	f	5.10723	-0.546433	0.166193	-2.58907	d,f
246	-2.1	-13.2	d	f	5.14115	-0.546433	0.17921	-2.48028	d,f
247	-2	-13.2	d	f	5.17599	-0.546433	0.193328	-2.37088	d,f
248	-1.9	-13.2	d	f	5.21187	-0.546433	0.208652	-2.26083	d,f
249	-1.8	-13.2	d	f	5.24891	-0.546433	0.225295	-2.15011	d,f
250	-1.7	-13.2	d	f	5.28729	-0.546433	0.243399	-2.03861	d,f
251	-1.6	-13.2	d	f	5.32718	-0.546433	0.263099	-1.92632	d,f
252	-1.5	-13.2	d	f	5.3688	-0.546433	0.284551	-1.81324	d,f
253	-1.4	-13.2	d	f	5.41237	-0.546433	0.307908	-1.69943	d,f
254	-1.3	-13.2	d	f	5.45836	-0.546433	0.333439	-1.5845	d,f
255	-1.2	-13.2	d	f	5.50708	-0.546433	0.361316	-1.46867	d,f
256	-1.1	-13.2	d	f	5.5591	-0.546433	0.391801	-1.35181	d,f
257	-1	-13.2	d	f	5.6151	-0.546433	0.42517	-1.23389	d,f
258	-0.9	-13.2	d	f	5.67602	-0.546433	0.461746	-1.11483	d,f
259	-0.8	-13.2	d	f	5.74308	-0.546433	0.501852	-0.994665	d,f
260	-0.7	-13.2	d	f	5.81821	-0.546433	0.545942	-0.873181	d,f
261	-0.6	-13.2	d	f	5.90389	-0.546433	0.594336	-0.750649	d,f
262	-0.5	-13.2	d	f	6.00444	-0.546433	0.647562	-0.62691	d,f
263	-0.4	-13.2	d	f	6.12699	-0.546433	0.706073	-0.50211	d,f
264	-0.3	-13.2	d	f	6.28521	-0.546433	0.770342	-0.376429	d,f
265	-0.2	-13.2	d	f	6.51036	-0.546433	0.840752	-0.250247	d,f
266	-0.1	-13.2	d	f	6.90435	-0.546433	0.917464	-0.124277	d,f
267	-13.5	-13.2	b	f	-0.0722386	-0.546433	8.4178e-05	-13.5362	b,f
268	-13.4	-13.2	b	f	-0.0507851	-0.546433	9.0212e-05	-13.4363	b,f
269	-13.3	-13.2	b	f	-0.0292725	-0.546433	9.66952e-05	-13.3362	b,f
270	-13.2	-13.2	b	f	-0.00777752	-0.546433	0.000103636	-13.2362	b,f
271	-13.1	-13.2	b	f	0.0137222	-0.546433	0.000111075	-13.1362	b,f
272	-13	-13.2	b	f	0.0352211	-0.546433	0.000119046	-13.0362	b,f
273	-12.9	-13.2	b	f	0.0567554	-0.546433	0.0001276	-12.9361	b,f
274	-12.8	-13.2	b	f	0.0782494	-0.546433	0.000136749	-12.8362	b,f
275	-12.7	-13.2	b	f	0.0997846	-0.546433	0.000146569	-12.7361	b,f
276	-12.6	-13.2	b	f	0.121318	-0.546433	0.000157091	-12.6361	b,f
277	-12.5	-13.2	b	f	0.142857	-0.546433	0.000168367	-12.5361	b,f
278	-12.4	-13.2	b	f	0.164404	-0.546433	0.000180454	-12.4361	b,f
279	-12.3	-13.2	b	f	0.185986	-0.546433	0.000193425	-12.3359	b,f
280	-12.2	-13.2	b	f	0.207517	-0.546433	0.000207289	-12.2361	b,f
281	-12.1	-13.2	b	f	0.229086	-0.546433	0.00022217	-12.136	b,f
282	-12	-13.2	b	f	0.250661	-0.546433	0.000238118	-12.036	b,f
283	-11.9	-13.2	b	f	0.272227	-0.546433	0.000255196	-11.9361	b,f
284	-11.8	-13.2	b	f	0.293847	-0.546433	0.00027354	-11.836	b,f
285	-11.7	-13.2	b	f	0.315421	-0.546433	0.000293152	-11.7361	b,f
286	-11.6	-13.2	b	f	0.337044	-0.546433	0.00031421	-11.636	b,f
287	-11.5	-13.2	b	f	0.358662	-0.546433	0.000336767	-11.536	b,f
288	-11.4	-13.2	b	f	0.380287	-0.546433	0.000360941	-11.4359	b,f
289	-11.3	-13.2	b	f	0.401921	-0.546433	0.000386852	-11.3359	b,f
290	-11.2	-13.2	b	f	0.42359	-0.546433	0.000414655	-11.2358	b,f
291	-11.1	-13.2	b	f	0.445215	-0.546433	0.000444383	-11.1359	b,f
292	-11	-13.2	b	f	0.466879	-0.546433	0.000476287	-11.0359	b,f
293	-10.9	-13.2	b	f	0.48855	-0.546433	0.000510477	-10.9359	b,f
294	-10.8	-13.2	b	f	0.510204	-0.546433	0.000547074	-10.836	b,f
295	-10.7	-13.2	b	f	0.531931	-0.546433	0.000586413	-10.7358	b,f
296	-10.6	-13.2	b	f	0.553605	-0.546433	0.000628456	-10.6359	b,f
297	-10.5	-13.2	b	f	0.575336	-0.546433	0.000673611	-10.5358	b,f
298	-10.4	-13.2	b	f	0.59706	-0.546433	0.00072197	-10.4358	b,f
299	-10.3	-13.2	b	f	0.618793	-0.546433	0.000773798	-10.3358	b,f
300	-10.2	-13.2	b	f	0.640538	-0.546433	0.000829347	-10.2357	b,f
301	-10.1	-13.2	b	f	0.662317	-0.546433	0.000888949	-10.1356	b,f
302	-10	-13.2	b	f	0.684058	-0.546433	0.000952683	-10.0357	b,f
303	-9.9	-13.2	b	f	0.705843	-0.546433	0.00102109	-9.93567	b,f
304	-9.8	-13.2	b	f	0.727635	-0.546433	0.00109439	-9.83565	b,f
305	-9.7	-13.2	b	f	0.74947	-0.546433	0.00117307	-9.7355	b,f
306	-9.6	-13.2	b	f	0.771265	-0.546433	0.00125719	-9.63558	b,f
307	-9.5	-13.2	b	f	0.793069	-0.546433	0.00134733	-9.53568	b,f
308	-9.4	-13.2	b	f	0.814934	-0.546433	0.00144415	-9.43556	b,f
309	-9.3	-13.2	b	f	0.836794	-0.546433	0.00154783	-9.33554	b,f
310	-9.2	-13.2	b	f	0.858668	-0.546433	0.00165895	-9.23551	b,f
311	-9.1	-13.2	b	f	0.880556	-0.546433	0.00177805	-9.13549	b,f
312	-9	-13.2	b	f	0.902482	-0.546433	0.00190584	-9.03536	b,f
313	-8.9	-13.2	b	f	0.924374	-0.546433	0.00204248	-8.93546	b,f
314	-8.8	-13.2	b	f	0.946316	-0.546433	0.00218916	-8.8354	b,f
315	-8.7	-13.2	b	f	0.968269	-0.546433	0.00234633	-8.73538	b,f
316	-8.6	-13.2	b	f	0.990212	-0.546433	0.00251458	-8.63547	b,f
317	-8.5	-13.2	b	f	1.01224	-0.546433	0.00269541	-8.53528	b,f
318	-8.4	-13.2	b	f	1.03421	-0.546433	0.00288867	-8.43538	b,f
319	-8.3	-13.2	b	f	1.05626	-0.546433	0.00309626	-8.33526	b,f
320	-8.2	-13.2	b	f	1.07831	-0.546433	0.00331858	-8.23522	b,f
321	-8.1	-13.2	b	f	1.10038	-0.546433	0.00355685	-8.13518	b,f
322	-8	-13.2	b	f	1.12247	-0.546433	0.00381224	-8.03515	b,f
323	-7.9	-13.2	b	f	1.1446	-0.546433	0.00408627	-7.935	b,f
324	-7.8	-13.2	b	f	1.16671	-0.546433	0.00437926	-7.8351	b,f
325	-7.7	-13.2	b	f	1.18887	-0.546433	0.00469379	-7.73503	b,f
326	-7.6	-13.2	b	f	1.21106	-0.546433	0.00503083	-7.63499	b,f
327	-7.5	-13.2	b	f	1.23326	-0.546433	0.00539185	-7.535	b,f
328	-7.4	-13.2	b	f	1.25552	-0.546433	0.00577946	-7.43485	b,f
329	-7.3	-13.2	b	f	1.27776	-0.546433	0.00619392	-7.33493	b,f
330	-7.2	-13.2	b	f	1.30008	-0.546433	0.00663906	-7.23481	b,f
331	-7.1	-13.2	b	f	1.32241	-0.546433	0.00711583	-7.13475	b,f
332	-7	-13.2	b	f	1.34478	-0.546433	0.00762692	-7.03468	b,f
333	-6.9	-13.2	b	f	1.36718	-0.546433	0.00817463	-6.93463	b,f
334	-6.8	-13.2	b	f	1.38958	-0.546433	0.00876081	-6.83472	b,f
335	-6.7	-13.2	b	f	1.41208	-0.546433	0.00939075	-6.73454	b,f
336	-6.6	-13.2	b	f	1.4346	-0.546433	0.0100654	-6.63446	b,f
337	-6.5	-13.2	b	f	1.45716	-0.546433	0.0107883	-6.53439	b,f
338	-6.4	-13.2	b	f	1.47977	-0.546433	0.0115637	-6.43425	b,f
339	-6.3	-13.2	b	f	1.50243	-0.546433	0.0123944	-6.33416	b,f
340	-6.2	-13.2	b	f	1.52509	-0.546433	0.0132834	-6.23423	b,f
341	-6.1	-13.2	b	f	1.54786	-0.546433	0.0142382	-6.13409	b,f
342	-6	-13.2	b	f	1.57066	-0.546433	0.015261	-6.03401	b,f
343	-5.9	-13.2	b	f	1.59352	-0.546433	0.0163568	-5.93396	b,f
344	-5.8	-13.2	b	f	1.61646	-0.546433	0.0175331	-5.83378	b,f
345	-5.7	-13.2	b	f	1.63942	-0.546433	0.0187909	-5.73382	b,f
346	-5.6	-13.2	b	f	1.66249	-0.546433	0.0201419	-5.63366	b,f
347	-5.5	-13.2	b	f	1.68563	-0.546433	0.0215896	-5.53352	b,f
348	-5.4	-13.2	b	f	1.70881	-0.546433	0.023139	-5.43353	b,f
349	-5.3	-13.2	b	f	1.73213	-0.546433	0.0248044	-5.33326	b,f
350	-5.2	-13.2	b	f	1.75546	-0.546433	0.0265843	-5.23328	b,f
351	-5.1	-13.2	b	f	1.77894	-0.546433	0.0284963	-5.13308	b,f
352	-5	-13.2	b	f	1.80252	-0.546433	0.0305456	-5.03289	b,f
353	-4.9	-13.2	b	f	1.8262	-0.546433	0.0327433	-4.93266	b,f
354	-4.8	-13.2	b	f	1.84995	-0.546433	0.0350953	-4.83258	b,f
355	-4.7	-13.2	b	f	1.87386	-0.546433	0.037621	-4.73232	b,f
356	-4.6	-13.2	b	f	1.89782	-0.546433	0.0403206	-4.63234	b,f
357	-4.5	-13.2	b	f	1.92197	-0.546433	0.0432222	-4.53209	b,f
358	-4.4	-13.2	b	f	1.94627	-0.546433	0.0463337	-4.43179	b,f
359	-4.3	-13.2	b	f	1.97067	-0.546433	0.049663	-4.33169	b,f
360	-4.2	-13.2	b	f	1.99527	-0.546433	0.0532383	-4.23139	b,f
361	-4.1	-13.2	b	f	2.01997	-0.546433	0.0570603	-4.13137	b,f
362	-4	-13.2	b	f	2.04493	-0.546433	0.0611696	-4.03104	b,f
363	-3.9	-13.2	b	f	2.07003	-0.546433	0.0655679	-3.93087	b,f
364	-3.8	-13.2	b	f	2.09538	-0.546433	0.0702908	-3.83052	b,f
365	-3.7	-13.2	b	f	2.12094	-0.546433	0.0753538	-3.73018	b,f
366	-3.6	-13.2	b	f	2.1467	-0.546433	0.0807728	-3.62999	b,f
367	-3.5	-13.2	b	f	2.17274	-0.546433	0.0865881	-3.52969	b,f
368	-3.4	-13.2	b	f	2.19905	-0.546433	0.0928232	-3.42937	b,f
369	-3.3	-13.2	b	f	2.22567	-0.546433	0.0995113	-3.329	b,f
370	-3.2	-13.2	b	f	2.25261	-0.546433	0.106683	-3.2286	b,f
371	-3.1	-13.2	b	f	2.27985	-0.546433	0.114363	-3.12831	b,f
372	-3	-13.2	b	f	2.30748	-0.546433	0.122599	-3.02798	b,f
373	-2.9	-13.2	b	f	2.33555	-0.546433	0.131443	-2.92749	b,f
374	-2.8	-13.2	b	f	2.36405	-0.546433	0.140924	-2.82702	b,f
375	-2.7	-13.2	b	f	2.393	-0.546433	0.151081	-2.72661	b,f
376	-2.6	-13.2	b	f	2.42247	-0.546433	0.16197	-2.6262	b,f
377	-2.5	-13.2	b	f	2.45256	-0.546433	0.173667	-2.5256	b,f
378	-2.4	-13.2	b	f	2.48326	-0.546433	0.186205	-2.42503	b,f
379	-2.3	-13.2	b	f	2.51464	-0.546433	0.199645	-2.32449	b,f
380	-2.2	-13.2	b	f	2.54678	-0.546433	0.214059	-2.22392	b,f
381	-2.1	-13.2	b	f	2.5798	-0.546433	0.229529	-2.12325	b,f
382	-2	-13.2	b	f	2.61375	-0.546433	0.24612	-2.02257	b,f
383	-1.9	-13.2	b	f	2.64873	-0.546433	0.263899	-1.92194	b,f
384	-1.8	-13.2	b	f	2.68495	-0.546433	0.282999	-1.82113	b,f
385	-1.7	-13.2	b	f	2.7225	-0.546433	0.303478	-1.72034	b,f
386	-1.6	-13.2	b	f	2.76156	-0.546433	0.325438	-1.61955	b,f
387	-1.5	-13.2	b	f	2.8024	-0.546433	0.349019	-1.51862	b,f
388	-1.4	-13.2	b	f	2.84524	-0.546433	0.374303	-1.41772	b,f
389	-1.3	-13.2	b	f	2.89044	-0.546433	0.401436	-1.31676	b,f
390	-1.2	-13.2	b	f	2.93845	-0.546433	0.430569	-1.21568	b,f
391	-1.1	-13.2	b	f	2.9897	-0.546433	0.461796	-1.11467	b,f
392	-1	-13.2	b	f	3.04499	-0.546433	0.495326	-1.01355	b,f
393	-0.9	-13.2	b	f	3.10518	-0.546433	0.531309	-0.912378	b,f
394	-0.8	-13.2	b	f	3.17157	-0.546433	0.56993	-0.811144	b,f
395	-0.7	-13.2	b	f	3.24592	-0.546433	0.611377	-0.709866	b,f
396	-0.6	-13.2	b	f	3.3309	-0.546433	0.655855	-0.60855	b,f
397	-0.5	-13.2	b	f	3.43078	-0.546433	0.703626	-0.50712	b,f
398	-0.4	-13.2	b	f	3.55256	-0.546433	0.754851	-0.405736	b,f
399	-0.3	-13.2	b	f	3.71003	-0.546433	0.809851	-0.304271	b,f
400	-0.2	-13.2	b	f	3.9344	-0.546433	0.868863	-0.2028	b,f
401	-0.1	-13.2	b	f	4.32754	-0.546433	0.932156	-0.101356	b,f
402	-13.5	-13.2	t	f	-0.144086	-0.546433	8.41785e-05	-13.5362	t,f
403	-13.4	-13.2	t	f	-0.101286	-0.546433	9.02152e-05	-13.4363	t,f
404	-13.3	-13.2	t	f	-0.0583955	-0.546433	9.66959e-05	-13.3362	t,f
405	-13.2	-13.2	t	f	-0.0155191	-0.546433	0.000103636	-13.2362	t,f
406	-13.1	-13.2	t	f	0.0273718	-0.546433	0.000111073	-13.1362	t,f
407	-13	-13.2	t	f	0.0703143	-0.546433	0.000119049	-13.0362	t,f
408	-12.9	-13.2	t	f	0.113262	-0.546433	0.000127594	-12.9362	t,f
409	-12.8	-13.2	t	f	0.156241	-0.546433	0.000136753	-12.8361	t,f
410	-12.7	-13.2	t	f	0.19926	-0.546433	0.000146571	-12.7361	t,f
411	-12.6	-13.2	t	f	0.242296	-0.546433	0.000157091	-12.6361	t,f
412	-12.5	-13.2	t	f	0.285374	-0.546433	0.000168368	-12.5361	t,f
413	-12.4	-13.2	t	f	0.328496	-0.546433	0.000180457	-12.4361	t,f
414	-12.3	-13.2	t	f	0.371657	-0.546433	0.000193413	-12.336	t,f
415	-12.2	-13.2	t	f	0.414842	-0.546433	0.000207293	-12.236	t,f
416	-12.1	-13.2	t	f	0.458092	-0.546433	0.000222177	-12.136	t,f
417	-12	-13.2	t	f	0.501354	-0.546433	0.000238115	-12.0361	t,f
418	-11.9	-13.2	t	f	0.544726	-0.546433	0.00025522	-11.936	t,f
419	-11.8	-13.2	t	f	0.588126	-0.546433	0.000273541	-11.836	t,f
420	-11.7	-13.2	t	f	0.631585	-0.546433	0.000293177	-11.7359	t,f
421	-11.6	-13.2	t	f	0.675126	-0.546433	0.000314231	-11.6359	t,f
422	-11.5	-13.2	t	f	0.718722	-0.546433	0.000336789	-11.5359	t,f
423	-11.4	-13.2	t	f	0.7624	-0.546433	0.000360969	-11.4358	t,f
424	-11.3	-13.2	t	f	0.806166	-0.546433	0.000386891	-11.3358	t,f
425	-11.2	-13.2	t	f	0.85002	-0.546433	0.000414674	-11.2357	t,f
426	-11.1	-13.2	t	f	0.893951	-0.546433	0.000444441	-11.1357	t,f
427	-11	-13.2	t	f	0.938002	-0.546433	0.000476359	-11.0357	t,f
428	-10.9	-13.2	t	f	0.98213	-0.546433	0.000510544	-10.9357	t,f
429	-10.8	-13.2	t	f	1.02643	-0.546433	0.000547225	-10.8356	t,f
430	-10.7	-13.2	t	f	1.07082	-0.546433	0.00058652	-10.7355	t,f
431	-10.6	-13.2	t	f	1.11536	-0.546433	0.000628639	-10.6355	t,f
432	-10.5	-13.2	t	f	1.16006	-0.546433	0.000673795	-10.5354	t,f
433	-10.4	-13.2	t	f	1.2049	-0.546433	0.000722188	-10.4353	t,f
434	-10.3	-13.2	t	f	1.24992	-0.546433	0.000774053	-10.3353	t,f
435	-10.2	-13.2	t	f	1.29513	-0.546433	0.00082966	-10.2352	t,f
436	-10.1	-13.2	t	f	1.34052	-0.546433	0.000889222	-10.1352	t,f
437	-10	-13.2	t	f	1.38617	-0.546433	0.000953134	-10.035	t,f
438	-9.9	-13.2	t	f	1.43203	-0.546433	0.0010216	-9.93495	t,f
439	-9.8	-13.2	t	f	1.47816	-0.546433	0.001095	-9.83485	t,f
440	-9.7	-13.2	t	f	1.52456	-0.546433	0.00117369	-9.73473	t,f
441	-9.6	-13.2	t	f	1.57128	-0.546433	0.00125807	-9.63457	t,f
442	-9.5	-13.2	t	f	1.61829	-0.546433	0.00134843	-9.53451	t,f
443	-9.4	-13.2	t	f	1.66567	-0.546433	0.00144534	-9.43438	t,f
444	-9.3	-13.2	t	f	1.71344	-0.546433	0.00154922	-9.33424	t,f
445	-9.2	-13.2	t	f	1.76164	-0.546433	0.0016606	-9.23408	t,f
446	-9.1	-13.2	t	f	1.81027	-0.546433	0.0017799	-9.13399	t,f
447	-9	-13.2	t	f	1.85946	-0.546433	0.00190796	-9.03376	t,f
448	-8.9	-13.2	t	f	1.90918	-0.546433	0.00204516	-8.93357	t,f
449	-8.8	-13.2	t	f	1.95952	-0.546433	0.00219232	-8.83333	t,f
450	-8.7	-13.2	t	f	2.01048	-0.546433	0.00234994	-8.73316	t,f
451	-8.6	-13.2	t	f	2.06219	-0.546433	0.00251896	-8.63296	t,f
452	-8.5	-13.2	t	f	2.11472	-0.546433	0.00270024	-8.53269	t,f
453	-8.4	-13.2	t	f	2.16812	-0.546433	0.00289449	-8.43248	t,f
454	-8.3	-13.2	t	f	2.22256	-0.546433	0.00310292	-8.33216	t,f
455	-8.2	-13.2	t	f	2.27806	-0.546433	0.00332621	-8.2319	t,f
456	-8.1	-13.2	t	f	2.33484	-0.546433	0.00356584	-8.13154	t,f
457	-8	-13.2	t	f	2.39297	-0.546433	0.00382259	-8.03123	t,f
458	-7.9	-13.2	t	f	2.4527	-0.546433	0.0040981	-7.93083	t,f
459	-7.8	-13.2	t	f	2.51418	-0.546433	0.00439336	-7.83046	t,f
460	-7.7	-13.2	t	f	2.5777	-0.546433	0.00471014	-7.73002	t,f
461	-7.6	-13.2	t	f	2.64352	-0.546433	0.00504975	-7.62957	t,f
462	-7.5	-13.2	t	f	2.71203	-0.546433	0.00541404	-7.52908	t,f
463	-7.4	-13.2	t	f	2.78366	-0.546433	0.00580471	-7.42856	t,f
464	-7.3	-13.2	t	f	2.85898	-0.546433	0.00622374	-7.328	t,f
465	-7.2	-13.2	t	f	2.93865	-0.546433	0.00667306	-7.22744	t,f
466	-7.1	-13.2	t	f	3.0237	-0.546433	0.00715538	-7.12676	t,f
467	-7	-13.2	t	f	3.11523	-0.546433	0.00767253	-7.02608	t,f
468	-6.9	-13.2	t	f	3.21501	-0.546433	0.00822742	-6.92534	t,f
469	-6.8	-13.2	t	f	3.32541	-0.546433	0.00882276	-6.82455	t,f
470	-6.7	-13.2	t	f	3.45006	-0.546433	0.00946157	-6.7237	t,f
471	-6.6	-13.2	t	f	3.5947	-0.546433	0.0101469	-6.62281	t,f
472	-6.5	-13.2	t	f	3.7695	-0.546433	0.0108826	-6.52184	t,f
473	-6.4	-13.2	t	f	3.99476	-0.546433	0.011672	-6.4208	t,f
474	-6.3	-13.2	t	f	4.32212	-0.546433	0.0125195	-6.31968	t,f
475	-6.2	-13.2	t	f	4.97842	-0.546433	0.0134292	-6.21848	t,f
476	-13.2	-13.1	f	f	-0.546433	0.437902	0.000108219	-13.1738	f,f
477	-13.1	-13.1	f	f	0.437902	0.437902	0.000124635	-12.97	f,f
478	-13	-13.1	f	f	0.798868	0.437902	0.00014349	-12.7668	f,f
479	-12.9	-13.1	f	f	1.02506	0.437902	0.000165116	-12.5642	f,f
480	-12.8	-13.1	f	f	1.19032	0.437902	0.000189882	-12.3626	f,f
481	-12.7	-13.1	f	f	1.32072	0.437902	0.000218202	-12.162	f,f
482	-12.6	-13.1	f	f	1.42851	0.437902	0.00025053	-11.9627	f,f
483	-12.5	-13.1	f	f	1.52047	0.437902	0.00028738	-11.7648	f,f
484	-12.4	-13.1	f	f	1.60066	0.437902	0.000329279	-11.5684	f,f
485	-12.3	-13.1	f	f	1.67186	0.437902	0.000376865	-11.3737	f,f
486	-12.2	-13.1	f	f	1.73591	0.437902	0.000430805	-11.1807	f,f
487	-12.1	-13.1	f	f	1.79414	0.437902	0.000491811	-10.9896	f,f
488	-12	-13.1	f	f	1.84757	0.437902	0.000560708	-10.8005	f,f
489	-11.9	-13.1	f	f	1.89695	0.437902	0.000638332	-10.6134	f,f
490	-11.8	-13.1	f	f	1.9429	0.437902	0.000725698	-10.4283	f,f
491	-11.7	-13.1	f	f	1.98591	0.437902	0.000823843	-10.2453	f,f
492	-11.6	-13.1	f	f	2.02629	0.437902	0.00093371	-10.0647	f,f
493	-11.5	-13.1	f	f	2.06442	0.437902	0.0010567	-9.88622	f,f
494	-11.4	-13.1	f	f	2.10057	0.437902	0.00119416	-9.70979	f,f
495	-11.3	-13.1	f	f	2.1349	0.437902	0.00134721	-9.5358	f,f
496	-11.2	-13.1	f	f	2.16765	0.437902	0.00151769	-9.36391	f,f
497	-11.1	-13.1	f	f	2.19897	0.437902	0.00170711	-9.19423	f,f
498	-11	-13.1	f	f	2.22898	0.437902	0.00191719	-9.02679	f,f
499	-10.9	-13.1	f	f	2.25783	0.437902	0.00215005	-8.86141	f,f
500	-10.8	-13.1	f	f	2.2856	0.437902	0.00240755	-8.69822	f,f
501	-10.7	-13.1	f	f	2.31236	0.437902	0.00269161	-8.53731	f,f
502	-10.6	-13.1	f	f	2.33824	0.437902	0.00300513	-8.37836	f,f
503	-10.5	-13.1	f	f	2.36332	0.437902	0.00335088	-8.22124	f,f
504	-10.4	-13.1	f	f	2.38762	0.437902	0.00373078	-8.06631	f,f
505	-10.3	-13.1	f	f	2.4112	0.437902	0.00414799	-7.91337	f,f
506	-10.2	-13.1	f	f	2.43411	0.437902	0.00460528	-7.7625	f,f
507	-10.1	-13.1	f	f	2.45642	0.437902	0.00510644	-7.61347	f,f
508	-10	-13.1	f	f	2.47821	0.437902	0.00565583	-7.46604	f,f
509	-9.9	-13.1	f	f	2.49943	0.437902	0.00625559	-7.32064	f,f
510	-9.8	-13.1	f	f	2.52017	0.437902	0.00691057	-7.17698	f,f
511	-9.7	-13.1	f	f	2.54044	0.437902	0.0076247	-7.0351	f,f
512	-9.6	-13.1	f	f	2.56028	0.437902	0.00840269	-6.89493	f,f
513	-9.5	-13.1	f	f	2.57971	0.437902	0.00924898	-6.75649	f,f
514	-9.4	-13.1	f	f	2.59876	0.437902	0.0101695	-6.6196	f,f
515	-9.3	-13.1	f	f	2.61746	0.437902	0.0111689	-6.48437	f,f
516	-9.2	-13.1	f	f	2.63582	0.437902	0.0122536	-6.35065	f,f
517	-9.1	-13.1	f	f	2.65386	0.437902	0.0134287	-6.21854	f,f
518	-9	-13.1	f	f	2.67162	0.437902	0.014702	-6.08784	f,f
519	-8.9	-13.1	f	f	2.68908	0.437902	0.0160788	-5.9587	f,f
520	-8.8	-13.1	f	f	2.70626	0.437902	0.0175648	-5.83117	f,f
521	-8.7	-13.1	f	f	2.7232	0.437902	0.0191704	-5.70498	f,f
522	-8.6	-13.1	f	f	2.7399	0.437902	0.0209023	-5.58019	f,f
523	-8.5	-13.1	f	f	2.75638	0.437902	0.0227698	-5.45674	f,f
524	-8.4	-13.1	f	f	2.77265	0.437902	0.0247791	-5.33473	f,f
525	-8.3	-13.1	f	f	2.78871	0.437902	0.0269404	-5.21409	f,f
526	-8.2	-13.1	f	f	2.80459	0.437902	0.0292636	-5.09475	f,f
527	-8.1	-13.1	f	f	2.82027	0.437902	0.0317561	-4.97682	f,f
528	-8	-13.1	f	f	2.83579	0.437902	0.0344297	-4.8602	f,f
529	-7.9	-13.1	f	f	2.85114	0.437902	0.0372945	-4.7449	f,f
530	-7.8	-13.1	f	f	2.86635	0.437902	0.0403613	-4.63088	f,f
531	-7.7	-13.1	f	f	2.88141	0.437902	0.0436434	-4.51809	f,f
532	-7.6	-13.1	f	f	2.89633	0.437902	0.047147	-4.40669	f,f
533	-7.5	-13.1	f	f	2.91112	0.437902	0.0508866	-4.29657	f,f
534	-7.4	-13.1	f	f	2.92579	0.437902	0.0548761	-4.18768	f,f
535	-7.3	-13.1	f	f	2.94033	0.437902	0.0591197	-4.08022	f,f
536	-7.2	-13.1	f	f	2.95476	0.437902	0.0636365	-3.974	f,f
537	-7.1	-13.1	f	f	2.96909	0.437902	0.0684364	-3.86909	f,f
538	-7	-13.1	f	f	2.98332	0.437902	0.0735323	-3.76548	f,f
539	-6.9	-13.1	f	f	2.99747	0.437902	0.0789409	-3.66308	f,f
540	-6.8	-13.1	f	f	3.01152	0.437902	0.0846637	-3.56211	f,f
541	-6.7	-13.1	f	f	3.02549	0.437902	0.0907181	-3.46247	f,f
542	-6.6	-13.1	f	f	3.03938	0.437902	0.0971153	-3.36416	f,f
543	-6.5	-13.1	f	f	3.05319	0.437902	0.103857	-3.26733	f,f
544	-6.4	-13.1	f	f	3.06696	0.437902	0.11098	-3.17163	f,f
545	-6.3	-13.1	f	f	3.08065	0.437902	0.118467	-3.07744	f,f
546	-6.2	-13.1	f	f	3.09428	0.437902	0.126337	-2.98465	f,f
547	-6.1	-13.1	f	f	3.10786	0.437902	0.1346	-2.89325	f,f
548	-6	-13.1	f	f	3.12141	0.437902	0.143269	-2.8032	f,f
549	-5.9	-13.1	f	f	3.1349	0.437902	0.152335	-2.71468	f,f
550	-5.8	-13.1	f	f	3.14835	0.437902	0.161811	-2.62762	f,f
551	-5.7	-13.1	f	f	3.16177	0.437902	0.171703	-2.54202	f,f
552	-5.6	-13.1	f	f	3.17514	0.437902	0.182002	-2.45798	f,f
553	-5.5	-13.1	f	f	3.18851	0.437902	0.192731	-2.37534	f,f
554	-5.4	-13.1	f	f	3.20185	0.437902	0.203869	-2.29429	f,f
555	-5.3	-13.1	f	f	3.21517	0.437902	0.215421	-2.21477	f,f
556	-5.2	-13.1	f	f	3.22848	0.437902	0.227385	-2.13679	f,f
557	-5.1	-13.1	f	f	3.24179	0.437902	0.239762	-2.06032	f,f
558	-5	-13.1	f	f	3.25509	0.437902	0.252524	-1.9855	f,f
559	-4.9	-13.1	f	f	3.2684	0.437902	0.265674	-1.91227	f,f
560	-4.8	-13.1	f	f	3.28171	0.437902	0.279199	-1.84063	f,f
561	-4.7	-13.1	f	f	3.29501	0.437902	0.293068	-1.77069	f,f
562	-4.6	-13.1	f	f	3.30837	0.437902	0.307314	-1.70222	f,f
563	-4.5	-13.1	f	f	3.32173	0.437902	0.321871	-1.63544	f,f
564	-4.4	-13.1	f	f	3.33512	0.437902	0.33674	-1.57029	f,f
565	-4.3	-13.1	f	f	3.34855	0.437902	0.3519	-1.50676	f,f
566	-4.2	-13.1	f	f	3.36203	0.437902	0.367337	-1.44482	f,f
567	-4.1	-13.1	f	f	3.37555	0.437902	0.383009	-1.38455	f,f
568	-4	-13.1	f	f	3.38912	0.437902	0.398903	-1.32589	f,f
569	-3.9	-13.1	f	f	3.40276	0.437902	0.414995	-1.26883	f,f
570	-3.8	-13.1	f	f	3.41645	0.437902	0.431231	-1.21347	f,f
571	-3.7	-13.1	f	f	3.43026	0.437902	0.447656	-1.15954	f,f
572	-3.6	-13.1	f	f	3.44414	0.437902	0.464176	-1.10726	f,f
573	-3.5	-13.1	f	f	3.45811	0.437902	0.480786	-1.05653	f,f
574	-3.4	-13.1	f	f	3.47221	0.437902	0.497466	-1.00733	f,f
575	-3.3	-13.1	f	f	3.48642	0.437902	0.514176	-0.959665	f,f
576	-3.2	-13.1	f	f	3.50076	0.437902	0.530897	-0.913495	f,f
577	-3.1	-13.1	f	f	3.51525	0.437902	0.547591	-0.868829	f,f
578	-3	-13.1	f	f	3.52993	0.437902	0.564285	-0.825505	f,f
579	-2.9	-13.1	f	f	3.54475	0.437902	0.580867	-0.78372	f,f
580	-2.8	-13.1	f	f	3.55979	0.437902	0.597398	-0.743236	f,f
581	-2.7	-13.1	f	f	3.57505	0.437902	0.613813	-0.70413	f,f
582	-2.6	-13.1	f	f	3.59056	0.437902	0.630105	-0.666337	f,f
583	-2.5	-13.1	f	f	3.60633	0.437902	0.646251	-0.629833	f,f
584	-2.4	-13.1	f	f	3.6224	0.437902	0.662239	-0.594576	f,f
585	-2.3	-13.1	f	f	3.6388	0.437902	0.678054	-0.560529	f,f
586	-2.2	-13.1	f	f	3.65558	0.437902	0.693693	-0.527631	f,f
587	-2.1	-13.1	f	f	3.67273	0.437902	0.709091	-0.495958	f,f
588	-2	-13.1	f	f	3.69038	0.437902	0.724333	-0.465276	f,f
589	-1.9	-13.1	f	f	3.70856	0.437902	0.739362	-0.435648	f,f
590	-1.8	-13.1	f	f	3.7273	0.437902	0.754163	-0.407052	f,f
591	-1.7	-13.1	f	f	3.74669	0.437902	0.768736	-0.379439	f,f
592	-1.6	-13.1	f	f	3.76687	0.437902	0.783114	-0.352706	f,f
593	-1.5	-13.1	f	f	3.78791	0.437902	0.797269	-0.326862	f,f
594	-1.4	-13.1	f	f	3.80995	0.437902	0.811212	-0.301848	f,f
595	-1.3	-13.1	f	f	3.83315	0.437902	0.824942	-0.277635	f,f
596	-1.2	-13.1	f	f	3.85775	0.437902	0.838494	-0.254128	f,f
597	-1.1	-13.1	f	f	3.88401	0.437902	0.851865	-0.231303	f,f
598	-1	-13.1	f	f	3.91226	0.437902	0.865079	-0.209095	f,f
599	-0.9	-13.1	f	f	3.94296	0.437902	0.878149	-0.187462	f,f
600	-0.8	-13.1	f	f	3.97679	0.437902	0.891121	-0.166307	f,f
601	-0.7	-13.1	f	f	4.01463	0.437902	0.904027	-0.145562	f,f
602	-0.6	-13.1	f	f	4.0578	0.437902	0.916907	-0.125153	f,f
603	-0.5	-13.1	f	f	4.10838	0.437902	0.929814	-0.104985	f,f
604	-0.4	-13.1	f	f	4.17003	0.437902	0.942856	-0.0848904	f,f
605	-0.3	-13.1	f	f	4.24958	0.437902	0.956145	-0.0646985	f,f
606	-0.2	-13.1	f	f	4.36265	0.437902	0.969853	-0.044162	f,f
607	-0.1	-13.1	f	f	4.56035	0.437902	0.984287	-0.0228491	f,f
608	-13.4	-13.1	d	f	-1.22215	0.437902	9.4042e-05	-13.3763	d,f
609	-13.3	-13.1	d	f	-0.555106	0.437902	0.000101989	-13.2593	d,f
610	-13.2	-13.1	d	f	-0.124843	0.437902	0.000110604	-13.1423	d,f
611	-13.1	-13.1	d	f	0.193511	0.437902	0.000119942	-13.0254	d,f
612	-13	-13.1	d	f	0.446506	0.437902	0.000130064	-12.9085	d,f
613	-12.9	-13.1	d	f	0.656557	0.437902	0.000141031	-12.7917	d,f
614	-12.8	-13.1	d	f	0.836277	0.437902	0.000152915	-12.675	d,f
615	-12.7	-13.1	d	f	0.993376	0.437902	0.000165786	-12.5584	d,f
616	-12.6	-13.1	d	f	1.13306	0.437902	0.00017973	-12.4419	d,f
617	-12.5	-13.1	d	f	1.25881	0.437902	0.000194824	-12.3255	d,f
618	-12.4	-13.1	d	f	1.37327	0.437902	0.000211166	-12.2093	d,f
619	-12.3	-13.1	d	f	1.47837	0.437902	0.00022886	-12.0932	d,f
620	-12.2	-13.1	d	f	1.57554	0.437902	0.000248002	-11.9774	d,f
621	-12.1	-13.1	d	f	1.666	0.437902	0.000268722	-11.8616	d,f
622	-12	-13.1	d	f	1.75063	0.437902	0.000291133	-11.746	d,f
623	-11.9	-13.1	d	f	1.83018	0.437902	0.00031537	-11.6307	d,f
624	-11.8	-13.1	d	f	1.90529	0.437902	0.000341579	-11.5155	d,f
625	-11.7	-13.1	d	f	1.97645	0.437902	0.000369916	-11.4005	d,f
626	-11.6	-13.1	d	f	2.0441	0.437902	0.000400536	-11.2858	d,f
627	-11.5	-13.1	d	f	2.10861	0.437902	0.00043363	-11.1712	d,f
628	-11.4	-13.1	d	f	2.17027	0.437902	0.000469373	-11.057	d,f
629	-11.3	-13.1	d	f	2.2294	0.437902	0.000508003	-10.9429	d,f
630	-11.2	-13.1	d	f	2.28619	0.437902	0.000549708	-10.829	d,f
631	-11.1	-13.1	d	f	2.34087	0.437902	0.000594739	-10.7155	d,f
632	-11	-13.1	d	f	2.3936	0.437902	0.000643337	-10.6021	d,f
633	-10.9	-13.1	d	f	2.44456	0.437902	0.000695803	-10.489	d,f
634	-10.8	-13.1	d	f	2.49388	0.437902	0.000752403	-10.3762	d,f
635	-10.7	-13.1	d	f	2.54169	0.437902	0.000813469	-10.2636	d,f
636	-10.6	-13.1	d	f	2.58809	0.437902	0.000879325	-10.1513	d,f
637	-10.5	-13.1	d	f	2.63322	0.437902	0.000950359	-10.0392	d,f
638	-10.4	-13.1	d	f	2.67711	0.437902	0.0010269	-9.92748	d,f
639	-10.3	-13.1	d	f	2.7199	0.437902	0.00110943	-9.81597	d,f
640	-10.2	-13.1	d	f	2.76165	0.437902	0.00119838	-9.7047	d,f
641	-10.1	-13.1	d	f	2.80241	0.437902	0.00129421	-9.59372	d,f
642	-10	-13.1	d	f	2.84227	0.437902	0.00139744	-9.48299	d,f
643	-9.9	-13.1	d	f	2.88127	0.437902	0.00150863	-9.37254	d,f
644	-9.8	-13.1	d	f	2.91946	0.437902	0.00162836	-9.26236	d,f
645	-9.7	-13.1	d	f	2.95691	0.437902	0.00175728	-9.15244	d,f
646	-9.6	-13.1	d	f	2.99365	0.437902	0.00189608	-9.04276	d,f
647	-9.5	-13.1	d	f	3.02972	0.437902	0.00204545	-8.93337	d,f
648	-9.4	-13.1	d	f	3.06516	0.437902	0.0022062	-8.82422	d,f
649	-9.3	-13.1	d	f	3.10001	0.437902	0.00237912	-8.71536	d,f
650	-9.2	-13.1	d	f	3.1343	0.437902	0.00256514	-8.60675	d,f
651	-9.1	-13.1	d	f	3.16806	0.437902	0.00276522	-8.49839	d,f
652	-9	-13.1	d	f	3.20134	0.437902	0.00298046	-8.39025	d,f
653	-8.9	-13.1	d	f	3.23413	0.437902	0.00321181	-8.2824	d,f
654	-8.8	-13.1	d	f	3.26648	0.437902	0.00346053	-8.17479	d,f
655	-8.7	-13.1	d	f	3.29837	0.437902	0.00372762	-8.06753	d,f
656	-8.6	-13.1	d	f	3.32993	0.437902	0.00401517	-7.96032	d,f
657	-8.5	-13.1	d	f	3.36107	0.437902	0.00432386	-7.85347	d,f
658	-8.4	-13.1	d	f	3.39186	0.437902	0.00465552	-7.74684	d,f
659	-8.3	-13.1	d	f	3.42232	0.437902	0.00501197	-7.64041	d,f
660	-8.2	-13.1	d	f	3.45245	0.437902	0.00539462	-7.53426	d,f
661	-8.1	-13.1	d	f	3.48227	0.437902	0.00580558	-7.42834	d,f
662	-8	-13.1	d	f	3.51182	0.437902	0.00624708	-7.3226	d,f
663	-7.9	-13.1	d	f	3.54106	0.437902	0.00672053	-7.21721	d,f
664	-7.8	-13.1	d	f	3.57006	0.437902	0.00722895	-7.112	d,f
665	-7.7	-13.1	d	f	3.59881	0.437902	0.00777461	-7.00701	d,f
666	-7.6	-13.1	d	f	3.62735	0.437902	0.00836058	-6.90218	d,f
667	-7.5	-13.1	d	f	3.65564	0.437902	0.00898883	-6.79765	d,f
668	-7.4	-13.1	d	f	3.68373	0.437902	0.00966283	-6.69334	d,f
669	-7.3	-13.1	d	f	3.7116	0.437902	0.010385	-6.58935	d,f
670	-7.2	-13.1	d	f	3.73932	0.437902	0.0111606	-6.48544	d,f
671	-7.1	-13.1	d	f	3.76687	0.437902	0.0119925	-6.38173	d,f
672	-7	-13.1	d	f	3.79424	0.437902	0.0128837	-6.27831	d,f
673	-6.9	-13.1	d	f	3.82145	0.437902	0.013839	-6.17512	d,f
674	-6.8	-13.1	d	f	3.84854	0.437902	0.0148637	-6.07207	d,f
675	-6.7	-13.1	d	f	3.87547	0.437902	0.0159608	-5.96932	d,f
676	-6.6	-13.1	d	f	3.90227	0.437902	0.0171364	-5.86679	d,f
677	-6.5	-13.1	d	f	3.92897	0.437902	0.0183962	-5.76445	d,f
678	-6.4	-13.1	d	f	3.95557	0.437902	0.0197461	-5.66229	d,f
679	-6.3	-13.1	d	f	3.98202	0.437902	0.021189	-5.56054	d,f
680	-6.2	-13.1	d	f	4.00841	0.437902	0.0227351	-5.45893	d,f
681	-6.1	-13.1	d	f	4.03471	0.437902	0.0243902	-5.35755	d,f
682	-6	-13.1	d	f	4.06094	0.437902	0.0261617	-5.2564	d,f
683	-5.9	-13.1	d	f	4.08712	0.437902	0.0280585	-5.15542	d,f
684	-5.8	-13.1	d	f	4.11322	0.437902	0.0300863	-5.05475	d,f
685	-5.7	-13.1	d	f	4.13927	0.437902	0.0322552	-4.95432	d,f
686	-5.6	-13.1	d	f	4.16529	0.437902	0.0345749	-4.85413	d,f
687	-5.5	-13.1	d	f	4.19126	0.437902	0.0370541	-4.75422	d,f
688	-5.4	-13.1	d	f	4.21721	0.437902	0.039704	-4.65457	d,f
689	-5.3	-13.1	d	f	4.24314	0.437902	0.0425355	-4.55519	d,f
690	-5.2	-13.1	d	f	4.26907	0.437902	0.0455604	-4.45608	d,f
691	-5.1	-13.1	d	f	4.29501	0.437902	0.0487933	-4.35717	d,f
692	-5	-13.1	d	f	4.32094	0.437902	0.0522425	-4.25863	d,f
693	-4.9	-13.1	d	f	4.3469	0.437902	0.0559244	-4.16038	d,f
694	-4.8	-13.1	d	f	4.37286	0.437902	0.0598502	-4.0625	d,f
695	-4.7	-13.1	d	f	4.39887	0.437902	0.0640401	-3.96488	d,f
696	-4.6	-13.1	d	f	4.42496	0.437902	0.0685134	-3.86747	d,f
697	-4.5	-13.1	d	f	4.45108	0.437902	0.073277	-3.7705	d,f
698	-4.4	-13.1	d	f	4.47728	0.437902	0.0783532	-3.67386	d,f
699	-4.3	-13.1	d	f	4.50356	0.437902	0.0837608	-3.57758	d,f
700	-4.2	-13.1	d	f	4.52994	0.437902	0.0895211	-3.48163	d,f
701	-4.1	-13.1	d	f	4.55642	0.437902	0.0956494	-3.3861	d,f
702	-4	-13.1	d	f	4.58302	0.437902	0.10217	-3.29096	d,f
703	-3.9	-13.1	d	f	4.60976	0.437902	0.109105	-3.19621	d,f
704	-3.8	-13.1	d	f	4.63664	0.437902	0.116473	-3.10193	d,f
705	-3.7	-13.1	d	f	4.66369	0.437902	0.124302	-3.00807	d,f
706	-3.6	-13.1	d	f	4.69094	0.437902	0.132616	-2.91467	d,f
707	-3.5	-13.1	d	f	4.71838	0.437902	0.14144	-2.82174	d,f
708	-3.4	-13.1	d	f	4.74607	0.437902	0.150801	-2.72928	d,f
709	-3.3	-13.1	d	f	4.774	0.437902	0.160722	-2.63736	d,f
710	-3.2	-13.1	d	f	4.8022	0.437902	0.171234	-2.54596	d,f
711	-3.1	-13.1	d	f	4.83072	0.437902	0.182366	-2.45509	d,f
712	-3	-13.1	d	f	4.85955	0.437902	0.194139	-2.36484	d,f
713	-2.9	-13.1	d	f	4.88876	0.437902	0.20659	-2.27516	d,f
714	-2.8	-13.1	d	f	4.91838	0.437902	0.219747	-2.18609	d,f
715	-2.7	-13.1	d	f	4.94844	0.437902	0.23364	-2.09764	d,f
716	-2.6	-13.1	d	f	4.97899	0.437902	0.248296	-2.00987	d,f
717	-2.5	-13.1	d	f	5.01008	0.437902	0.263748	-1.92277	d,f
718	-2.4	-13.1	d	f	5.04177	0.437902	0.280024	-1.83638	d,f
719	-2.3	-13.1	d	f	5.07416	0.437902	0.297169	-1.75064	d,f
720	-2.2	-13.1	d	f	5.10723	0.437902	0.315172	-1.66579	d,f
721	-2.1	-13.1	d	f	5.14115	0.437902	0.334102	-1.58164	d,f
722	-2	-13.1	d	f	5.17599	0.437902	0.353974	-1.49828	d,f
723	-1.9	-13.1	d	f	5.21187	0.437902	0.374817	-1.41574	d,f
724	-1.8	-13.1	d	f	5.24891	0.437902	0.396655	-1.33404	d,f
725	-1.7	-13.1	d	f	5.28729	0.437902	0.419528	-1.25316	d,f
726	-1.6	-13.1	d	f	5.32718	0.437902	0.443453	-1.17315	d,f
727	-1.5	-13.1	d	f	5.3688	0.437902	0.46845	-1.09403	d,f
728	-1.4	-13.1	d	f	5.41237	0.437902	0.494516	-1.01591	d,f
729	-1.3	-13.1	d	f	5.45836	0.437902	0.521753	-0.93856	d,f
730	-1.2	-13.1	d	f	5.50708	0.437902	0.550129	-0.862157	d,f
731	-1.1	-13.1	d	f	5.5591	0.437902	0.579684	-0.786662	d,f
732	-1	-13.1	d	f	5.6151	0.437902	0.610442	-0.712074	d,f
733	-0.9	-13.1	d	f	5.67602	0.437902	0.642446	-0.638354	d,f
734	-0.8	-13.1	d	f	5.74308	0.437902	0.675711	-0.565522	d,f
735	-0.7	-13.1	d	f	5.81821	0.437902	0.710339	-0.493421	d,f
736	-0.6	-13.1	d	f	5.90389	0.437902	0.74631	-0.422154	d,f
737	-0.5	-13.1	d	f	6.00444	0.437902	0.783759	-0.351518	d,f
738	-0.4	-13.1	d	f	6.12699	0.437902	0.822783	-0.281415	d,f
739	-0.3	-13.1	d	f	6.28521	0.437902	0.863553	-0.211644	d,f
740	-0.2	-13.1	d	f	6.51036	0.437902	0.906323	-0.141903	d,f
741	-0.1	-13.1	d	f	6.90435	0.437902	0.95153	-0.0716793	d,f
742	-13.5	-13.1	b	f	-0.0722386	0.437902	9.02259e-05	-13.4361	b,f
743	-13.4	-13.1	b	f	-0.0507851	0.437902	9.66916e-05	-13.3363	b,f
744	-13.3	-13.1	b	f	-0.0292725	0.437902	0.000103638	-13.2362	b,f
745	-13.2	-13.1	b	f	-0.00777752	0.437902	0.000111076	-13.1362	b,f
746	-13.1	-13.1	b	f	0.0137222	0.437902	0.000119046	-13.0362	b,f
747	-13	-13.1	b	f	0.0352211	0.437902	0.000127586	-12.9362	b,f
748	-12.9	-13.1	b	f	0.0567554	0.437902	0.000136751	-12.8362	b,f
749	-12.8	-13.1	b	f	0.0782494	0.437902	0.000146552	-12.7363	b,f
750	-12.7	-13.1	b	f	0.0997846	0.437902	0.000157073	-12.6363	b,f
751	-12.6	-13.1	b	f	0.121318	0.437902	0.000168345	-12.5363	b,f
752	-12.5	-13.1	b	f	0.142857	0.437902	0.000180425	-12.4363	b,f
753	-12.4	-13.1	b	f	0.164404	0.437902	0.000193372	-12.3363	b,f
754	-12.3	-13.1	b	f	0.185986	0.437902	0.000207267	-12.2362	b,f
755	-12.2	-13.1	b	f	0.207517	0.437902	0.000222118	-12.1364	b,f
756	-12.1	-13.1	b	f	0.229086	0.437902	0.000238057	-12.0364	b,f
757	-12	-13.1	b	f	0.250661	0.437902	0.000255138	-11.9364	b,f
758	-11.9	-13.1	b	f	0.272227	0.437902	0.00027343	-11.8365	b,f
759	-11.8	-13.1	b	f	0.293847	0.437902	0.000293076	-11.7364	b,f
760	-11.7	-13.1	b	f	0.315421	0.437902	0.00031408	-11.6366	b,f
761	-11.6	-13.1	b	f	0.337044	0.437902	0.000336632	-11.5365	b,f
762	-11.5	-13.1	b	f	0.358662	0.437902	0.000360788	-11.4366	b,f
763	-11.4	-13.1	b	f	0.380287	0.437902	0.000386675	-11.3366	b,f
764	-11.3	-13.1	b	f	0.401921	0.437902	0.00041442	-11.2366	b,f
765	-11.2	-13.1	b	f	0.42359	0.437902	0.000444191	-11.1365	b,f
766	-11.1	-13.1	b	f	0.445215	0.437902	0.000476021	-11.0367	b,f
767	-11	-13.1	b	f	0.466879	0.437902	0.00051018	-10.9367	b,f
768	-10.9	-13.1	b	f	0.48855	0.437902	0.000546786	-10.8367	b,f
769	-10.8	-13.1	b	f	0.510204	0.437902	0.000585966	-10.7369	b,f
770	-10.7	-13.1	b	f	0.531931	0.437902	0.00062808	-10.6368	b,f
771	-10.6	-13.1	b	f	0.553605	0.437902	0.000673086	-10.5369	b,f
772	-10.5	-13.1	b	f	0.575336	0.437902	0.000721422	-10.4369	b,f
773	-10.4	-13.1	b	f	0.59706	0.437902	0.000773186	-10.3369	b,f
774	-10.3	-13.1	b	f	0.618793	0.437902	0.00082866	-10.2369	b,f
775	-10.2	-13.1	b	f	0.640538	0.437902	0.000888114	-10.137	b,f
776	-10.1	-13.1	b	f	0.662317	0.437902	0.000951902	-10.0369	b,f
777	-10	-13.1	b	f	0.684058	0.437902	0.00102011	-9.93706	b,f
778	-9.9	-13.1	b	f	0.705843	0.437902	0.00109331	-9.83708	b,f
779	-9.8	-13.1	b	f	0.727635	0.437902	0.00117175	-9.73712	b,f
780	-9.7	-13.1	b	f	0.74947	0.437902	0.00125594	-9.63702	b,f
781	-9.6	-13.1	b	f	0.771265	0.437902	0.00134595	-9.53716	b,f
782	-9.5	-13.1	b	f	0.793069	0.437902	0.00144238	-9.43733	b,f
783	-9.4	-13.1	b	f	0.814934	0.437902	0.00154596	-9.33728	b,f
784	-9.3	-13.1	b	f	0.836794	0.437902	0.00165687	-9.23732	b,f
785	-9.2	-13.1	b	f	0.858668	0.437902	0.00177574	-9.13737	b,f
786	-9.1	-13.1	b	f	0.880556	0.437902	0.00190313	-9.03741	b,f
787	-9	-13.1	b	f	0.902482	0.437902	0.0020398	-8.93736	b,f
788	-8.9	-13.1	b	f	0.924374	0.437902	0.00218594	-8.83753	b,f
789	-8.8	-13.1	b	f	0.946316	0.437902	0.00234279	-8.73756	b,f
790	-8.7	-13.1	b	f	0.968269	0.437902	0.00251085	-8.63761	b,f
791	-8.6	-13.1	b	f	0.990212	0.437902	0.00269074	-8.53778	b,f
792	-8.5	-13.1	b	f	1.01224	0.437902	0.00288406	-8.43768	b,f
793	-8.4	-13.1	b	f	1.03421	0.437902	0.00309067	-8.33787	b,f
794	-8.3	-13.1	b	f	1.05626	0.437902	0.00331257	-8.23783	b,f
795	-8.2	-13.1	b	f	1.07831	0.437902	0.00355018	-8.13789	b,f
796	-8.1	-13.1	b	f	1.10038	0.437902	0.00380482	-8.03795	b,f
797	-8	-13.1	b	f	1.12247	0.437902	0.00407773	-7.93802	b,f
798	-7.9	-13.1	b	f	1.1446	0.437902	0.00437053	-7.83798	b,f
799	-7.8	-13.1	b	f	1.16671	0.437902	0.00468355	-7.73818	b,f
800	-7.7	-13.1	b	f	1.18887	0.437902	0.00501954	-7.63823	b,f
801	-7.6	-13.1	b	f	1.21106	0.437902	0.00537953	-7.5383	b,f
802	-7.5	-13.1	b	f	1.23326	0.437902	0.00576509	-7.43844	b,f
803	-7.4	-13.1	b	f	1.25552	0.437902	0.00617898	-7.33841	b,f
804	-7.3	-13.1	b	f	1.27776	0.437902	0.00662149	-7.23863	b,f
805	-7.2	-13.1	b	f	1.30008	0.437902	0.00709667	-7.13864	b,f
806	-7.1	-13.1	b	f	1.32241	0.437902	0.00760555	-7.03873	b,f
807	-7	-13.1	b	f	1.34478	0.437902	0.00815096	-6.93881	b,f
808	-6.9	-13.1	b	f	1.36718	0.437902	0.00873536	-6.83892	b,f
809	-6.8	-13.1	b	f	1.38958	0.437902	0.00936069	-6.73917	b,f
810	-6.7	-13.1	b	f	1.41208	0.437902	0.0100326	-6.63917	b,f
811	-6.6	-13.1	b	f	1.4346	0.437902	0.0107519	-6.53926	b,f
812	-6.5	-13.1	b	f	1.45716	0.437902	0.0115227	-6.43938	b,f
813	-6.4	-13.1	b	f	1.47977	0.437902	0.0123492	-6.33944	b,f
814	-6.3	-13.1	b	f	1.50243	0.437902	0.0132345	-6.23955	b,f
815	-6.2	-13.1	b	f	1.52509	0.437902	0.0141816	-6.13983	b,f
816	-6.1	-13.1	b	f	1.54786	0.437902	0.0151986	-6.03992	b,f
817	-6	-13.1	b	f	1.57066	0.437902	0.0162877	-5.94007	b,f
818	-5.9	-13.1	b	f	1.59352	0.437902	0.0174542	-5.84028	b,f
819	-5.8	-13.1	b	f	1.61646	0.437902	0.018706	-5.74035	b,f
820	-5.7	-13.1	b	f	1.63942	0.437902	0.0200442	-5.64067	b,f
821	-5.6	-13.1	b	f	1.66249	0.437902	0.021481	-5.5408	b,f
822	-5.5	-13.1	b	f	1.68563	0.437902	0.0230202	-5.44096	b,f
823	-5.4	-13.1	b	f	1.70881	0.437902	0.0246669	-5.34128	b,f
824	-5.3	-13.1	b	f	1.73213	0.437902	0.0264361	-5.24135	b,f
825	-5.2	-13.1	b	f	1.75546	0.437902	0.0283261	-5.14172	b,f
826	-5.1	-13.1	b	f	1.77894	0.437902	0.0303557	-5.04189	b,f
827	-5	-13.1	b	f	1.80252	0.437902	0.03253	-4.94208	b,f
828	-4.9	-13.1	b	f	1.8262	0.437902	0.0348607	-4.84225	b,f
829	-4.8	-13.1	b	f	1.84995	0.437902	0.0373537	-4.74261	b,f
830	-4.7	-13.1	b	f	1.87386	0.437902	0.0400294	-4.6428	b,f
831	-4.6	-13.1	b	f	1.89782	0.437902	0.0428878	-4.54329	b,f
832	-4.5	-13.1	b	f	1.92197	0.437902	0.0459582	-4.44353	b,f
833	-4.4	-13.1	b	f	1.94627	0.437902	0.0492488	-4.34377	b,f
834	-4.3	-13.1	b	f	1.97067	0.437902	0.0527672	-4.24421	b,f
835	-4.2	-13.1	b	f	1.99527	0.437902	0.0565432	-4.1445	b,f
836	-4.1	-13.1	b	f	2.01997	0.437902	0.0605768	-4.04509	b,f
837	-4	-13.1	b	f	2.04493	0.437902	0.0649102	-3.94541	b,f
838	-3.9	-13.1	b	f	2.07003	0.437902	0.0695447	-3.84592	b,f
839	-3.8	-13.1	b	f	2.09538	0.437902	0.0745169	-3.74629	b,f
840	-3.7	-13.1	b	f	2.12094	0.437902	0.0798424	-3.6467	b,f
841	-3.6	-13.1	b	f	2.1467	0.437902	0.085537	-3.54731	b,f
842	-3.5	-13.1	b	f	2.17274	0.437902	0.0916419	-3.44785	b,f
843	-3.4	-13.1	b	f	2.19905	0.437902	0.0981806	-3.34842	b,f
844	-3.3	-13.1	b	f	2.22567	0.437902	0.105187	-3.24898	b,f
845	-3.2	-13.1	b	f	2.25261	0.437902	0.11269	-3.14956	b,f
846	-3.1	-13.1	b	f	2.27985	0.437902	0.120716	-3.05032	b,f
847	-3	-13.1	b	f	2.30748	0.437902	0.129311	-2.95108	b,f
848	-2.9	-13.1	b	f	2.33555	0.437902	0.138528	-2.85175	b,f
849	-2.8	-13.1	b	f	2.36405	0.437902	0.148395	-2.75249	b,f
850	-2.7	-13.1	b	f	2.393	0.437902	0.158949	-2.65337	b,f
851	-2.6	-13.1	b	f	2.42247	0.437902	0.170245	-2.55431	b,f
852	-2.5	-13.1	b	f	2.45256	0.437902	0.182359	-2.45515	b,f
853	-2.4	-13.1	b	f	2.48326	0.437902	0.19532	-2.35609	b,f
854	-2.3	-13.1	b	f	2.51464	0.437902	0.209187	-2.25714	b,f
855	-2.2	-13.1	b	f	2.54678	0.437902	0.22403	-2.15824	b,f
856	-2.1	-13.1	b	f	2.5798	0.437902	0.239927	-2.05933	b,f
857	-2	-13.1	b	f	2.61375	0.437902	0.256937	-1.96051	b,f
858	-1.9	-13.1	b	f	2.64873	0.437902	0.275123	-1.86185	b,f
859	-1.8	-13.1	b	f	2.68495	0.437902	0.294612	-1.76311	b,f
860	-1.7	-13.1	b	f	2.7225	0.437902	0.315454	-1.6645	b,f
861	-1.6	-13.1	b	f	2.76156	0.437902	0.337743	-1.566	b,f
862	-1.5	-13.1	b	f	2.8024	0.437902	0.36161	-1.46749	b,f
863	-1.4	-13.1	b	f	2.84524	0.437902	0.387124	-1.36913	b,f
864	-1.3	-13.1	b	f	2.89044	0.437902	0.414418	-1.27084	b,f
865	-1.2	-13.1	b	f	2.93845	0.437902	0.44363	-1.17257	b,f
866	-1.1	-13.1	b	f	2.9897	0.437902	0.474834	-1.0745	b,f
867	-1	-13.1	b	f	3.04499	0.437902	0.508222	-0.976469	b,f
868	-0.9	-13.1	b	f	3.10518	0.437902	0.543922	-0.878527	b,f
869	-0.8	-13.1	b	f	3.17157	0.437902	0.582097	-0.780669	b,f
870	-0.7	-13.1	b	f	3.24592	0.437902	0.622908	-0.68291	b,f
871	-0.6	-13.1	b	f	3.3309	0.437902	0.666534	-0.58525	b,f
872	-0.5	-13.1	b	f	3.43078	0.437902	0.713208	-0.487606	b,f
873	-0.4	-13.1	b	f	3.55256	0.437902	0.763068	-0.390116	b,f
874	-0.3	-13.1	b	f	3.71003	0.437902	0.816415	-0.292626	b,f
875	-0.2	-13.1	b	f	3.9344	0.437902	0.873477	-0.195158	b,f
876	-0.1	-13.1	b	f	4.32754	0.437902	0.93455	-0.0976563	b,f
877	-13.5	-13.1	t	f	-0.144086	0.437902	9.02256e-05	-13.4361	t,f
878	-13.4	-13.1	t	f	-0.101286	0.437902	9.66945e-05	-13.3362	t,f
879	-13.3	-13.1	t	f	-0.0583955	0.437902	0.000103639	-13.2361	t,f
880	-13.2	-13.1	t	f	-0.0155191	0.437902	0.000111076	-13.1362	t,f
881	-13.1	-13.1	t	f	0.0273718	0.437902	0.000119044	-13.0362	t,f
882	-13	-13.1	t	f	0.0703143	0.437902	0.00012759	-12.9362	t,f
883	-12.9	-13.1	t	f	0.113262	0.437902	0.000136745	-12.8362	t,f
884	-12.8	-13.1	t	f	0.156241	0.437902	0.000146557	-12.7363	t,f
885	-12.7	-13.1	t	f	0.19926	0.437902	0.000157075	-12.6363	t,f
886	-12.6	-13.1	t	f	0.242296	0.437902	0.000168344	-12.5363	t,f
887	-12.5	-13.1	t	f	0.285374	0.437902	0.000180423	-12.4363	t,f
888	-12.4	-13.1	t	f	0.328496	0.437902	0.000193371	-12.3363	t,f
889	-12.3	-13.1	t	f	0.371657	0.437902	0.000207248	-12.2364	t,f
890	-12.2	-13.1	t	f	0.414842	0.437902	0.000222113	-12.1364	t,f
891	-12.1	-13.1	t	f	0.458092	0.437902	0.000238052	-12.0364	t,f
892	-12	-13.1	t	f	0.501354	0.437902	0.000255118	-11.9365	t,f
893	-11.9	-13.1	t	f	0.544726	0.437902	0.000273432	-11.8365	t,f
894	-11.8	-13.1	t	f	0.588126	0.437902	0.000293047	-11.7366	t,f
895	-11.7	-13.1	t	f	0.631585	0.437902	0.000314067	-11.6366	t,f
896	-11.6	-13.1	t	f	0.675126	0.437902	0.000336602	-11.5367	t,f
897	-11.5	-13.1	t	f	0.718722	0.437902	0.000360744	-11.4367	t,f
898	-11.4	-13.1	t	f	0.7624	0.437902	0.000386621	-11.3368	t,f
899	-11.3	-13.1	t	f	0.806166	0.437902	0.000414356	-11.2368	t,f
900	-11.2	-13.1	t	f	0.85002	0.437902	0.00044408	-11.1369	t,f
901	-11.1	-13.1	t	f	0.893951	0.437902	0.00047592	-11.037	t,f
902	-11	-13.1	t	f	0.938002	0.437902	0.000510057	-10.9371	t,f
903	-10.9	-13.1	t	f	0.98213	0.437902	0.000546611	-10.8372	t,f
904	-10.8	-13.1	t	f	1.02643	0.437902	0.000585828	-10.7372	t,f
905	-10.7	-13.1	t	f	1.07082	0.437902	0.00062783	-10.6373	t,f
906	-10.6	-13.1	t	f	1.11536	0.437902	0.000672843	-10.5374	t,f
907	-10.5	-13.1	t	f	1.16006	0.437902	0.000721088	-10.4375	t,f
908	-10.4	-13.1	t	f	1.2049	0.437902	0.000772781	-10.3377	t,f
909	-10.3	-13.1	t	f	1.24992	0.437902	0.000828168	-10.2378	t,f
910	-10.2	-13.1	t	f	1.29513	0.437902	0.000887534	-10.1379	t,f
911	-10.1	-13.1	t	f	1.34052	0.437902	0.000951103	-10.0381	t,f
912	-10	-13.1	t	f	1.38617	0.437902	0.00101929	-9.93822	t,f
913	-9.9	-13.1	t	f	1.43203	0.437902	0.00109232	-9.83839	t,f
914	-9.8	-13.1	t	f	1.47816	0.437902	0.00117058	-9.73856	t,f
915	-9.7	-13.1	t	f	1.52456	0.437902	0.00125444	-9.63874	t,f
916	-9.6	-13.1	t	f	1.57128	0.437902	0.00134433	-9.5389	t,f
917	-9.5	-13.1	t	f	1.61829	0.437902	0.00144054	-9.43917	t,f
918	-9.4	-13.1	t	f	1.66567	0.437902	0.00154369	-9.33941	t,f
919	-9.3	-13.1	t	f	1.71344	0.437902	0.00165419	-9.23966	t,f
920	-9.2	-13.1	t	f	1.76164	0.437902	0.0017726	-9.13991	t,f
921	-9.1	-13.1	t	f	1.81027	0.437902	0.00189936	-9.04027	t,f
922	-9	-13.1	t	f	1.85946	0.437902	0.00203534	-8.94051	t,f
923	-8.9	-13.1	t	f	1.90918	0.437902	0.00218094	-8.84084	t,f
924	-8.8	-13.1	t	f	1.95952	0.437902	0.00233697	-8.74114	t,f
925	-8.7	-13.1	t	f	2.01048	0.437902	0.00250397	-8.64157	t,f
926	-8.6	-13.1	t	f	2.06219	0.437902	0.0026829	-8.54199	t,f
927	-8.5	-13.1	t	f	2.11472	0.437902	0.00287464	-8.44241	t,f
928	-8.4	-13.1	t	f	2.16812	0.437902	0.00307988	-8.34291	t,f
929	-8.3	-13.1	t	f	2.22256	0.437902	0.00329989	-8.24337	t,f
930	-8.2	-13.1	t	f	2.27806	0.437902	0.00353532	-8.14394	t,f
931	-8.1	-13.1	t	f	2.33484	0.437902	0.00378768	-8.04447	t,f
932	-8	-13.1	t	f	2.39297	0.437902	0.00405772	-7.94511	t,f
933	-7.9	-13.1	t	f	2.4527	0.437902	0.0043471	-7.84573	t,f
934	-7.8	-13.1	t	f	2.51418	0.437902	0.00465677	-7.74645	t,f
935	-7.7	-13.1	t	f	2.5777	0.437902	0.00498849	-7.64718	t,f
936	-7.6	-13.1	t	f	2.64352	0.437902	0.00534353	-7.54799	t,f
937	-7.5	-13.1	t	f	2.71203	0.437902	0.00572368	-7.44884	t,f
938	-7.4	-13.1	t	f	2.78366	0.437902	0.00613058	-7.34976	t,f
939	-7.3	-13.1	t	f	2.85898	0.437902	0.00656612	-7.25074	t,f
940	-7.2	-13.1	t	f	2.93865	0.437902	0.00703211	-7.15183	t,f
941	-7.1	-13.1	t	f	3.0237	0.437902	0.00753115	-7.05291	t,f
942	-7	-13.1	t	f	3.11523	0.437902	0.00806486	-6.95413	t,f
943	-6.9	-13.1	t	f	3.21501	0.437902	0.00863599	-6.85542	t,f
944	-6.8	-13.1	t	f	3.32541	0.437902	0.00924697	-6.7568	t,f
945	-6.7	-13.1	t	f	3.45006	0.437902	0.00990051	-6.65828	t,f
946	-6.6	-13.1	t	f	3.5947	0.437902	0.0105994	-6.55988	t,f
947	-6.5	-13.1	t	f	3.7695	0.437902	0.0113468	-6.46157	t,f
948	-6.4	-13.1	t	f	3.99476	0.437902	0.0121458	-6.36339	t,f
949	-6.3	-13.1	t	f	4.32212	0.437902	0.013	-6.26534	t,f
950	-6.2	-13.1	t	f	4.97842	0.437902	0.013913	-6.16742	t,f
951	-13.2	-13	f	f	-0.546433	0.798868	0.000111349	-13.1326	f,f
952	-13.1	-13	f	f	0.437902	0.798868	0.00014349	-12.7668	f,f
953	-13	-13	f	f	0.798868	0.798868	0.000184527	-12.4039	f,f
954	-12.9	-13	f	f	1.02506	0.798868	0.000236601	-12.0453	f,f
955	-12.8	-13	f	f	1.19032	0.798868	0.000302236	-11.692	f,f
956	-12.7	-13	f	f	1.32072	0.798868	0.000384382	-11.3452	f,f
957	-12.6	-13	f	f	1.42851	0.798868	0.000486435	-11.0055	f,f
958	-12.5	-13	f	f	1.52047	0.798868	0.000612305	-10.6735	f,f
959	-12.4	-13	f	f	1.60066	0.798868	0.000766276	-10.3498	f,f
960	-12.3	-13	f	f	1.67186	0.798868	0.000953367	-10.0347	f,f
961	-12.2	-13	f	f	1.73591	0.798868	0.00117905	-9.72816	f,f
962	-12.1	-13	f	f	1.79414	0.798868	0.00144928	-9.43045	f,f
963	-12	-13	f	f	1.84757	0.798868	0.00177083	-9.14136	f,f
964	-11.9	-13	f	f	1.89695	0.798868	0.00215078	-8.86093	f,f
965	-11.8	-13	f	f	1.9429	0.798868	0.00259738	-8.58873	f,f
966	-11.7	-13	f	f	1.98591	0.798868	0.00311925	-8.32458	f,f
967	-11.6	-13	f	f	2.02629	0.798868	0.00372466	-8.06867	f,f
968	-11.5	-13	f	f	2.06442	0.798868	0.00442457	-7.82025	f,f
969	-11.4	-13	f	f	2.10057	0.798868	0.00522981	-7.57903	f,f
970	-11.3	-13	f	f	2.1349	0.798868	0.00614998	-7.3452	f,f
971	-11.2	-13	f	f	2.16765	0.798868	0.00719884	-7.11802	f,f
972	-11.1	-13	f	f	2.19897	0.798868	0.00838844	-6.89738	f,f
973	-11	-13	f	f	2.22898	0.798868	0.00973177	-6.68308	f,f
974	-10.9	-13	f	f	2.25783	0.798868	0.0112443	-6.47467	f,f
975	-10.8	-13	f	f	2.2856	0.798868	0.0129395	-6.27208	f,f
976	-10.7	-13	f	f	2.31236	0.798868	0.0148309	-6.07525	f,f
977	-10.6	-13	f	f	2.33824	0.798868	0.016938	-5.88359	f,f
978	-10.5	-13	f	f	2.36332	0.798868	0.0192791	-5.69682	f,f
979	-10.4	-13	f	f	2.38762	0.798868	0.0218659	-5.51517	f,f
980	-10.3	-13	f	f	2.4112	0.798868	0.0247174	-5.33833	f,f
981	-10.2	-13	f	f	2.43411	0.798868	0.0278492	-5.16622	f,f
982	-10.1	-13	f	f	2.45642	0.798868	0.0312827	-4.99849	f,f
983	-10	-13	f	f	2.47821	0.798868	0.0350416	-4.83479	f,f
984	-9.9	-13	f	f	2.49943	0.798868	0.0391329	-4.67547	f,f
985	-9.8	-13	f	f	2.52017	0.798868	0.0435806	-4.52017	f,f
986	-9.7	-13	f	f	2.54044	0.798868	0.0484	-4.36885	f,f
987	-9.6	-13	f	f	2.56028	0.798868	0.0536098	-4.22136	f,f
988	-9.5	-13	f	f	2.57971	0.798868	0.0592243	-4.07767	f,f
989	-9.4	-13	f	f	2.59876	0.798868	0.0652651	-3.93754	f,f
990	-9.3	-13	f	f	2.61746	0.798868	0.0717415	-3.80105	f,f
991	-9.2	-13	f	f	2.63582	0.798868	0.0786723	-3.668	f,f
992	-9.1	-13	f	f	2.65386	0.798868	0.086064	-3.53845	f,f
993	-9	-13	f	f	2.67162	0.798868	0.0939362	-3.41217	f,f
994	-8.9	-13	f	f	2.68908	0.798868	0.102289	-3.28928	f,f
995	-8.8	-13	f	f	2.70626	0.798868	0.111121	-3.16979	f,f
996	-8.7	-13	f	f	2.7232	0.798868	0.120456	-3.05342	f,f
997	-8.6	-13	f	f	2.7399	0.798868	0.130289	-2.94021	f,f
998	-8.5	-13	f	f	2.75638	0.798868	0.140627	-2.83005	f,f
999	-8.4	-13	f	f	2.77265	0.798868	0.151454	-2.72305	f,f
1000	-8.3	-13	f	f	2.78871	0.798868	0.162771	-2.61909	f,f
1001	-8.2	-13	f	f	2.80459	0.798868	0.174574	-2.51809	f,f
1002	-8.1	-13	f	f	2.82027	0.798868	0.18684	-2.42012	f,f
1003	-8	-13	f	f	2.83579	0.798868	0.199565	-2.32507	f,f
1004	-7.9	-13	f	f	2.85114	0.798868	0.212731	-2.2329	f,f
1005	-7.8	-13	f	f	2.86635	0.798868	0.226318	-2.14358	f,f
1006	-7.7	-13	f	f	2.88141	0.798868	0.240315	-2.057	f,f
1007	-7.6	-13	f	f	2.89633	0.798868	0.254675	-1.97327	f,f
1008	-7.5	-13	f	f	2.91112	0.798868	0.269383	-1.89227	f,f
1009	-7.4	-13	f	f	2.92579	0.798868	0.28442	-1.81391	f,f
1010	-7.3	-13	f	f	2.94033	0.798868	0.299725	-1.73829	f,f
1011	-7.2	-13	f	f	2.95476	0.798868	0.315292	-1.66524	f,f
1012	-7.1	-13	f	f	2.96909	0.798868	0.331081	-1.59474	f,f
1013	-7	-13	f	f	2.98332	0.798868	0.347058	-1.52675	f,f
1014	-6.9	-13	f	f	2.99747	0.798868	0.363202	-1.46116	f,f
1015	-6.8	-13	f	f	3.01152	0.798868	0.379445	-1.39804	f,f
1016	-6.7	-13	f	f	3.02549	0.798868	0.395771	-1.33726	f,f
1017	-6.6	-13	f	f	3.03938	0.798868	0.412141	-1.27879	f,f
1018	-6.5	-13	f	f	3.05319	0.798868	0.4285	-1.22263	f,f
1019	-6.4	-13	f	f	3.06696	0.798868	0.444877	-1.16852	f,f
1020	-6.3	-13	f	f	3.08065	0.798868	0.461174	-1.11662	f,f
1021	-6.2	-13	f	f	3.09428	0.798868	0.477382	-1.06678	f,f
1022	-6.1	-13	f	f	3.10786	0.798868	0.493475	-1.01895	f,f
1023	-6	-13	f	f	3.12141	0.798868	0.509434	-0.973032	f,f
1024	-5.9	-13	f	f	3.1349	0.798868	0.525205	-0.929048	f,f
1025	-5.8	-13	f	f	3.14835	0.798868	0.540779	-0.886889	f,f
1026	-5.7	-13	f	f	3.16177	0.798868	0.556135	-0.846494	f,f
1027	-5.6	-13	f	f	3.17514	0.798868	0.571237	-0.807838	f,f
1028	-5.5	-13	f	f	3.18851	0.798868	0.586099	-0.770784	f,f
1029	-5.4	-13	f	f	3.20185	0.798868	0.600675	-0.735344	f,f
1030	-5.3	-13	f	f	3.21517	0.798868	0.614962	-0.701432	f,f
1031	-5.2	-13	f	f	3.22848	0.798868	0.628949	-0.668986	f,f
1032	-5.1	-13	f	f	3.24179	0.798868	0.642634	-0.63793	f,f
1033	-5	-13	f	f	3.25509	0.798868	0.655987	-0.608261	f,f
1034	-4.9	-13	f	f	3.2684	0.798868	0.669014	-0.579892	f,f
1035	-4.8	-13	f	f	3.28171	0.798868	0.68171	-0.55277	f,f
1036	-4.7	-13	f	f	3.29501	0.798868	0.694056	-0.526876	f,f
1037	-4.6	-13	f	f	3.30837	0.798868	0.706091	-0.502074	f,f
1038	-4.5	-13	f	f	3.32173	0.798868	0.717775	-0.478397	f,f
1039	-4.4	-13	f	f	3.33512	0.798868	0.729123	-0.455767	f,f
1040	-4.3	-13	f	f	3.34855	0.798868	0.740137	-0.434136	f,f
1041	-4.2	-13	f	f	3.36203	0.798868	0.750826	-0.41345	f,f
1042	-4.1	-13	f	f	3.37555	0.798868	0.761179	-0.393692	f,f
1043	-4	-13	f	f	3.38912	0.798868	0.77121	-0.374804	f,f
1044	-3.9	-13	f	f	3.40276	0.798868	0.780925	-0.356745	f,f
1045	-3.8	-13	f	f	3.41645	0.798868	0.790313	-0.339504	f,f
1046	-3.7	-13	f	f	3.43026	0.798868	0.799421	-0.322972	f,f
1047	-3.6	-13	f	f	3.44414	0.798868	0.808219	-0.307181	f,f
1048	-3.5	-13	f	f	3.45811	0.798868	0.816727	-0.292074	f,f
1049	-3.4	-13	f	f	3.47221	0.798868	0.824955	-0.277612	f,f
1050	-3.3	-13	f	f	3.48642	0.798868	0.832905	-0.263776	f,f
1051	-3.2	-13	f	f	3.50076	0.798868	0.840589	-0.250528	f,f
1052	-3.1	-13	f	f	3.51525	0.798868	0.848008	-0.23785	f,f
1053	-3	-13	f	f	3.52993	0.798868	0.855195	-0.225675	f,f
1054	-2.9	-13	f	f	3.54475	0.798868	0.86212	-0.21404	f,f
1055	-2.8	-13	f	f	3.55979	0.798868	0.868826	-0.20286	f,f
1056	-2.7	-13	f	f	3.57505	0.798868	0.875304	-0.192144	f,f
1057	-2.6	-13	f	f	3.59056	0.798868	0.881568	-0.181857	f,f
1058	-2.5	-13	f	f	3.60633	0.798868	0.887624	-0.17198	f,f
1059	-2.4	-13	f	f	3.6224	0.798868	0.893482	-0.16249	f,f
1060	-2.3	-13	f	f	3.6388	0.798868	0.89915	-0.153367	f,f
1061	-2.2	-13	f	f	3.65558	0.798868	0.90464	-0.144584	f,f
1062	-2.1	-13	f	f	3.67273	0.798868	0.909942	-0.136153	f,f
1063	-2	-13	f	f	3.69038	0.798868	0.915097	-0.128003	f,f
1064	-1.9	-13	f	f	3.70856	0.798868	0.920095	-0.120145	f,f
1065	-1.8	-13	f	f	3.7273	0.798868	0.924942	-0.112565	f,f
1066	-1.7	-13	f	f	3.74669	0.798868	0.929646	-0.105247	f,f
1067	-1.6	-13	f	f	3.76687	0.798868	0.934227	-0.0981556	f,f
1068	-1.5	-13	f	f	3.78791	0.798868	0.938683	-0.0912902	f,f
1069	-1.4	-13	f	f	3.80995	0.798868	0.943026	-0.0846307	f,f
1070	-1.3	-13	f	f	3.83315	0.798868	0.947262	-0.0781653	f,f
1071	-1.2	-13	f	f	3.85775	0.798868	0.951407	-0.071865	f,f
1072	-1.1	-13	f	f	3.88401	0.798868	0.955468	-0.0657202	f,f
1073	-1	-13	f	f	3.91226	0.798868	0.959457	-0.0597099	f,f
1074	-0.9	-13	f	f	3.94296	0.798868	0.963383	-0.0538194	f,f
1075	-0.8	-13	f	f	3.97679	0.798868	0.967264	-0.0480185	f,f
1076	-0.7	-13	f	f	4.01463	0.798868	0.971116	-0.042285	f,f
1077	-0.6	-13	f	f	4.0578	0.798868	0.974955	-0.0365931	f,f
1078	-0.5	-13	f	f	4.10838	0.798868	0.978802	-0.0309113	f,f
1079	-0.4	-13	f	f	4.17003	0.798868	0.982695	-0.0251843	f,f
1080	-0.3	-13	f	f	4.24958	0.798868	0.986675	-0.0193534	f,f
1081	-0.2	-13	f	f	4.36265	0.798868	0.990802	-0.013332	f,f
1082	-0.1	-13	f	f	4.56035	0.798868	0.99518	-0.00697005	f,f
1083	-13.4	-13	d	f	-1.22215	0.798868	9.64933e-05	-13.3392	d,f
1084	-13.3	-13	d	f	-0.555106	0.798868	0.000106601	-13.1955	d,f
1085	-13.2	-13	d	f	-0.124843	0.798868	0.000117757	-13.0519	d,f
1086	-13.1	-13	d	f	0.193511	0.798868	0.000130063	-12.9085	d,f
1087	-13	-13	d	f	0.446506	0.798868	0.000143634	-12.7653	d,f
1088	-12.9	-13	d	f	0.656557	0.798868	0.000158591	-12.6224	d,f
1089	-12.8	-13	d	f	0.836277	0.798868	0.000175068	-12.4798	d,f
1090	-12.7	-13	d	f	0.993376	0.798868	0.000193206	-12.3376	d,f
1091	-12.6	-13	d	f	1.13306	0.798868	0.00021317	-12.1957	d,f
1092	-12.5	-13	d	f	1.25881	0.798868	0.000235117	-12.0543	d,f
1093	-12.4	-13	d	f	1.37327	0.798868	0.000259241	-11.9134	d,f
1094	-12.3	-13	d	f	1.47837	0.798868	0.000285745	-11.773	d,f
1095	-12.2	-13	d	f	1.57554	0.798868	0.000314831	-11.6331	d,f
1096	-12.1	-13	d	f	1.666	0.798868	0.000346755	-11.4938	d,f
1097	-12	-13	d	f	1.75063	0.798868	0.00038175	-11.3551	d,f
1098	-11.9	-13	d	f	1.83018	0.798868	0.000420092	-11.217	d,f
1099	-11.8	-13	d	f	1.90529	0.798868	0.000462079	-11.0796	d,f
1100	-11.7	-13	d	f	1.97645	0.798868	0.000508032	-10.9428	d,f
1101	-11.6	-13	d	f	2.0441	0.798868	0.000558277	-10.8067	d,f
1102	-11.5	-13	d	f	2.10861	0.798868	0.0006132	-10.6714	d,f
1103	-11.4	-13	d	f	2.17027	0.798868	0.000673171	-10.5367	d,f
1104	-11.3	-13	d	f	2.2294	0.798868	0.000738674	-10.4028	d,f
1105	-11.2	-13	d	f	2.28619	0.798868	0.000810112	-10.2696	d,f
1106	-11.1	-13	d	f	2.34087	0.798868	0.000888003	-10.1371	d,f
1107	-11	-13	d	f	2.3936	0.798868	0.000972856	-10.0055	d,f
1108	-10.9	-13	d	f	2.44456	0.798868	0.00106529	-9.87454	d,f
1109	-10.8	-13	d	f	2.49388	0.798868	0.00116587	-9.74438	d,f
1110	-10.7	-13	d	f	2.54169	0.798868	0.00127529	-9.61496	d,f
1111	-10.6	-13	d	f	2.58809	0.798868	0.00139423	-9.48632	d,f
1112	-10.5	-13	d	f	2.63322	0.798868	0.00152349	-9.35841	d,f
1113	-10.4	-13	d	f	2.67711	0.798868	0.00166379	-9.23131	d,f
1114	-10.3	-13	d	f	2.7199	0.798868	0.00181609	-9.10495	d,f
1115	-10.2	-13	d	f	2.76165	0.798868	0.00198134	-8.97931	d,f
1116	-10.1	-13	d	f	2.80241	0.798868	0.00216048	-8.85443	d,f
1117	-10	-13	d	f	2.84227	0.798868	0.00235463	-8.73028	d,f
1118	-9.9	-13	d	f	2.88127	0.798868	0.00256491	-8.60687	d,f
1119	-9.8	-13	d	f	2.91946	0.798868	0.00279257	-8.48419	d,f
1120	-9.7	-13	d	f	2.95691	0.798868	0.00303894	-8.36222	d,f
1121	-9.6	-13	d	f	2.99365	0.798868	0.00330548	-8.24092	d,f
1122	-9.5	-13	d	f	3.02972	0.798868	0.0035936	-8.12035	d,f
1123	-9.4	-13	d	f	3.06516	0.798868	0.00390501	-8.00046	d,f
1124	-9.3	-13	d	f	3.10001	0.798868	0.00424134	-7.88127	d,f
1125	-9.2	-13	d	f	3.1343	0.798868	0.00460449	-7.76274	d,f
1126	-9.1	-13	d	f	3.16806	0.798868	0.00499646	-7.64488	d,f
1127	-9	-13	d	f	3.20134	0.798868	0.00541951	-7.52762	d,f
1128	-8.9	-13	d	f	3.23413	0.798868	0.00587557	-7.41105	d,f
1129	-8.8	-13	d	f	3.26648	0.798868	0.00636724	-7.29512	d,f
1130	-8.7	-13	d	f	3.29837	0.798868	0.00689655	-7.17991	d,f
1131	-8.6	-13	d	f	3.32993	0.798868	0.0074677	-7.06512	d,f
1132	-8.5	-13	d	f	3.36107	0.798868	0.00808211	-6.95105	d,f
1133	-8.4	-13	d	f	3.39186	0.798868	0.00874344	-6.83758	d,f
1134	-8.3	-13	d	f	3.42232	0.798868	0.00945533	-6.72466	d,f
1135	-8.2	-13	d	f	3.45245	0.798868	0.0102206	-6.61238	d,f
1136	-8.1	-13	d	f	3.48227	0.798868	0.0110434	-6.50067	d,f
1137	-8	-13	d	f	3.51182	0.798868	0.0119281	-6.38949	d,f
1138	-7.9	-13	d	f	3.54106	0.798868	0.0128775	-6.279	d,f
1139	-7.8	-13	d	f	3.57006	0.798868	0.0138975	-6.16903	d,f
1140	-7.7	-13	d	f	3.59881	0.798868	0.0149924	-6.05962	d,f
1141	-7.6	-13	d	f	3.62735	0.798868	0.0161681	-5.9507	d,f
1142	-7.5	-13	d	f	3.65564	0.798868	0.0174284	-5.84242	d,f
1143	-7.4	-13	d	f	3.68373	0.798868	0.0187797	-5.73468	d,f
1144	-7.3	-13	d	f	3.7116	0.798868	0.0202265	-5.62761	d,f
1145	-7.2	-13	d	f	3.73932	0.798868	0.0217787	-5.52094	d,f
1146	-7.1	-13	d	f	3.76687	0.798868	0.0234415	-5.41479	d,f
1147	-7	-13	d	f	3.79424	0.798868	0.0252201	-5.30928	d,f
1148	-6.9	-13	d	f	3.82145	0.798868	0.0271232	-5.20433	d,f
1149	-6.8	-13	d	f	3.84854	0.798868	0.0291603	-5.09985	d,f
1150	-6.7	-13	d	f	3.87547	0.798868	0.0313364	-4.99602	d,f
1151	-6.6	-13	d	f	3.90227	0.798868	0.0336619	-4.89274	d,f
1152	-6.5	-13	d	f	3.92897	0.798868	0.0361467	-4.78999	d,f
1153	-6.4	-13	d	f	3.95557	0.798868	0.0388006	-4.68778	d,f
1154	-6.3	-13	d	f	3.98202	0.798868	0.0416271	-4.58633	d,f
1155	-6.2	-13	d	f	4.00841	0.798868	0.0446444	-4.48538	d,f
1156	-6.1	-13	d	f	4.03471	0.798868	0.0478607	-4.38502	d,f
1157	-6	-13	d	f	4.06094	0.798868	0.0512875	-4.28525	d,f
1158	-5.9	-13	d	f	4.08712	0.798868	0.0549387	-4.18603	d,f
1159	-5.8	-13	d	f	4.11322	0.798868	0.0588215	-4.08751	d,f
1160	-5.7	-13	d	f	4.13927	0.798868	0.0629512	-3.98962	d,f
1161	-5.6	-13	d	f	4.16529	0.798868	0.0673414	-3.89236	d,f
1162	-5.5	-13	d	f	4.19126	0.798868	0.0720031	-3.7958	d,f
1163	-5.4	-13	d	f	4.21721	0.798868	0.0769517	-3.6999	d,f
1164	-5.3	-13	d	f	4.24314	0.798868	0.0822008	-3.6047	d,f
1165	-5.2	-13	d	f	4.26907	0.798868	0.0877652	-3.51021	d,f
1166	-5.1	-13	d	f	4.29501	0.798868	0.0936633	-3.41637	d,f
1167	-5	-13	d	f	4.32094	0.798868	0.0999016	-3.32335	d,f
1168	-4.9	-13	d	f	4.3469	0.798868	0.1065	-3.23108	d,f
1169	-4.8	-13	d	f	4.37286	0.798868	0.113466	-3.13966	d,f
1170	-4.7	-13	d	f	4.39887	0.798868	0.120826	-3.04899	d,f
1171	-4.6	-13	d	f	4.42496	0.798868	0.128599	-2.95904	d,f
1172	-4.5	-13	d	f	4.45108	0.798868	0.136783	-2.87004	d,f
1173	-4.4	-13	d	f	4.47728	0.798868	0.145401	-2.78189	d,f
1174	-4.3	-13	d	f	4.50356	0.798868	0.154467	-2.69463	d,f
1175	-4.2	-13	d	f	4.52994	0.798868	0.163997	-2.60826	d,f
1176	-4.1	-13	d	f	4.55642	0.798868	0.173998	-2.52286	d,f
1177	-4	-13	d	f	4.58302	0.798868	0.184486	-2.43842	d,f
1178	-3.9	-13	d	f	4.60976	0.798868	0.195476	-2.35494	d,f
1179	-3.8	-13	d	f	4.63664	0.798868	0.206967	-2.27252	d,f
1180	-3.7	-13	d	f	4.66369	0.798868	0.21898	-2.19113	d,f
1181	-3.6	-13	d	f	4.69094	0.798868	0.23152	-2.11079	d,f
1182	-3.5	-13	d	f	4.71838	0.798868	0.244594	-2.03154	d,f
1183	-3.4	-13	d	f	4.74607	0.798868	0.25821	-1.95338	d,f
1184	-3.3	-13	d	f	4.774	0.798868	0.272366	-1.87638	d,f
1185	-3.2	-13	d	f	4.8022	0.798868	0.287068	-1.80054	d,f
1186	-3.1	-13	d	f	4.83072	0.798868	0.30232	-1.72585	d,f
1187	-3	-13	d	f	4.85955	0.798868	0.318109	-1.65241	d,f
1188	-2.9	-13	d	f	4.88876	0.798868	0.334444	-1.58016	d,f
1189	-2.8	-13	d	f	4.91838	0.798868	0.351315	-1.50916	d,f
1190	-2.7	-13	d	f	4.94844	0.798868	0.368719	-1.43941	d,f
1191	-2.6	-13	d	f	4.97899	0.798868	0.386641	-1.37093	d,f
1192	-2.5	-13	d	f	5.01008	0.798868	0.405073	-1.30375	d,f
1193	-2.4	-13	d	f	5.04177	0.798868	0.424003	-1.23785	d,f
1194	-2.3	-13	d	f	5.07416	0.798868	0.443432	-1.17322	d,f
1195	-2.2	-13	d	f	5.10723	0.798868	0.463298	-1.10999	d,f
1196	-2.1	-13	d	f	5.14115	0.798868	0.48363	-1.04803	d,f
1197	-2	-13	d	f	5.17599	0.798868	0.504394	-0.987376	d,f
1198	-1.9	-13	d	f	5.21187	0.798868	0.525572	-0.928041	d,f
1199	-1.8	-13	d	f	5.24891	0.798868	0.547139	-0.87002	d,f
1200	-1.7	-13	d	f	5.28729	0.798868	0.569091	-0.813268	d,f
1201	-1.6	-13	d	f	5.32718	0.798868	0.591399	-0.757797	d,f
1202	-1.5	-13	d	f	5.3688	0.798868	0.614037	-0.703602	d,f
1203	-1.4	-13	d	f	5.41237	0.798868	0.636966	-0.650711	d,f
1204	-1.3	-13	d	f	5.45836	0.798868	0.660238	-0.598943	d,f
1205	-1.2	-13	d	f	5.50708	0.798868	0.68379	-0.548376	d,f
1206	-1.1	-13	d	f	5.5591	0.798868	0.707625	-0.498944	d,f
1207	-1	-13	d	f	5.6151	0.798868	0.731738	-0.4506	d,f
1208	-0.9	-13	d	f	5.67602	0.798868	0.756142	-0.40327	d,f
1209	-0.8	-13	d	f	5.74308	0.798868	0.780835	-0.356911	d,f
1210	-0.7	-13	d	f	5.81821	0.798868	0.805881	-0.311361	d,f
1211	-0.6	-13	d	f	5.90389	0.798868	0.83127	-0.266611	d,f
1212	-0.5	-13	d	f	6.00444	0.798868	0.857108	-0.22245	d,f
1213	-0.4	-13	d	f	6.12699	0.798868	0.883492	-0.17871	d,f
1214	-0.3	-13	d	f	6.28521	0.798868	0.91059	-0.135127	d,f
1215	-0.2	-13	d	f	6.51036	0.798868	0.938665	-0.0913184	d,f
1216	-0.1	-13	d	f	6.90435	0.798868	0.968174	-0.046662	d,f
1217	-13.5	-13	b	f	-0.0722386	0.798868	9.67086e-05	-13.336	b,f
1218	-13.4	-13	b	f	-0.0507851	0.798868	0.000103637	-13.2362	b,f
1219	-13.3	-13	b	f	-0.0292725	0.798868	0.00011108	-13.1361	b,f
1220	-13.2	-13	b	f	-0.00777752	0.798868	0.000119049	-13.0362	b,f
1221	-13.1	-13	b	f	0.0137222	0.798868	0.000127589	-12.9362	b,f
1222	-13	-13	b	f	0.0352211	0.798868	0.000136738	-12.8363	b,f
1223	-12.9	-13	b	f	0.0567554	0.798868	0.000146558	-12.7362	b,f
1224	-12.8	-13	b	f	0.0782494	0.798868	0.000157058	-12.6364	b,f
1225	-12.7	-13	b	f	0.0997846	0.798868	0.000168329	-12.5364	b,f
1226	-12.6	-13	b	f	0.121318	0.798868	0.000180405	-12.4365	b,f
1227	-12.5	-13	b	f	0.142857	0.798868	0.000193345	-12.3365	b,f
1228	-12.4	-13	b	f	0.164404	0.798868	0.000207214	-12.2366	b,f
1229	-12.3	-13	b	f	0.185986	0.798868	0.000222098	-12.1365	b,f
1230	-12.2	-13	b	f	0.207517	0.798868	0.000238006	-12.0367	b,f
1231	-12.1	-13	b	f	0.229086	0.798868	0.000255078	-11.9368	b,f
1232	-12	-13	b	f	0.250661	0.798868	0.000273373	-11.8368	b,f
1233	-11.9	-13	b	f	0.272227	0.798868	0.000292964	-11.737	b,f
1234	-11.8	-13	b	f	0.293847	0.798868	0.000314005	-11.6369	b,f
1235	-11.7	-13	b	f	0.315421	0.798868	0.000336499	-11.5371	b,f
1236	-11.6	-13	b	f	0.337044	0.798868	0.000360651	-11.4371	b,f
1237	-11.5	-13	b	f	0.358662	0.798868	0.000386518	-11.3372	b,f
1238	-11.4	-13	b	f	0.380287	0.798868	0.000414239	-11.2372	b,f
1239	-11.3	-13	b	f	0.401921	0.798868	0.000443948	-11.1373	b,f
1240	-11.2	-13	b	f	0.42359	0.798868	0.000475826	-11.0373	b,f
1241	-11.1	-13	b	f	0.445215	0.798868	0.000509906	-10.9375	b,f
1242	-11	-13	b	f	0.466879	0.798868	0.000546479	-10.8375	b,f
1243	-10.9	-13	b	f	0.48855	0.798868	0.000585669	-10.7376	b,f
1244	-10.8	-13	b	f	0.510204	0.798868	0.000627614	-10.6378	b,f
1245	-10.7	-13	b	f	0.531931	0.798868	0.000672698	-10.5378	b,f
1246	-10.6	-13	b	f	0.553605	0.798868	0.000720876	-10.438	b,f
1247	-10.5	-13	b	f	0.575336	0.798868	0.000772616	-10.338	b,f
1248	-10.4	-13	b	f	0.59706	0.798868	0.000828021	-10.238	b,f
1249	-10.3	-13	b	f	0.618793	0.798868	0.000887396	-10.1381	b,f
1250	-10.2	-13	b	f	0.640538	0.798868	0.000951027	-10.0382	b,f
1251	-10.1	-13	b	f	0.662317	0.798868	0.00101929	-9.93821	b,f
1252	-10	-13	b	f	0.684058	0.798868	0.00109229	-9.83843	b,f
1253	-9.9	-13	b	f	0.705843	0.798868	0.00117062	-9.73851	b,f
1254	-9.8	-13	b	f	0.727635	0.798868	0.00125455	-9.63861	b,f
1255	-9.7	-13	b	f	0.74947	0.798868	0.00134463	-9.53858	b,f
1256	-9.6	-13	b	f	0.771265	0.798868	0.00144093	-9.43878	b,f
1257	-9.5	-13	b	f	0.793069	0.798868	0.0015441	-9.33902	b,f
1258	-9.4	-13	b	f	0.814934	0.798868	0.00165491	-9.23904	b,f
1259	-9.3	-13	b	f	0.836794	0.798868	0.00177355	-9.13914	b,f
1260	-9.2	-13	b	f	0.858668	0.798868	0.00190069	-9.03926	b,f
1261	-9.1	-13	b	f	0.880556	0.798868	0.00203694	-8.93938	b,f
1262	-9	-13	b	f	0.902482	0.798868	0.00218311	-8.8394	b,f
1263	-8.9	-13	b	f	0.924374	0.798868	0.00233939	-8.73965	b,f
1264	-8.8	-13	b	f	0.946316	0.798868	0.00250711	-8.63976	b,f
1265	-8.7	-13	b	f	0.968269	0.798868	0.00268681	-8.53989	b,f
1266	-8.6	-13	b	f	0.990212	0.798868	0.00287913	-8.44015	b,f
1267	-8.5	-13	b	f	1.01224	0.798868	0.0030858	-8.34014	b,f
1268	-8.4	-13	b	f	1.03421	0.798868	0.00330665	-8.24041	b,f
1269	-8.3	-13	b	f	1.05626	0.798868	0.00354383	-8.14048	b,f
1270	-8.2	-13	b	f	1.07831	0.798868	0.00379778	-8.04063	b,f
1271	-8.1	-13	b	f	1.10038	0.798868	0.00406989	-7.94079	b,f
1272	-8	-13	b	f	1.12247	0.798868	0.00436149	-7.84096	b,f
1273	-7.9	-13	b	f	1.1446	0.798868	0.00467432	-7.74103	b,f
1274	-7.8	-13	b	f	1.16671	0.798868	0.00500871	-7.64135	b,f
1275	-7.7	-13	b	f	1.18887	0.798868	0.00536759	-7.54151	b,f
1276	-7.6	-13	b	f	1.21106	0.798868	0.00575205	-7.44171	b,f
1277	-7.5	-13	b	f	1.23326	0.798868	0.00616377	-7.34197	b,f
1278	-7.4	-13	b	f	1.25552	0.798868	0.00660567	-7.24208	b,f
1279	-7.3	-13	b	f	1.27776	0.798868	0.00707806	-7.14243	b,f
1280	-7.2	-13	b	f	1.30008	0.798868	0.00758526	-7.04259	b,f
1281	-7.1	-13	b	f	1.32241	0.798868	0.00812833	-6.94283	b,f
1282	-7	-13	b	f	1.34478	0.798868	0.00871028	-6.84307	b,f
1283	-6.9	-13	b	f	1.36718	0.798868	0.00933372	-6.74333	b,f
1284	-6.8	-13	b	f	1.38958	0.798868	0.0100007	-6.64375	b,f
1285	-6.7	-13	b	f	1.41208	0.798868	0.0107172	-6.54393	b,f
1286	-6.6	-13	b	f	1.4346	0.798868	0.0114842	-6.44421	b,f
1287	-6.5	-13	b	f	1.45716	0.798868	0.0123057	-6.34453	b,f
1288	-6.4	-13	b	f	1.47977	0.798868	0.0131865	-6.24479	b,f
1289	-6.3	-13	b	f	1.50243	0.798868	0.0141298	-6.14512	b,f
1290	-6.2	-13	b	f	1.52509	0.798868	0.0151386	-6.04562	b,f
1291	-6.1	-13	b	f	1.54786	0.798868	0.0162215	-5.94595	b,f
1292	-6	-13	b	f	1.57066	0.798868	0.017381	-5.84635	b,f
1293	-5.9	-13	b	f	1.59352	0.798868	0.0186225	-5.74681	b,f
1294	-5.8	-13	b	f	1.61646	0.798868	0.0199543	-5.64716	b,f
1295	-5.7	-13	b	f	1.63942	0.798868	0.0213776	-5.54776	b,f
1296	-5.6	-13	b	f	1.66249	0.798868	0.0229052	-5.44818	b,f
1297	-5.5	-13	b	f	1.68563	0.798868	0.0245411	-5.34866	b,f
1298	-5.4	-13	b	f	1.70881	0.798868	0.0262905	-5.24931	b,f
1299	-5.3	-13	b	f	1.73213	0.798868	0.0281694	-5.14973	b,f
1300	-5.2	-13	b	f	1.75546	0.798868	0.0301758	-5.05047	b,f
1301	-5.1	-13	b	f	1.77894	0.798868	0.0323292	-4.95102	b,f
1302	-5	-13	b	f	1.80252	0.798868	0.0346352	-4.85162	b,f
1303	-4.9	-13	b	f	1.8262	0.798868	0.0371058	-4.75221	b,f
1304	-4.8	-13	b	f	1.84995	0.798868	0.0397471	-4.65301	b,f
1305	-4.7	-13	b	f	1.87386	0.798868	0.0425803	-4.55367	b,f
1306	-4.6	-13	b	f	1.89782	0.798868	0.0456054	-4.45465	b,f
1307	-4.5	-13	b	f	1.92197	0.798868	0.0488526	-4.35542	b,f
1308	-4.4	-13	b	f	1.94627	0.798868	0.0523306	-4.2562	b,f
1309	-4.3	-13	b	f	1.97067	0.798868	0.0560469	-4.15722	b,f
1310	-4.2	-13	b	f	1.99527	0.798868	0.0600324	-4.05812	b,f
1311	-4.1	-13	b	f	2.01997	0.798868	0.0642865	-3.95934	b,f
1312	-4	-13	b	f	2.04493	0.798868	0.0688531	-3.86033	b,f
1313	-3.9	-13	b	f	2.07003	0.798868	0.073733	-3.76155	b,f
1314	-3.8	-13	b	f	2.09538	0.798868	0.078964	-3.66266	b,f
1315	-3.7	-13	b	f	2.12094	0.798868	0.0845612	-3.56386	b,f
1316	-3.6	-13	b	f	2.1467	0.798868	0.0905405	-3.46529	b,f
1317	-3.5	-13	b	f	2.17274	0.798868	0.0969441	-3.3667	b,f
1318	-3.4	-13	b	f	2.19905	0.798868	0.103795	-3.26819	b,f
1319	-3.3	-13	b	f	2.22567	0.798868	0.111127	-3.16972	b,f
1320	-3.2	-13	b	f	2.25261	0.798868	0.118971	-3.07132	b,f
1321	-3.1	-13	b	f	2.27985	0.798868	0.127349	-2.97314	b,f
1322	-3	-13	b	f	2.30748	0.798868	0.13631	-2.87503	b,f
1323	-2.9	-13	b	f	2.33555	0.798868	0.145906	-2.77689	b,f
1324	-2.8	-13	b	f	2.36405	0.798868	0.156162	-2.67889	b,f
1325	-2.7	-13	b	f	2.393	0.798868	0.167116	-2.58108	b,f
1326	-2.6	-13	b	f	2.42247	0.798868	0.17882	-2.48342	b,f
1327	-2.5	-13	b	f	2.45256	0.798868	0.19135	-2.38571	b,f
1328	-2.4	-13	b	f	2.48326	0.798868	0.204731	-2.2882	b,f
1329	-2.3	-13	b	f	2.51464	0.798868	0.21902	-2.19087	b,f
1330	-2.2	-13	b	f	2.54678	0.798868	0.234283	-2.09367	b,f
1331	-2.1	-13	b	f	2.5798	0.798868	0.250595	-1.99657	b,f
1332	-2	-13	b	f	2.61375	0.798868	0.26801	-1.89964	b,f
1333	-1.9	-13	b	f	2.64873	0.798868	0.286585	-1.80296	b,f
1334	-1.8	-13	b	f	2.68495	0.798868	0.306442	-1.70631	b,f
1335	-1.7	-13	b	f	2.7225	0.798868	0.327622	-1.6099	b,f
1336	-1.6	-13	b	f	2.76156	0.798868	0.350211	-1.5137	b,f
1337	-1.5	-13	b	f	2.8024	0.798868	0.37433	-1.41762	b,f
1338	-1.4	-13	b	f	2.84524	0.798868	0.400036	-1.3218	b,f
1339	-1.3	-13	b	f	2.89044	0.798868	0.427452	-1.22617	b,f
1340	-1.2	-13	b	f	2.93845	0.798868	0.456698	-1.13069	b,f
1341	-1.1	-13	b	f	2.9897	0.798868	0.487836	-1.03553	b,f
1342	-1	-13	b	f	3.04499	0.798868	0.521037	-0.940543	b,f
1343	-0.9	-13	b	f	3.10518	0.798868	0.55641	-0.845779	b,f
1344	-0.8	-13	b	f	3.17157	0.798868	0.594097	-0.751229	b,f
1345	-0.7	-13	b	f	3.24592	0.798868	0.634238	-0.656905	b,f
1346	-0.6	-13	b	f	3.3309	0.798868	0.676986	-0.562801	b,f
1347	-0.5	-13	b	f	3.43078	0.798868	0.722552	-0.468827	b,f
1348	-0.4	-13	b	f	3.55256	0.798868	0.771053	-0.375098	b,f
1349	-0.3	-13	b	f	3.71003	0.798868	0.822772	-0.281436	b,f
1350	-0.2	-13	b	f	3.9344	0.798868	0.877934	-0.187815	b,f
1351	-0.1	-13	b	f	4.32754	0.798868	0.936859	-0.0940959	b,f
1352	-13.5	-13	t	f	-0.144086	0.798868	9.67073e-05	-13.336	t,f
1353	-13.4	-13	t	f	-0.101286	0.798868	0.000103639	-13.2361	t,f
1354	-13.3	-13	t	f	-0.0583955	0.798868	0.00011108	-13.1361	t,f
1355	-13.2	-13	t	f	-0.0155191	0.798868	0.000119049	-13.0362	t,f
1356	-13.1	-13	t	f	0.0273718	0.798868	0.000127587	-12.9362	t,f
1357	-13	-13	t	f	0.0703143	0.798868	0.000136743	-12.8362	t,f
1358	-12.9	-13	t	f	0.113262	0.798868	0.000146551	-12.7363	t,f
1359	-12.8	-13	t	f	0.156241	0.798868	0.000157063	-12.6364	t,f
1360	-12.7	-13	t	f	0.19926	0.798868	0.000168331	-12.5364	t,f
1361	-12.6	-13	t	f	0.242296	0.798868	0.000180402	-12.4365	t,f
1362	-12.5	-13	t	f	0.285374	0.798868	0.000193341	-12.3366	t,f
1363	-12.4	-13	t	f	0.328496	0.798868	0.000207209	-12.2366	t,f
1364	-12.3	-13	t	f	0.371657	0.798868	0.000222071	-12.1367	t,f
1365	-12.2	-13	t	f	0.414842	0.798868	0.00023799	-12.0368	t,f
1366	-12.1	-13	t	f	0.458092	0.798868	0.000255058	-11.9369	t,f
1367	-12	-13	t	f	0.501354	0.798868	0.000273332	-11.8371	t,f
1368	-11.9	-13	t	f	0.544726	0.798868	0.00029294	-11.7371	t,f
1369	-11.8	-13	t	f	0.588126	0.798868	0.000313938	-11.6372	t,f
1370	-11.7	-13	t	f	0.631585	0.798868	0.000336439	-11.5374	t,f
1371	-11.6	-13	t	f	0.675126	0.798868	0.000360559	-11.4375	t,f
1372	-11.5	-13	t	f	0.718722	0.798868	0.000386396	-11.3376	t,f
1373	-11.4	-13	t	f	0.7624	0.798868	0.000414085	-11.2378	t,f
1374	-11.3	-13	t	f	0.806166	0.798868	0.00044376	-11.1379	t,f
1375	-11.2	-13	t	f	0.85002	0.798868	0.000475557	-11.0381	t,f
1376	-11.1	-13	t	f	0.893951	0.798868	0.000509614	-10.9383	t,f
1377	-11	-13	t	f	0.938002	0.798868	0.00054612	-10.8385	t,f
1378	-10.9	-13	t	f	0.98213	0.798868	0.000585205	-10.7388	t,f
1379	-10.8	-13	t	f	1.02643	0.798868	0.000627129	-10.639	t,f
1380	-10.7	-13	t	f	1.07082	0.798868	0.000672021	-10.5392	t,f
1381	-10.6	-13	t	f	1.11536	0.798868	0.00072012	-10.4395	t,f
1382	-10.5	-13	t	f	1.16006	0.798868	0.000771662	-10.3397	t,f
1383	-10.4	-13	t	f	1.2049	0.798868	0.000826872	-10.24	t,f
1384	-10.3	-13	t	f	1.24992	0.798868	0.000886013	-10.1404	t,f
1385	-10.2	-13	t	f	1.29513	0.798868	0.000949384	-10.0407	t,f
1386	-10.1	-13	t	f	1.34052	0.798868	0.00101722	-9.94115	t,f
1387	-10	-13	t	f	1.38617	0.798868	0.00108996	-9.8415	t,f
1388	-9.9	-13	t	f	1.43203	0.798868	0.00116784	-9.74194	t,f
1389	-9.8	-13	t	f	1.47816	0.798868	0.00125126	-9.6424	t,f
1390	-9.7	-13	t	f	1.52456	0.798868	0.00134062	-9.54288	t,f
1391	-9.6	-13	t	f	1.57128	0.798868	0.00143636	-9.44336	t,f
1392	-9.5	-13	t	f	1.61829	0.798868	0.00153879	-9.34399	t,f
1393	-9.4	-13	t	f	1.66567	0.798868	0.00164854	-9.24459	t,f
1394	-9.3	-13	t	f	1.71344	0.798868	0.00176606	-9.14525	t,f
1395	-9.2	-13	t	f	1.76164	0.798868	0.00189192	-9.04593	t,f
1396	-9.1	-13	t	f	1.81027	0.798868	0.00202657	-8.94674	t,f
1397	-9	-13	t	f	1.85946	0.798868	0.00217092	-8.84748	t,f
1398	-8.9	-13	t	f	1.90918	0.798868	0.00232536	-8.74833	t,f
1399	-8.8	-13	t	f	1.95952	0.798868	0.00249076	-8.6492	t,f
1400	-8.7	-13	t	f	2.01048	0.798868	0.00266763	-8.55022	t,f
1401	-8.6	-13	t	f	2.06219	0.798868	0.00285697	-8.4513	t,f
1402	-8.5	-13	t	f	2.11472	0.798868	0.00305969	-8.3524	t,f
1403	-8.4	-13	t	f	2.16812	0.798868	0.00327647	-8.25364	t,f
1404	-8.3	-13	t	f	2.22256	0.798868	0.0035086	-8.15489	t,f
1405	-8.2	-13	t	f	2.27806	0.798868	0.00375671	-8.05631	t,f
1406	-8.1	-13	t	f	2.33484	0.798868	0.00402235	-7.95774	t,f
1407	-8	-13	t	f	2.39297	0.798868	0.00430623	-7.85936	t,f
1408	-7.9	-13	t	f	2.4527	0.798868	0.00461002	-7.76101	t,f
1409	-7.8	-13	t	f	2.51418	0.798868	0.00493464	-7.66284	t,f
1410	-7.7	-13	t	f	2.5777	0.798868	0.00528181	-7.56475	t,f
1411	-7.6	-13	t	f	2.64352	0.798868	0.00565275	-7.46683	t,f
1412	-7.5	-13	t	f	2.71203	0.798868	0.00604922	-7.36904	t,f
1413	-7.4	-13	t	f	2.78366	0.798868	0.00647276	-7.2714	t,f
1414	-7.3	-13	t	f	2.85898	0.798868	0.00692517	-7.17394	t,f
1415	-7.2	-13	t	f	2.93865	0.798868	0.00740815	-7.07667	t,f
1416	-7.1	-13	t	f	3.0237	0.798868	0.00792415	-6.97953	t,f
1417	-7	-13	t	f	3.11523	0.798868	0.00847462	-6.88264	t,f
1418	-6.9	-13	t	f	3.21501	0.798868	0.00906208	-6.78594	t,f
1419	-6.8	-13	t	f	3.32541	0.798868	0.00968872	-6.68948	t,f
1420	-6.7	-13	t	f	3.45006	0.798868	0.010357	-6.59326	t,f
1421	-6.6	-13	t	f	3.5947	0.798868	0.0110692	-6.49731	t,f
1422	-6.5	-13	t	f	3.7695	0.798868	0.0118282	-6.40163	t,f
1423	-6.4	-13	t	f	3.99476	0.798868	0.0126366	-6.30624	t,f
1424	-6.3	-13	t	f	4.32212	0.798868	0.0134974	-6.21118	t,f
1425	-6.2	-13	t	f	4.97842	0.798868	0.0144134	-6.11644	t,f
1426	-13.2	-12.9	f	f	-0.546433	1.02506	0.000114575	-13.0914	f,f
1427	-13.1	-12.9	f	f	0.437902	1.02506	0.000165116	-12.5642	f,f
1428	-13	-12.9	f	f	0.798868	1.02506	0.000236601	-12.0453	f,f
1429	-12.9	-12.9	f	f	1.02506	1.02506	0.000336256	-11.5382	f,f
1430	-12.8	-12.9	f	f	1.19032	1.02506	0.000473015	-11.0458	f,f
1431	-12.7	-12.9	f	f	1.32072	1.02506	0.00065767	-10.5703	f,f
1432	-12.6	-12.9	f	f	1.42851	1.02506	0.00090295	-10.1131	f,f
1433	-12.5	-12.9	f	f	1.52047	1.02506	0.00122369	-9.67454	f,f
1434	-12.4	-12.9	f	f	1.60066	1.02506	0.00163644	-9.25522	f,f
1435	-12.3	-12.9	f	f	1.67186	1.02506	0.00216035	-8.85452	f,f
1436	-12.2	-12.9	f	f	1.73591	1.02506	0.00281638	-8.47194	f,f
1437	-12.1	-12.9	f	f	1.79414	1.02506	0.00362725	-8.10691	f,f
1438	-12	-12.9	f	f	1.84757	1.02506	0.00461827	-7.75843	f,f
1439	-11.9	-12.9	f	f	1.89695	1.02506	0.00581576	-7.42582	f,f
1440	-11.8	-12.9	f	f	1.9429	1.02506	0.00724948	-7.10791	f,f
1441	-11.7	-12.9	f	f	1.98591	1.02506	0.00894993	-6.80391	f,f
1442	-11.6	-12.9	f	f	2.02629	1.02506	0.0109457	-6.51349	f,f
1443	-11.5	-12.9	f	f	2.06442	1.02506	0.0132734	-6.23532	f,f
1444	-11.4	-12.9	f	f	2.10057	1.02506	0.0159677	-5.9687	f,f
1445	-11.3	-12.9	f	f	2.1349	1.02506	0.0190576	-5.71349	f,f
1446	-11.2	-12.9	f	f	2.16765	1.02506	0.0225841	-5.46855	f,f
1447	-11.1	-12.9	f	f	2.19897	1.02506	0.02658	-5.23351	f,f
1448	-11	-12.9	f	f	2.22898	1.02506	0.0310787	-5.00793	f,f
1449	-10.9	-12.9	f	f	2.25783	1.02506	0.0361183	-4.79113	f,f
1450	-10.8	-12.9	f	f	2.2856	1.02506	0.0417271	-4.58287	f,f
1451	-10.7	-12.9	f	f	2.31236	1.02506	0.0479298	-4.38293	f,f
1452	-10.6	-12.9	f	f	2.33824	1.02506	0.0547657	-4.19058	f,f
1453	-10.5	-12.9	f	f	2.36332	1.02506	0.0622655	-4.00542	f,f
1454	-10.4	-12.9	f	f	2.38762	1.02506	0.0704336	-3.82759	f,f
1455	-10.3	-12.9	f	f	2.4112	1.02506	0.0792931	-3.65666	f,f
1456	-10.2	-12.9	f	f	2.43411	1.02506	0.0888507	-3.49247	f,f
1457	-10.1	-12.9	f	f	2.45642	1.02506	0.099125	-3.33461	f,f
1458	-10	-12.9	f	f	2.47821	1.02506	0.110135	-3.18265	f,f
1459	-9.9	-12.9	f	f	2.49943	1.02506	0.121846	-3.03687	f,f
1460	-9.8	-12.9	f	f	2.52017	1.02506	0.134266	-2.89684	f,f
1461	-9.7	-12.9	f	f	2.54044	1.02506	0.147374	-2.76244	f,f
1462	-9.6	-12.9	f	f	2.56028	1.02506	0.161155	-2.63348	f,f
1463	-9.5	-12.9	f	f	2.57971	1.02506	0.175575	-2.50984	f,f
1464	-9.4	-12.9	f	f	2.59876	1.02506	0.190618	-2.39124	f,f
1465	-9.3	-12.9	f	f	2.61746	1.02506	0.206234	-2.27765	f,f
1466	-9.2	-12.9	f	f	2.63582	1.02506	0.222392	-2.16883	f,f
1467	-9.1	-12.9	f	f	2.65386	1.02506	0.239032	-2.06472	f,f
1468	-9	-12.9	f	f	2.67162	1.02506	0.256126	-1.96508	f,f
1469	-8.9	-12.9	f	f	2.68908	1.02506	0.273599	-1.86986	f,f
1470	-8.8	-12.9	f	f	2.70626	1.02506	0.291384	-1.77901	f,f
1471	-8.7	-12.9	f	f	2.7232	1.02506	0.309459	-1.69218	f,f
1472	-8.6	-12.9	f	f	2.7399	1.02506	0.327753	-1.60932	f,f
1473	-8.5	-12.9	f	f	2.75638	1.02506	0.346219	-1.53024	f,f
1474	-8.4	-12.9	f	f	2.77265	1.02506	0.364777	-1.45491	f,f
1475	-8.3	-12.9	f	f	2.78871	1.02506	0.383384	-1.38314	f,f
1476	-8.2	-12.9	f	f	2.80459	1.02506	0.40199	-1.31477	f,f
1477	-8.1	-12.9	f	f	2.82027	1.02506	0.420525	-1.24974	f,f
1478	-8	-12.9	f	f	2.83579	1.02506	0.438956	-1.18785	f,f
1479	-7.9	-12.9	f	f	2.85114	1.02506	0.457232	-1.129	f,f
1480	-7.8	-12.9	f	f	2.86635	1.02506	0.475312	-1.07305	f,f
1481	-7.7	-12.9	f	f	2.88141	1.02506	0.493169	-1.01985	f,f
1482	-7.6	-12.9	f	f	2.89633	1.02506	0.51074	-0.96934	f,f
1483	-7.5	-12.9	f	f	2.91112	1.02506	0.528008	-0.921369	f,f
1484	-7.4	-12.9	f	f	2.92579	1.02506	0.544954	-0.875793	f,f
1485	-7.3	-12.9	f	f	2.94033	1.02506	0.561523	-0.832582	f,f
1486	-7.2	-12.9	f	f	2.95476	1.02506	0.577723	-0.79155	f,f
1487	-7.1	-12.9	f	f	2.96909	1.02506	0.593528	-0.752611	f,f
1488	-7	-12.9	f	f	2.98332	1.02506	0.608927	-0.715659	f,f
1489	-6.9	-12.9	f	f	2.99747	1.02506	0.623921	-0.680566	f,f
1490	-6.8	-12.9	f	f	3.01152	1.02506	0.638472	-0.647304	f,f
1491	-6.7	-12.9	f	f	3.02549	1.02506	0.652593	-0.615744	f,f
1492	-6.6	-12.9	f	f	3.03938	1.02506	0.66628	-0.5858	f,f
1493	-6.5	-12.9	f	f	3.05319	1.02506	0.679513	-0.557427	f,f
1494	-6.4	-12.9	f	f	3.06696	1.02506	0.692347	-0.530433	f,f
1495	-6.3	-12.9	f	f	3.08065	1.02506	0.704731	-0.504855	f,f
1496	-6.2	-12.9	f	f	3.09428	1.02506	0.71669	-0.480579	f,f
1497	-6.1	-12.9	f	f	3.10786	1.02506	0.728231	-0.457532	f,f
1498	-6	-12.9	f	f	3.12141	1.02506	0.739369	-0.435633	f,f
1499	-5.9	-12.9	f	f	3.1349	1.02506	0.750092	-0.414861	f,f
1500	-5.8	-12.9	f	f	3.14835	1.02506	0.76042	-0.395131	f,f
1501	-5.7	-12.9	f	f	3.16177	1.02506	0.770364	-0.376387	f,f
1502	-5.6	-12.9	f	f	3.17514	1.02506	0.779926	-0.358591	f,f
1503	-5.5	-12.9	f	f	3.18851	1.02506	0.789134	-0.341658	f,f
1504	-5.4	-12.9	f	f	3.20185	1.02506	0.797982	-0.325572	f,f
1505	-5.3	-12.9	f	f	3.21517	1.02506	0.806488	-0.310275	f,f
1506	-5.2	-12.9	f	f	3.22848	1.02506	0.814664	-0.295722	f,f
1507	-5.1	-12.9	f	f	3.24179	1.02506	0.822526	-0.281866	f,f
1508	-5	-12.9	f	f	3.25509	1.02506	0.830073	-0.26869	f,f
1509	-4.9	-12.9	f	f	3.2684	1.02506	0.837322	-0.256145	f,f
1510	-4.8	-12.9	f	f	3.28171	1.02506	0.844286	-0.244196	f,f
1511	-4.7	-12.9	f	f	3.29501	1.02506	0.850966	-0.232827	f,f
1512	-4.6	-12.9	f	f	3.30837	1.02506	0.857395	-0.221968	f,f
1513	-4.5	-12.9	f	f	3.32173	1.02506	0.863562	-0.211628	f,f
1514	-4.4	-12.9	f	f	3.33512	1.02506	0.869486	-0.201766	f,f
1515	-4.3	-12.9	f	f	3.34855	1.02506	0.875175	-0.192356	f,f
1516	-4.2	-12.9	f	f	3.36203	1.02506	0.880644	-0.18337	f,f
1517	-4.1	-12.9	f	f	3.37555	1.02506	0.885893	-0.174796	f,f
1518	-4	-12.9	f	f	3.38912	1.02506	0.890936	-0.166606	f,f
1519	-3.9	-12.9	f	f	3.40276	1.02506	0.895783	-0.158779	f,f
1520	-3.8	-12.9	f	f	3.41645	1.02506	0.900433	-0.151309	f,f
1521	-3.7	-12.9	f	f	3.43026	1.02506	0.904916	-0.144145	f,f
1522	-3.6	-12.9	f	f	3.44414	1.02506	0.909219	-0.137301	f,f
1523	-3.5	-12.9	f	f	3.45811	1.02506	0.913357	-0.130749	f,f
1524	-3.4	-12.9	f	f	3.47221	1.02506	0.917339	-0.124472	f,f
1525	-3.3	-12.9	f	f	3.48642	1.02506	0.921169	-0.118462	f,f
1526	-3.2	-12.9	f	f	3.50076	1.02506	0.924855	-0.112701	f,f
1527	-3.1	-12.9	f	f	3.51525	1.02506	0.928401	-0.10718	f,f
1528	-3	-12.9	f	f	3.52993	1.02506	0.931824	-0.101871	f,f
1529	-2.9	-12.9	f	f	3.54475	1.02506	0.935112	-0.0967886	f,f
1530	-2.8	-12.9	f	f	3.55979	1.02506	0.938288	-0.0918972	f,f
1531	-2.7	-12.9	f	f	3.57505	1.02506	0.941348	-0.0871993	f,f
1532	-2.6	-12.9	f	f	3.59056	1.02506	0.944301	-0.0826809	f,f
1533	-2.5	-12.9	f	f	3.60633	1.02506	0.947151	-0.0783335	f,f
1534	-2.4	-12.9	f	f	3.6224	1.02506	0.949903	-0.0741472	f,f
1535	-2.3	-12.9	f	f	3.6388	1.02506	0.952563	-0.0701133	f,f
1536	-2.2	-12.9	f	f	3.65558	1.02506	0.955137	-0.0662206	f,f
1537	-2.1	-12.9	f	f	3.67273	1.02506	0.95762	-0.0624745	f,f
1538	-2	-12.9	f	f	3.69038	1.02506	0.960033	-0.0588442	f,f
1539	-1.9	-12.9	f	f	3.70856	1.02506	0.962371	-0.0553346	f,f
1540	-1.8	-12.9	f	f	3.7273	1.02506	0.964638	-0.0519403	f,f
1541	-1.7	-12.9	f	f	3.74669	1.02506	0.966838	-0.0486536	f,f
1542	-1.6	-12.9	f	f	3.76687	1.02506	0.968981	-0.0454602	f,f
1543	-1.5	-12.9	f	f	3.78791	1.02506	0.971066	-0.0423595	f,f
1544	-1.4	-12.9	f	f	3.80995	1.02506	0.973098	-0.0393428	f,f
1545	-1.3	-12.9	f	f	3.83315	1.02506	0.975082	-0.0364052	f,f
1546	-1.2	-12.9	f	f	3.85775	1.02506	0.977024	-0.0335339	f,f
1547	-1.1	-12.9	f	f	3.88401	1.02506	0.978929	-0.0307245	f,f
1548	-1	-12.9	f	f	3.91226	1.02506	0.980801	-0.0279678	f,f
1549	-0.9	-12.9	f	f	3.94296	1.02506	0.982645	-0.0252571	f,f
1550	-0.8	-12.9	f	f	3.97679	1.02506	0.984472	-0.0225786	f,f
1551	-0.7	-12.9	f	f	4.01463	1.02506	0.986286	-0.019922	f,f
1552	-0.6	-12.9	f	f	4.0578	1.02506	0.988097	-0.017275	f,f
1553	-0.5	-12.9	f	f	4.10838	1.02506	0.989915	-0.0146229	f,f
1554	-0.4	-12.9	f	f	4.17003	1.02506	0.991759	-0.0119392	f,f
1555	-0.3	-12.9	f	f	4.24958	1.02506	0.993647	-0.0091954	f,f
1556	-0.2	-12.9	f	f	4.36265	1.02506	0.995609	-0.00634944	f,f
1557	-0.1	-12.9	f	f	4.56035	1.02506	0.997696	-0.00332796	f,f
1558	-13.4	-12.9	d	f	-1.22215	1.02506	9.90126e-05	-13.302	d,f
1559	-13.3	-12.9	d	f	-0.555106	1.02506	0.000111427	-13.1316	d,f
1560	-13.2	-12.9	d	f	-0.124843	1.02506	0.000125376	-12.9615	d,f
1561	-13.1	-12.9	d	f	0.193511	1.02506	0.000141031	-12.7917	d,f
1562	-13	-12.9	d	f	0.446506	1.02506	0.000158591	-12.6224	d,f
1563	-12.9	-12.9	d	f	0.656557	1.02506	0.000178267	-12.4537	d,f
1564	-12.8	-12.9	d	f	0.836277	1.02506	0.000200295	-12.2856	d,f
1565	-12.7	-12.9	d	f	0.993376	1.02506	0.000224925	-12.1183	d,f
1566	-12.6	-12.9	d	f	1.13306	1.02506	0.000252448	-11.9517	d,f
1567	-12.5	-12.9	d	f	1.25881	1.02506	0.000283152	-11.7861	d,f
1568	-12.4	-12.9	d	f	1.37327	1.02506	0.00031738	-11.6215	d,f
1569	-12.3	-12.9	d	f	1.47837	1.02506	0.000355503	-11.4579	d,f
1570	-12.2	-12.9	d	f	1.57554	1.02506	0.00039789	-11.2953	d,f
1571	-12.1	-12.9	d	f	1.666	1.02506	0.000445003	-11.1339	d,f
1572	-12	-12.9	d	f	1.75063	1.02506	0.000497277	-10.9737	d,f
1573	-11.9	-12.9	d	f	1.83018	1.02506	0.000555216	-10.8147	d,f
1574	-11.8	-12.9	d	f	1.90529	1.02506	0.00061937	-10.6569	d,f
1575	-11.7	-12.9	d	f	1.97645	1.02506	0.000690329	-10.5004	d,f
1576	-11.6	-12.9	d	f	2.0441	1.02506	0.000768701	-10.3453	d,f
1577	-11.5	-12.9	d	f	2.10861	1.02506	0.000855198	-10.1915	d,f
1578	-11.4	-12.9	d	f	2.17027	1.02506	0.000950513	-10.039	d,f
1579	-11.3	-12.9	d	f	2.2294	1.02506	0.00105553	-9.88782	d,f
1580	-11.2	-12.9	d	f	2.28619	1.02506	0.00117101	-9.73803	d,f
1581	-11.1	-12.9	d	f	2.34087	1.02506	0.00129791	-9.58959	d,f
1582	-11	-12.9	d	f	2.3936	1.02506	0.00143718	-9.44254	d,f
1583	-10.9	-12.9	d	f	2.44456	1.02506	0.00158997	-9.29679	d,f
1584	-10.8	-12.9	d	f	2.49388	1.02506	0.00175732	-9.15241	d,f
1585	-10.7	-12.9	d	f	2.54169	1.02506	0.00194052	-9.00934	d,f
1586	-10.6	-12.9	d	f	2.58809	1.02506	0.00214084	-8.86761	d,f
1587	-10.5	-12.9	d	f	2.63322	1.02506	0.00235975	-8.72715	d,f
1588	-10.4	-12.9	d	f	2.67711	1.02506	0.0025986	-8.58805	d,f
1589	-10.3	-12.9	d	f	2.7199	1.02506	0.00285916	-8.45019	d,f
1590	-10.2	-12.9	d	f	2.76165	1.02506	0.00314316	-8.31357	d,f
1591	-10.1	-12.9	d	f	2.80241	1.02506	0.00345235	-8.17821	d,f
1592	-10	-12.9	d	f	2.84227	1.02506	0.00378877	-8.04406	d,f
1593	-9.9	-12.9	d	f	2.88127	1.02506	0.00415449	-7.91111	d,f
1594	-9.8	-12.9	d	f	2.91946	1.02506	0.00455179	-7.77935	d,f
1595	-9.7	-12.9	d	f	2.95691	1.02506	0.00498308	-7.64875	d,f
1596	-9.6	-12.9	d	f	2.99365	1.02506	0.00545104	-7.51925	d,f
1597	-9.5	-12.9	d	f	3.02972	1.02506	0.00595821	-7.39091	d,f
1598	-9.4	-12.9	d	f	3.06516	1.02506	0.00650765	-7.26365	d,f
1599	-9.3	-12.9	d	f	3.10001	1.02506	0.00710233	-7.13749	d,f
1600	-9.2	-12.9	d	f	3.1343	1.02506	0.00774565	-7.0124	d,f
1601	-9.1	-12.9	d	f	3.16806	1.02506	0.00844115	-6.88835	d,f
1602	-9	-12.9	d	f	3.20134	1.02506	0.00919284	-6.76527	d,f
1603	-8.9	-12.9	d	f	3.23413	1.02506	0.0100041	-6.64326	d,f
1604	-8.8	-12.9	d	f	3.26648	1.02506	0.0108796	-6.52223	d,f
1605	-8.7	-12.9	d	f	3.29837	1.02506	0.0118228	-6.40229	d,f
1606	-8.6	-12.9	d	f	3.32993	1.02506	0.012841	-6.2831	d,f
1607	-8.5	-12.9	d	f	3.36107	1.02506	0.0139366	-6.16498	d,f
1608	-8.4	-12.9	d	f	3.39186	1.02506	0.0151158	-6.04779	d,f
1609	-8.3	-12.9	d	f	3.42232	1.02506	0.016385	-5.93148	d,f
1610	-8.2	-12.9	d	f	3.45245	1.02506	0.0177488	-5.81614	d,f
1611	-8.1	-12.9	d	f	3.48227	1.02506	0.0192141	-5.70169	d,f
1612	-8	-12.9	d	f	3.51182	1.02506	0.0207882	-5.58809	d,f
1613	-7.9	-12.9	d	f	3.54106	1.02506	0.0224755	-5.4755	d,f
1614	-7.8	-12.9	d	f	3.57006	1.02506	0.0242857	-5.36375	d,f
1615	-7.7	-12.9	d	f	3.59881	1.02506	0.0262257	-5.25288	d,f
1616	-7.6	-12.9	d	f	3.62735	1.02506	0.028305	-5.1428	d,f
1617	-7.5	-12.9	d	f	3.65564	1.02506	0.0305289	-5.03368	d,f
1618	-7.4	-12.9	d	f	3.68373	1.02506	0.0329079	-4.92542	d,f
1619	-7.3	-12.9	d	f	3.7116	1.02506	0.0354481	-4.81815	d,f
1620	-7.2	-12.9	d	f	3.73932	1.02506	0.0381656	-4.71158	d,f
1621	-7.1	-12.9	d	f	3.76687	1.02506	0.0410671	-4.60587	d,f
1622	-7	-12.9	d	f	3.79424	1.02506	0.0441598	-4.50112	d,f
1623	-6.9	-12.9	d	f	3.82145	1.02506	0.0474566	-4.39725	d,f
1624	-6.8	-12.9	d	f	3.84854	1.02506	0.050971	-4.29418	d,f
1625	-6.7	-12.9	d	f	3.87547	1.02506	0.0547085	-4.19209	d,f
1626	-6.6	-12.9	d	f	3.90227	1.02506	0.0586838	-4.09089	d,f
1627	-6.5	-12.9	d	f	3.92897	1.02506	0.0629098	-3.99057	d,f
1628	-6.4	-12.9	d	f	3.95557	1.02506	0.0673992	-3.89112	d,f
1629	-6.3	-12.9	d	f	3.98202	1.02506	0.072153	-3.7928	d,f
1630	-6.2	-12.9	d	f	4.00841	1.02506	0.0771967	-3.69532	d,f
1631	-6.1	-12.9	d	f	4.03471	1.02506	0.0825383	-3.59879	d,f
1632	-6	-12.9	d	f	4.06094	1.02506	0.0881906	-3.50323	d,f
1633	-5.9	-12.9	d	f	4.08712	1.02506	0.0941695	-3.4086	d,f
1634	-5.8	-12.9	d	f	4.11322	1.02506	0.100479	-3.31503	d,f
1635	-5.7	-12.9	d	f	4.13927	1.02506	0.107136	-3.22248	d,f
1636	-5.6	-12.9	d	f	4.16529	1.02506	0.114153	-3.13096	d,f
1637	-5.5	-12.9	d	f	4.19126	1.02506	0.121538	-3.04052	d,f
1638	-5.4	-12.9	d	f	4.21721	1.02506	0.129305	-2.95115	d,f
1639	-5.3	-12.9	d	f	4.24314	1.02506	0.137462	-2.86289	d,f
1640	-5.2	-12.9	d	f	4.26907	1.02506	0.146022	-2.77574	d,f
1641	-5.1	-12.9	d	f	4.29501	1.02506	0.154999	-2.68967	d,f
1642	-5	-12.9	d	f	4.32094	1.02506	0.164388	-2.60482	d,f
1643	-4.9	-12.9	d	f	4.3469	1.02506	0.174203	-2.52116	d,f
1644	-4.8	-12.9	d	f	4.37286	1.02506	0.184443	-2.43875	d,f
1645	-4.7	-12.9	d	f	4.39887	1.02506	0.195125	-2.35753	d,f
1646	-4.6	-12.9	d	f	4.42496	1.02506	0.20626	-2.27746	d,f
1647	-4.5	-12.9	d	f	4.45108	1.02506	0.217826	-2.19875	d,f
1648	-4.4	-12.9	d	f	4.47728	1.02506	0.229835	-2.12133	d,f
1649	-4.3	-12.9	d	f	4.50356	1.02506	0.242287	-2.04521	d,f
1650	-4.2	-12.9	d	f	4.52994	1.02506	0.255183	-1.97039	d,f
1651	-4.1	-12.9	d	f	4.55642	1.02506	0.268509	-1.89696	d,f
1652	-4	-12.9	d	f	4.58302	1.02506	0.282263	-1.82489	d,f
1653	-3.9	-12.9	d	f	4.60976	1.02506	0.296442	-1.75418	d,f
1654	-3.8	-12.9	d	f	4.63664	1.02506	0.311022	-1.68491	d,f
1655	-3.7	-12.9	d	f	4.66369	1.02506	0.326005	-1.61703	d,f
1656	-3.6	-12.9	d	f	4.69094	1.02506	0.341372	-1.55058	d,f
1657	-3.5	-12.9	d	f	4.71838	1.02506	0.35711	-1.48556	d,f
1658	-3.4	-12.9	d	f	4.74607	1.02506	0.373204	-1.42196	d,f
1659	-3.3	-12.9	d	f	4.774	1.02506	0.389628	-1.35983	d,f
1660	-3.2	-12.9	d	f	4.8022	1.02506	0.406366	-1.29915	d,f
1661	-3.1	-12.9	d	f	4.83072	1.02506	0.423401	-1.2399	d,f
1662	-3	-12.9	d	f	4.85955	1.02506	0.440698	-1.18214	d,f
1663	-2.9	-12.9	d	f	4.88876	1.02506	0.458246	-1.12581	d,f
1664	-2.8	-12.9	d	f	4.91838	1.02506	0.476016	-1.07092	d,f
1665	-2.7	-12.9	d	f	4.94844	1.02506	0.493986	-1.01746	d,f
1666	-2.6	-12.9	d	f	4.97899	1.02506	0.512126	-0.96543	d,f
1667	-2.5	-12.9	d	f	5.01008	1.02506	0.530414	-0.914811	d,f
1668	-2.4	-12.9	d	f	5.04177	1.02506	0.548824	-0.865585	d,f
1669	-2.3	-12.9	d	f	5.07416	1.02506	0.567346	-0.817699	d,f
1670	-2.2	-12.9	d	f	5.10723	1.02506	0.585914	-0.77124	d,f
1671	-2.1	-12.9	d	f	5.14115	1.02506	0.604546	-0.726075	d,f
1672	-2	-12.9	d	f	5.17599	1.02506	0.623208	-0.682214	d,f
1673	-1.9	-12.9	d	f	5.21187	1.02506	0.641878	-0.639629	d,f
1674	-1.8	-12.9	d	f	5.24891	1.02506	0.660535	-0.598293	d,f
1675	-1.7	-12.9	d	f	5.28729	1.02506	0.679175	-0.558146	d,f
1676	-1.6	-12.9	d	f	5.32718	1.02506	0.697773	-0.519169	d,f
1677	-1.5	-12.9	d	f	5.3688	1.02506	0.716316	-0.481333	d,f
1678	-1.4	-12.9	d	f	5.41237	1.02506	0.734774	-0.444627	d,f
1679	-1.3	-12.9	d	f	5.45836	1.02506	0.753198	-0.408899	d,f
1680	-1.2	-12.9	d	f	5.50708	1.02506	0.771546	-0.374176	d,f
1681	-1.1	-12.9	d	f	5.5591	1.02506	0.789831	-0.340384	d,f
1682	-1	-12.9	d	f	5.6151	1.02506	0.80806	-0.307465	d,f
1683	-0.9	-12.9	d	f	5.67602	1.02506	0.826256	-0.275339	d,f
1684	-0.8	-12.9	d	f	5.74308	1.02506	0.844432	-0.243947	d,f
1685	-0.7	-12.9	d	f	5.81821	1.02506	0.862652	-0.21315	d,f
1686	-0.6	-12.9	d	f	5.90389	1.02506	0.880925	-0.182909	d,f
1687	-0.5	-12.9	d	f	6.00444	1.02506	0.899351	-0.153043	d,f
1688	-0.4	-12.9	d	f	6.12699	1.02506	0.918025	-0.123395	d,f
1689	-0.3	-12.9	d	f	6.28521	1.02506	0.937096	-0.0937307	d,f
1690	-0.2	-12.9	d	f	6.51036	1.02506	0.956797	-0.0637145	d,f
1691	-0.1	-12.9	d	f	6.90435	1.02506	0.977518	-0.0328051	d,f
1692	-13.5	-12.9	b	f	-0.0722386	1.02506	0.000103657	-13.2359	b,f
1693	-13.4	-12.9	b	f	-0.0507851	1.02506	0.000111081	-13.1361	b,f
1694	-13.3	-12.9	b	f	-0.0292725	1.02506	0.000119056	-13.0361	b,f
1695	-13.2	-12.9	b	f	-0.00777752	1.02506	0.000127595	-12.9361	b,f
1696	-13.1	-12.9	b	f	0.0137222	1.02506	0.000136745	-12.8362	b,f
1697	-13	-12.9	b	f	0.0352211	1.02506	0.000146547	-12.7363	b,f
1698	-12.9	-12.9	b	f	0.0567554	1.02506	0.000157067	-12.6363	b,f
1699	-12.8	-12.9	b	f	0.0782494	1.02506	0.000168317	-12.5365	b,f
1700	-12.7	-12.9	b	f	0.0997846	1.02506	0.000180392	-12.4366	b,f
1701	-12.6	-12.9	b	f	0.121318	1.02506	0.000193327	-12.3367	b,f
1702	-12.5	-12.9	b	f	0.142857	1.02506	0.000207189	-12.2368	b,f
1703	-12.4	-12.9	b	f	0.164404	1.02506	0.000222046	-12.1369	b,f
1704	-12.3	-12.9	b	f	0.185986	1.02506	0.000237989	-12.0368	b,f
1705	-12.2	-12.9	b	f	0.207517	1.02506	0.000255028	-11.9371	b,f
1706	-12.1	-12.9	b	f	0.229086	1.02506	0.000273314	-11.8372	b,f
1707	-12	-12.9	b	f	0.250661	1.02506	0.000292909	-11.7373	b,f
1708	-11.9	-12.9	b	f	0.272227	1.02506	0.000313891	-11.6374	b,f
1709	-11.8	-12.9	b	f	0.293847	1.02506	0.000336426	-11.5374	b,f
1710	-11.7	-12.9	b	f	0.315421	1.02506	0.000360515	-11.4377	b,f
1711	-11.6	-12.9	b	f	0.337044	1.02506	0.000386379	-11.3377	b,f
1712	-11.5	-12.9	b	f	0.358662	1.02506	0.000414079	-11.2378	b,f
1713	-11.4	-12.9	b	f	0.380287	1.02506	0.000443763	-11.1379	b,f
1714	-11.3	-12.9	b	f	0.401921	1.02506	0.000475575	-11.038	b,f
1715	-11.2	-12.9	b	f	0.42359	1.02506	0.000509707	-10.938	b,f
1716	-11.1	-12.9	b	f	0.445215	1.02506	0.000546196	-10.8383	b,f
1717	-11	-12.9	b	f	0.466879	1.02506	0.000585352	-10.7384	b,f
1718	-10.9	-12.9	b	f	0.48855	1.02506	0.000627308	-10.6385	b,f
1719	-10.8	-12.9	b	f	0.510204	1.02506	0.000672212	-10.5388	b,f
1720	-10.7	-12.9	b	f	0.531931	1.02506	0.000720474	-10.4388	b,f
1721	-10.6	-12.9	b	f	0.553605	1.02506	0.000772046	-10.339	b,f
1722	-10.5	-12.9	b	f	0.575336	1.02506	0.000827427	-10.2391	b,f
1723	-10.4	-12.9	b	f	0.59706	1.02506	0.00088673	-10.1392	b,f
1724	-10.3	-12.9	b	f	0.618793	1.02506	0.000950278	-10.0394	b,f
1725	-10.2	-12.9	b	f	0.640538	1.02506	0.00101838	-9.93951	b,f
1726	-10.1	-12.9	b	f	0.662317	1.02506	0.00109143	-9.83956	b,f
1727	-10	-12.9	b	f	0.684058	1.02506	0.00116954	-9.73984	b,f
1728	-9.9	-12.9	b	f	0.705843	1.02506	0.00125337	-9.63997	b,f
1729	-9.8	-12.9	b	f	0.727635	1.02506	0.00134317	-9.54014	b,f
1730	-9.7	-12.9	b	f	0.74947	1.02506	0.00143955	-9.44017	b,f
1731	-9.6	-12.9	b	f	0.771265	1.02506	0.00154258	-9.34044	b,f
1732	-9.5	-12.9	b	f	0.793069	1.02506	0.00165295	-9.24074	b,f
1733	-9.4	-12.9	b	f	0.814934	1.02506	0.00177148	-9.14083	b,f
1734	-9.3	-12.9	b	f	0.836794	1.02506	0.00189839	-9.04101	b,f
1735	-9.2	-12.9	b	f	0.858668	1.02506	0.00203437	-8.9412	b,f
1736	-9.1	-12.9	b	f	0.880556	1.02506	0.00218009	-8.84139	b,f
1737	-9	-12.9	b	f	0.902482	1.02506	0.00233641	-8.74149	b,f
1738	-8.9	-12.9	b	f	0.924374	1.02506	0.00250352	-8.64183	b,f
1739	-8.8	-12.9	b	f	0.946316	1.02506	0.00268286	-8.54201	b,f
1740	-8.7	-12.9	b	f	0.968269	1.02506	0.00287498	-8.44223	b,f
1741	-8.6	-12.9	b	f	0.990212	1.02506	0.00308059	-8.34258	b,f
1742	-8.5	-12.9	b	f	1.01224	1.02506	0.00330152	-8.24266	b,f
1743	-8.4	-12.9	b	f	1.03421	1.02506	0.00353757	-8.14302	b,f
1744	-8.3	-12.9	b	f	1.05626	1.02506	0.00379106	-8.04318	b,f
1745	-8.2	-12.9	b	f	1.07831	1.02506	0.00406244	-7.94344	b,f
1746	-8.1	-12.9	b	f	1.10038	1.02506	0.0043532	-7.84371	b,f
1747	-8	-12.9	b	f	1.12247	1.02506	0.00466475	-7.74398	b,f
1748	-7.9	-12.9	b	f	1.1446	1.02506	0.00499894	-7.64416	b,f
1749	-7.8	-12.9	b	f	1.16671	1.02506	0.00535611	-7.5446	b,f
1750	-7.7	-12.9	b	f	1.18887	1.02506	0.0057394	-7.44488	b,f
1751	-7.6	-12.9	b	f	1.21106	1.02506	0.00614995	-7.34521	b,f
1752	-7.5	-12.9	b	f	1.23326	1.02506	0.00658956	-7.2456	b,f
1753	-7.4	-12.9	b	f	1.25552	1.02506	0.00706132	-7.14585	b,f
1754	-7.3	-12.9	b	f	1.27776	1.02506	0.00756554	-7.04634	b,f
1755	-7.2	-12.9	b	f	1.30008	1.02506	0.00810683	-6.94665	b,f
1756	-7.1	-12.9	b	f	1.32241	1.02506	0.0086863	-6.84704	b,f
1757	-7	-12.9	b	f	1.34478	1.02506	0.00930715	-6.74744	b,f
1758	-6.9	-12.9	b	f	1.36718	1.02506	0.00997214	-6.64788	b,f
1759	-6.8	-12.9	b	f	1.38958	1.02506	0.0106834	-6.54848	b,f
1760	-6.7	-12.9	b	f	1.41208	1.02506	0.0114473	-6.44884	b,f
1761	-6.6	-12.9	b	f	1.4346	1.02506	0.0122649	-6.34932	b,f
1762	-6.5	-12.9	b	f	1.45716	1.02506	0.0131405	-6.24984	b,f
1763	-6.4	-12.9	b	f	1.47977	1.02506	0.014079	-6.15032	b,f
1764	-6.3	-12.9	b	f	1.50243	1.02506	0.0150837	-6.05087	b,f
1765	-6.2	-12.9	b	f	1.52509	1.02506	0.016158	-5.95161	b,f
1766	-6.1	-12.9	b	f	1.54786	1.02506	0.0173109	-5.85218	b,f
1767	-6	-12.9	b	f	1.57066	1.02506	0.0185449	-5.75283	b,f
1768	-5.9	-12.9	b	f	1.59352	1.02506	0.0198658	-5.65357	b,f
1769	-5.8	-12.9	b	f	1.61646	1.02506	0.0212823	-5.5542	b,f
1770	-5.7	-12.9	b	f	1.63942	1.02506	0.0227956	-5.4551	b,f
1771	-5.6	-12.9	b	f	1.66249	1.02506	0.0244193	-5.35584	b,f
1772	-5.5	-12.9	b	f	1.68563	1.02506	0.0261574	-5.25664	b,f
1773	-5.4	-12.9	b	f	1.70881	1.02506	0.0280153	-5.15764	b,f
1774	-5.3	-12.9	b	f	1.73213	1.02506	0.0300099	-5.05842	b,f
1775	-5.2	-12.9	b	f	1.75546	1.02506	0.0321389	-4.95953	b,f
1776	-5.1	-12.9	b	f	1.77894	1.02506	0.034423	-4.86048	b,f
1777	-5	-12.9	b	f	1.80252	1.02506	0.0368676	-4.7615	b,f
1778	-4.9	-12.9	b	f	1.8262	1.02506	0.0394852	-4.66254	b,f
1779	-4.8	-12.9	b	f	1.84995	1.02506	0.0422823	-4.5638	b,f
1780	-4.7	-12.9	b	f	1.87386	1.02506	0.0452809	-4.46495	b,f
1781	-4.6	-12.9	b	f	1.89782	1.02506	0.0484805	-4.36645	b,f
1782	-4.5	-12.9	b	f	1.92197	1.02506	0.051913	-4.26776	b,f
1783	-4.4	-12.9	b	f	1.94627	1.02506	0.0555869	-4.16911	b,f
1784	-4.3	-12.9	b	f	1.97067	1.02506	0.0595098	-4.07073	b,f
1785	-4.2	-12.9	b	f	1.99527	1.02506	0.0637136	-3.97225	b,f
1786	-4.1	-12.9	b	f	2.01997	1.02506	0.0681973	-3.87414	b,f
1787	-4	-12.9	b	f	2.04493	1.02506	0.0730064	-3.77583	b,f
1788	-3.9	-12.9	b	f	2.07003	1.02506	0.078141	-3.67778	b,f
1789	-3.8	-12.9	b	f	2.09538	1.02506	0.0836398	-3.57967	b,f
1790	-3.7	-12.9	b	f	2.12094	1.02506	0.0895179	-3.48168	b,f
1791	-3.6	-12.9	b	f	2.1467	1.02506	0.095791	-3.38397	b,f
1792	-3.5	-12.9	b	f	2.17274	1.02506	0.102502	-3.28628	b,f
1793	-3.4	-12.9	b	f	2.19905	1.02506	0.109674	-3.18871	b,f
1794	-3.3	-12.9	b	f	2.22567	1.02506	0.11734	-3.09124	b,f
1795	-3.2	-12.9	b	f	2.25261	1.02506	0.12553	-2.99389	b,f
1796	-3.1	-12.9	b	f	2.27985	1.02506	0.134268	-2.89682	b,f
1797	-3	-12.9	b	f	2.30748	1.02506	0.1436	-2.79987	b,f
1798	-2.9	-12.9	b	f	2.33555	1.02506	0.153578	-2.70295	b,f
1799	-2.8	-12.9	b	f	2.36405	1.02506	0.164227	-2.60624	b,f
1800	-2.7	-12.9	b	f	2.393	1.02506	0.175582	-2.50978	b,f
1801	-2.6	-12.9	b	f	2.42247	1.02506	0.187695	-2.41354	b,f
1802	-2.5	-12.9	b	f	2.45256	1.02506	0.200638	-2.31733	b,f
1803	-2.4	-12.9	b	f	2.48326	1.02506	0.214435	-2.22139	b,f
1804	-2.3	-12.9	b	f	2.51464	1.02506	0.229138	-2.12571	b,f
1805	-2.2	-12.9	b	f	2.54678	1.02506	0.244812	-2.03026	b,f
1806	-2.1	-12.9	b	f	2.5798	1.02506	0.261526	-1.93498	b,f
1807	-2	-12.9	b	f	2.61375	1.02506	0.279329	-1.83996	b,f
1808	-1.9	-12.9	b	f	2.64873	1.02506	0.298274	-1.74529	b,f
1809	-1.8	-12.9	b	f	2.68495	1.02506	0.318474	-1.65075	b,f
1810	-1.7	-12.9	b	f	2.7225	1.02506	0.339965	-1.55654	b,f
1811	-1.6	-12.9	b	f	2.76156	1.02506	0.362823	-1.46266	b,f
1812	-1.5	-12.9	b	f	2.8024	1.02506	0.387159	-1.369	b,f
1813	-1.4	-12.9	b	f	2.84524	1.02506	0.413021	-1.27571	b,f
1814	-1.3	-12.9	b	f	2.89044	1.02506	0.440517	-1.18273	b,f
1815	-1.2	-12.9	b	f	2.93845	1.02506	0.469756	-1.09002	b,f
1816	-1.1	-12.9	b	f	2.9897	1.02506	0.500782	-0.997744	b,f
1817	-1	-12.9	b	f	3.04499	1.02506	0.533753	-0.905757	b,f
1818	-0.9	-12.9	b	f	3.10518	1.02506	0.568758	-0.814113	b,f
1819	-0.8	-12.9	b	f	3.17157	1.02506	0.60592	-0.7228	b,f
1820	-0.7	-12.9	b	f	3.24592	1.02506	0.645359	-0.631827	b,f
1821	-0.6	-12.9	b	f	3.3309	1.02506	0.687209	-0.54118	b,f
1822	-0.5	-12.9	b	f	3.43078	1.02506	0.731657	-0.45076	b,f
1823	-0.4	-12.9	b	f	3.55256	1.02506	0.778807	-0.360662	b,f
1824	-0.3	-12.9	b	f	3.71003	1.02506	0.828926	-0.270685	b,f
1825	-0.2	-12.9	b	f	3.9344	1.02506	0.882239	-0.180758	b,f
1826	-0.1	-12.9	b	f	4.32754	1.02506	0.939087	-0.0906698	b,f
1827	-13.5	-12.9	t	f	-0.144086	1.02506	0.000103655	-13.2359	t,f
1828	-13.4	-12.9	t	f	-0.101286	1.02506	0.000111083	-13.1361	t,f
1829	-13.3	-12.9	t	f	-0.0583955	1.02506	0.000119056	-13.0361	t,f
1830	-13.2	-12.9	t	f	-0.0155191	1.02506	0.000127594	-12.9361	t,f
1831	-13.1	-12.9	t	f	0.0273718	1.02506	0.000136742	-12.8363	t,f
1832	-13	-12.9	t	f	0.0703143	1.02506	0.000146552	-12.7363	t,f
1833	-12.9	-12.9	t	f	0.113262	1.02506	0.00015706	-12.6364	t,f
1834	-12.8	-12.9	t	f	0.156241	1.02506	0.000168321	-12.5365	t,f
1835	-12.7	-12.9	t	f	0.19926	1.02506	0.000180392	-12.4366	t,f
1836	-12.6	-12.9	t	f	0.242296	1.02506	0.000193323	-12.3367	t,f
1837	-12.5	-12.9	t	f	0.285374	1.02506	0.000207181	-12.2368	t,f
1838	-12.4	-12.9	t	f	0.328496	1.02506	0.000222035	-12.1369	t,f
1839	-12.3	-12.9	t	f	0.371657	1.02506	0.000237951	-12.037	t,f
1840	-12.2	-12.9	t	f	0.414842	1.02506	0.000254999	-11.9372	t,f
1841	-12.1	-12.9	t	f	0.458092	1.02506	0.000273275	-11.8374	t,f
1842	-12	-12.9	t	f	0.501354	1.02506	0.000292841	-11.7376	t,f
1843	-11.9	-12.9	t	f	0.544726	1.02506	0.000313834	-11.6377	t,f
1844	-11.8	-12.9	t	f	0.588126	1.02506	0.000336313	-11.5379	t,f
1845	-11.7	-12.9	t	f	0.631585	1.02506	0.000360398	-11.4381	t,f
1846	-11.6	-12.9	t	f	0.675126	1.02506	0.000386213	-11.3383	t,f
1847	-11.5	-12.9	t	f	0.718722	1.02506	0.000413862	-11.2386	t,f
1848	-11.4	-12.9	t	f	0.7624	1.02506	0.000443489	-11.1388	t,f
1849	-11.3	-12.9	t	f	0.806166	1.02506	0.000475237	-11.0391	t,f
1850	-11.2	-12.9	t	f	0.85002	1.02506	0.00050925	-10.9393	t,f
1851	-11.1	-12.9	t	f	0.893951	1.02506	0.000545674	-10.8397	t,f
1852	-11	-12.9	t	f	0.938002	1.02506	0.000584712	-10.74	t,f
1853	-10.9	-12.9	t	f	0.98213	1.02506	0.000626499	-10.6404	t,f
1854	-10.8	-12.9	t	f	1.02643	1.02506	0.000671312	-10.5407	t,f
1855	-10.7	-12.9	t	f	1.07082	1.02506	0.000719289	-10.4411	t,f
1856	-10.6	-12.9	t	f	1.11536	1.02506	0.000770681	-10.3416	t,f
1857	-10.5	-12.9	t	f	1.16006	1.02506	0.000825738	-10.242	t,f
1858	-10.4	-12.9	t	f	1.2049	1.02506	0.000884698	-10.1425	t,f
1859	-10.3	-12.9	t	f	1.24992	1.02506	0.000947838	-10.0431	t,f
1860	-10.2	-12.9	t	f	1.29513	1.02506	0.00101547	-9.94363	t,f
1861	-10.1	-12.9	t	f	1.34052	1.02506	0.00108785	-9.8443	t,f
1862	-10	-12.9	t	f	1.38617	1.02506	0.00116544	-9.74491	t,f
1863	-9.9	-12.9	t	f	1.43203	1.02506	0.00124848	-9.64562	t,f
1864	-9.8	-12.9	t	f	1.47816	1.02506	0.00133738	-9.54637	t,f
1865	-9.7	-12.9	t	f	1.52456	1.02506	0.00143258	-9.44717	t,f
1866	-9.6	-12.9	t	f	1.57128	1.02506	0.00153454	-9.34798	t,f
1867	-9.5	-12.9	t	f	1.61829	1.02506	0.00164356	-9.24896	t,f
1868	-9.4	-12.9	t	f	1.66567	1.02506	0.00176031	-9.14996	t,f
1869	-9.3	-12.9	t	f	1.71344	1.02506	0.00188526	-9.05102	t,f
1870	-9.2	-12.9	t	f	1.76164	1.02506	0.002019	-8.95214	t,f
1871	-9.1	-12.9	t	f	1.81027	1.02506	0.00216199	-8.85343	t,f
1872	-9	-12.9	t	f	1.85946	1.02506	0.00231517	-8.75467	t,f
1873	-8.9	-12.9	t	f	1.90918	1.02506	0.00247895	-8.65606	t,f
1874	-8.8	-12.9	t	f	1.95952	1.02506	0.00265421	-8.5575	t,f
1875	-8.7	-12.9	t	f	2.01048	1.02506	0.00284147	-8.45914	t,f
1876	-8.6	-12.9	t	f	2.06219	1.02506	0.00304176	-8.36088	t,f
1877	-8.5	-12.9	t	f	2.11472	1.02506	0.003256	-8.26268	t,f
1878	-8.4	-12.9	t	f	2.16812	1.02506	0.00348486	-8.16468	t,f
1879	-8.3	-12.9	t	f	2.22256	1.02506	0.00372967	-8.06674	t,f
1880	-8.2	-12.9	t	f	2.27806	1.02506	0.00399104	-7.96902	t,f
1881	-8.1	-12.9	t	f	2.33484	1.02506	0.00427052	-7.87137	t,f
1882	-8	-12.9	t	f	2.39297	1.02506	0.00456879	-7.77397	t,f
1883	-7.9	-12.9	t	f	2.4527	1.02506	0.00488753	-7.67668	t,f
1884	-7.8	-12.9	t	f	2.51418	1.02506	0.00522762	-7.57963	t,f
1885	-7.7	-12.9	t	f	2.5777	1.02506	0.00559076	-7.48274	t,f
1886	-7.6	-12.9	t	f	2.64352	1.02506	0.0059781	-7.3861	t,f
1887	-7.5	-12.9	t	f	2.71203	1.02506	0.00639132	-7.28967	t,f
1888	-7.4	-12.9	t	f	2.78366	1.02506	0.00683191	-7.1935	t,f
1889	-7.3	-12.9	t	f	2.85898	1.02506	0.00730155	-7.09758	t,f
1890	-7.2	-12.9	t	f	2.93865	1.02506	0.00780181	-7.00197	t,f
1891	-7.1	-12.9	t	f	3.0237	1.02506	0.00833502	-6.9066	t,f
1892	-7	-12.9	t	f	3.11523	1.02506	0.0089024	-6.81159	t,f
1893	-6.9	-12.9	t	f	3.21501	1.02506	0.00950628	-6.7169	t,f
1894	-6.8	-12.9	t	f	3.32541	1.02506	0.0101486	-6.62258	t,f
1895	-6.7	-12.9	t	f	3.45006	1.02506	0.0108315	-6.52863	t,f
1896	-6.6	-12.9	t	f	3.5947	1.02506	0.0115569	-6.4351	t,f
1897	-6.5	-12.9	t	f	3.7695	1.02506	0.0123274	-6.34199	t,f
1898	-6.4	-12.9	t	f	3.99476	1.02506	0.013145	-6.24935	t,f
1899	-6.3	-12.9	t	f	4.32212	1.02506	0.0140121	-6.15719	t,f
1900	-6.2	-12.9	t	f	4.97842	1.02506	0.014931	-6.06554	t,f
1901	-13.2	-12.8	f	f	-0.546433	1.19032	0.000117899	-13.0502	f,f
1902	-13.1	-12.8	f	f	0.437902	1.19032	0.000189882	-12.3626	f,f
1903	-13	-12.8	f	f	0.798868	1.19032	0.000302236	-11.692	f,f
1904	-12.9	-12.8	f	f	1.02506	1.19032	0.000473015	-11.0458	f,f
1905	-12.8	-12.8	f	f	1.19032	1.19032	0.000725368	-10.429	f,f
1906	-12.7	-12.8	f	f	1.32072	1.19032	0.00108787	-9.84428	f,f
1907	-12.6	-12.8	f	f	1.42851	1.19032	0.00159461	-9.29258	f,f
1908	-12.5	-12.8	f	f	1.52047	1.19032	0.00228535	-8.77337	f,f
1909	-12.4	-12.8	f	f	1.60066	1.19032	0.00320441	-8.28573	f,f
1910	-12.3	-12.8	f	f	1.67186	1.19032	0.00440228	-7.82753	f,f
1911	-12.2	-12.8	f	f	1.73591	1.19032	0.00593348	-7.39691	f,f
1912	-12.1	-12.8	f	f	1.79414	1.19032	0.0078559	-6.99201	f,f
1913	-12	-12.8	f	f	1.84757	1.19032	0.0102321	-6.61075	f,f
1914	-11.9	-12.8	f	f	1.89695	1.19032	0.0131252	-6.25152	f,f
1915	-11.8	-12.8	f	f	1.9429	1.19032	0.0166034	-5.91238	f,f
1916	-11.7	-12.8	f	f	1.98591	1.19032	0.0207335	-5.59189	f,f
1917	-11.6	-12.8	f	f	2.02629	1.19032	0.025573	-5.28924	f,f
1918	-11.5	-12.8	f	f	2.06442	1.19032	0.0311932	-5.00263	f,f
1919	-11.4	-12.8	f	f	2.10057	1.19032	0.0376553	-4.731	f,f
1920	-11.3	-12.8	f	f	2.1349	1.19032	0.0449997	-4.47394	f,f
1921	-11.2	-12.8	f	f	2.16765	1.19032	0.053288	-4.23005	f,f
1922	-11.1	-12.8	f	f	2.19897	1.19032	0.0625543	-3.99875	f,f
1923	-11	-12.8	f	f	2.22898	1.19032	0.0728256	-3.77941	f,f
1924	-10.9	-12.8	f	f	2.25783	1.19032	0.0841315	-3.57121	f,f
1925	-10.8	-12.8	f	f	2.2856	1.19032	0.0964707	-3.37377	f,f
1926	-10.7	-12.8	f	f	2.31236	1.19032	0.109827	-3.1867	f,f
1927	-10.6	-12.8	f	f	2.33824	1.19032	0.124207	-3.00918	f,f
1928	-10.5	-12.8	f	f	2.36332	1.19032	0.139593	-2.8407	f,f
1929	-10.4	-12.8	f	f	2.38762	1.19032	0.155907	-2.68124	f,f
1930	-10.3	-12.8	f	f	2.4112	1.19032	0.173108	-2.53026	f,f
1931	-10.2	-12.8	f	f	2.43411	1.19032	0.191119	-2.38746	f,f
1932	-10.1	-12.8	f	f	2.45642	1.19032	0.209886	-2.25232	f,f
1933	-10	-12.8	f	f	2.47821	1.19032	0.229355	-2.12434	f,f
1934	-9.9	-12.8	f	f	2.49943	1.19032	0.24938	-2.00358	f,f
1935	-9.8	-12.8	f	f	2.52017	1.19032	0.269898	-1.88951	f,f
1936	-9.7	-12.8	f	f	2.54044	1.19032	0.290802	-1.78189	f,f
1937	-9.6	-12.8	f	f	2.56028	1.19032	0.312002	-1.68037	f,f
1938	-9.5	-12.8	f	f	2.57971	1.19032	0.333393	-1.58471	f,f
1939	-9.4	-12.8	f	f	2.59876	1.19032	0.354901	-1.49451	f,f
1940	-9.3	-12.8	f	f	2.61746	1.19032	0.376418	-1.40959	f,f
1941	-9.2	-12.8	f	f	2.63582	1.19032	0.397872	-1.32962	f,f
1942	-9.1	-12.8	f	f	2.65386	1.19032	0.419167	-1.2544	f,f
1943	-9	-12.8	f	f	2.67162	1.19032	0.440254	-1.18359	f,f
1944	-8.9	-12.8	f	f	2.68908	1.19032	0.461042	-1.11703	f,f
1945	-8.8	-12.8	f	f	2.70626	1.19032	0.481457	-1.05452	f,f
1946	-8.7	-12.8	f	f	2.7232	1.19032	0.501488	-0.995712	f,f
1947	-8.6	-12.8	f	f	2.7399	1.19032	0.521077	-0.940433	f,f
1948	-8.5	-12.8	f	f	2.75638	1.19032	0.540195	-0.888447	f,f
1949	-8.4	-12.8	f	f	2.77265	1.19032	0.55879	-0.839621	f,f
1950	-8.3	-12.8	f	f	2.78871	1.19032	0.576851	-0.793729	f,f
1951	-8.2	-12.8	f	f	2.80459	1.19032	0.594364	-0.750581	f,f
1952	-8.1	-12.8	f	f	2.82027	1.19032	0.6113	-0.710048	f,f
1953	-8	-12.8	f	f	2.83579	1.19032	0.627665	-0.671933	f,f
1954	-7.9	-12.8	f	f	2.85114	1.19032	0.643453	-0.636093	f,f
1955	-7.8	-12.8	f	f	2.86635	1.19032	0.658667	-0.602379	f,f
1956	-7.7	-12.8	f	f	2.88141	1.19032	0.673318	-0.570639	f,f
1957	-7.6	-12.8	f	f	2.89633	1.19032	0.687393	-0.540794	f,f
1958	-7.5	-12.8	f	f	2.91112	1.19032	0.700912	-0.512695	f,f
1959	-7.4	-12.8	f	f	2.92579	1.19032	0.713893	-0.48622	f,f
1960	-7.3	-12.8	f	f	2.94033	1.19032	0.726326	-0.46131	f,f
1961	-7.2	-12.8	f	f	2.95476	1.19032	0.738247	-0.437824	f,f
1962	-7.1	-12.8	f	f	2.96909	1.19032	0.749665	-0.415682	f,f
1963	-7	-12.8	f	f	2.98332	1.19032	0.760597	-0.394795	f,f
1964	-6.9	-12.8	f	f	2.99747	1.19032	0.771069	-0.375069	f,f
1965	-6.8	-12.8	f	f	3.01152	1.19032	0.781075	-0.356467	f,f
1966	-6.7	-12.8	f	f	3.02549	1.19032	0.790646	-0.338896	f,f
1967	-6.6	-12.8	f	f	3.03938	1.19032	0.799797	-0.322294	f,f
1968	-6.5	-12.8	f	f	3.05319	1.19032	0.808533	-0.306621	f,f
1969	-6.4	-12.8	f	f	3.06696	1.19032	0.816906	-0.291758	f,f
1970	-6.3	-12.8	f	f	3.08065	1.19032	0.824896	-0.277716	f,f
1971	-6.2	-12.8	f	f	3.09428	1.19032	0.832532	-0.264423	f,f
1972	-6.1	-12.8	f	f	3.10786	1.19032	0.83983	-0.25183	f,f
1973	-6	-12.8	f	f	3.12141	1.19032	0.846811	-0.239888	f,f
1974	-5.9	-12.8	f	f	3.1349	1.19032	0.853476	-0.228577	f,f
1975	-5.8	-12.8	f	f	3.14835	1.19032	0.859847	-0.217848	f,f
1976	-5.7	-12.8	f	f	3.16177	1.19032	0.865937	-0.207666	f,f
1977	-5.6	-12.8	f	f	3.17514	1.19032	0.871755	-0.198006	f,f
1978	-5.5	-12.8	f	f	3.18851	1.19032	0.877323	-0.188819	f,f
1979	-5.4	-12.8	f	f	3.20185	1.19032	0.882645	-0.180095	f,f
1980	-5.3	-12.8	f	f	3.21517	1.19032	0.887734	-0.171801	f,f
1981	-5.2	-12.8	f	f	3.22848	1.19032	0.892603	-0.163909	f,f
1982	-5.1	-12.8	f	f	3.24179	1.19032	0.897265	-0.156394	f,f
1983	-5	-12.8	f	f	3.25509	1.19032	0.901722	-0.149245	f,f
1984	-4.9	-12.8	f	f	3.2684	1.19032	0.905989	-0.142435	f,f
1985	-4.8	-12.8	f	f	3.28171	1.19032	0.910074	-0.135944	f,f
1986	-4.7	-12.8	f	f	3.29501	1.19032	0.913981	-0.129764	f,f
1987	-4.6	-12.8	f	f	3.30837	1.19032	0.917732	-0.123856	f,f
1988	-4.5	-12.8	f	f	3.32173	1.19032	0.921321	-0.118225	f,f
1989	-4.4	-12.8	f	f	3.33512	1.19032	0.924761	-0.112848	f,f
1990	-4.3	-12.8	f	f	3.34855	1.19032	0.928058	-0.107712	f,f
1991	-4.2	-12.8	f	f	3.36203	1.19032	0.931222	-0.102802	f,f
1992	-4.1	-12.8	f	f	3.37555	1.19032	0.934255	-0.0981114	f,f
1993	-4	-12.8	f	f	3.38912	1.19032	0.937165	-0.0936247	f,f
1994	-3.9	-12.8	f	f	3.40276	1.19032	0.939959	-0.089331	f,f
1995	-3.8	-12.8	f	f	3.41645	1.19032	0.942636	-0.0852273	f,f
1996	-3.7	-12.8	f	f	3.43026	1.19032	0.945215	-0.0812861	f,f
1997	-3.6	-12.8	f	f	3.44414	1.19032	0.947689	-0.0775152	f,f
1998	-3.5	-12.8	f	f	3.45811	1.19032	0.950066	-0.0739001	f,f
1999	-3.4	-12.8	f	f	3.47221	1.19032	0.952353	-0.0704316	f,f
[truncated: 63,536 more rows]

## Sheet: Fig2e-k_3g-l_S2bc_S3g-i
	MutA_phenotype_log2	MutB_phenotype_log2	MutA_type	MutB_type	MutA_ddG	MutB_ddG	MutAB_phenotype	MutAB_phenotype_log2	MutAB_type			# f= Folding		# ddG: ∆∆G
1	-13.5	-13.5	f	f	5.78007	5.78007	5.61039e-13	-40.697	f,f			# d = Dimerization
2	-13.4	-13.5	f	f	5.75938	5.78007	6.00179e-13	-40.5997	f,f			# b= DNA Binding
3	-13.3	-13.5	f	f	5.73871	5.78007	6.41947e-13	-40.5026	f,f			# t = Tetramerization
4	-13.2	-13.5	f	f	5.71808	5.78007	6.86552e-13	-40.4057	f,f
5	-13.1	-13.5	f	f	5.6975	5.78007	7.34179e-13	-40.3089	f,f
6	-13	-13.5	f	f	5.67695	5.78007	7.84967e-13	-40.2124	f,f
7	-12.9	-13.5	f	f	5.65649	5.78007	8.39092e-13	-40.1162	f,f
8	-12.8	-13.5	f	f	5.63602	5.78007	8.96948e-13	-40.02	f,f
9	-12.7	-13.5	f	f	5.61563	5.78007	9.58523e-13	-39.9243	f,f
10	-12.6	-13.5	f	f	5.59529	5.78007	1.02414e-12	-39.8287	f,f
11	-12.5	-13.5	f	f	5.57501	5.78007	1.0941e-12	-39.7334	f,f
12	-12.4	-13.5	f	f	5.55479	5.78007	1.16855e-12	-39.6384	f,f
13	-12.3	-13.5	f	f	5.53467	5.78007	1.24769e-12	-39.5439	f,f
14	-12.2	-13.5	f	f	5.51456	5.78007	1.33214e-12	-39.4494	f,f
15	-12.1	-13.5	f	f	5.49455	5.78007	1.42183e-12	-39.3554	f,f
16	-12	-13.5	f	f	5.47461	5.78007	1.51725e-12	-39.2617	f,f
17	-11.9	-13.5	f	f	5.45475	5.78007	1.61862e-12	-39.1684	f,f
18	-11.8	-13.5	f	f	5.43497	5.78007	1.72634e-12	-39.0754	f,f
19	-11.7	-13.5	f	f	5.41529	5.78007	1.84058e-12	-38.983	f,f
20	-11.6	-13.5	f	f	5.39567	5.78007	1.96207e-12	-38.8908	f,f
21	-11.5	-13.5	f	f	5.37615	5.78007	2.0908e-12	-38.7991	f,f
22	-11.4	-13.5	f	f	5.35673	5.78007	2.22735e-12	-38.7078	f,f
23	-11.3	-13.5	f	f	5.3374	5.78007	2.37206e-12	-38.617	f,f
24	-11.2	-13.5	f	f	5.31818	5.78007	2.52531e-12	-38.5267	f,f
25	-11.1	-13.5	f	f	5.29908	5.78007	2.68734e-12	-38.437	f,f
26	-11	-13.5	f	f	5.28005	5.78007	2.8592e-12	-38.3475	f,f
27	-10.9	-13.5	f	f	5.26115	5.78007	3.04078e-12	-38.2587	f,f
28	-10.8	-13.5	f	f	5.24236	5.78007	3.23271e-12	-38.1704	f,f
29	-10.7	-13.5	f	f	5.22368	5.78007	3.4354e-12	-38.0827	f,f
30	-10.6	-13.5	f	f	5.20514	5.78007	3.64922e-12	-37.9955	f,f
31	-10.5	-13.5	f	f	5.18668	5.78007	3.87542e-12	-37.9088	f,f
32	-10.4	-13.5	f	f	5.16839	5.78007	4.11328e-12	-37.8228	f,f
33	-10.3	-13.5	f	f	5.1502	5.78007	4.36422e-12	-37.7374	f,f
34	-10.2	-13.5	f	f	5.13214	5.78007	4.62864e-12	-37.6526	f,f
35	-10.1	-13.5	f	f	5.11421	5.78007	4.90692e-12	-37.5683	f,f
36	-10	-13.5	f	f	5.09642	5.78007	5.19977e-12	-37.4847	f,f
37	-9.9	-13.5	f	f	5.07875	5.78007	5.50773e-12	-37.4017	f,f
38	-9.8	-13.5	f	f	5.06123	5.78007	5.83104e-12	-37.3194	f,f
39	-9.7	-13.5	f	f	5.04382	5.78007	6.17138e-12	-37.2375	f,f
40	-9.6	-13.5	f	f	5.02655	5.78007	6.52835e-12	-37.1564	f,f
41	-9.5	-13.5	f	f	5.00941	5.78007	6.90309e-12	-37.0759	f,f
42	-9.4	-13.5	f	f	4.99241	5.78007	7.29599e-12	-36.996	f,f
43	-9.3	-13.5	f	f	4.97555	5.78007	7.70795e-12	-36.9168	f,f
44	-9.2	-13.5	f	f	4.95882	5.78007	8.13967e-12	-36.8382	f,f
45	-9.1	-13.5	f	f	4.94223	5.78007	8.59145e-12	-36.7602	f,f
46	-9	-13.5	f	f	4.92575	5.78007	9.06517e-12	-36.6828	f,f
47	-8.9	-13.5	f	f	4.90941	5.78007	9.56057e-12	-36.606	f,f
48	-8.8	-13.5	f	f	4.8932	5.78007	1.00788e-11	-36.5299	f,f
49	-8.7	-13.5	f	f	4.87712	5.78007	1.0621e-11	-36.4543	f,f
50	-8.6	-13.5	f	f	4.86116	5.78007	1.11875e-11	-36.3793	f,f
51	-8.5	-13.5	f	f	4.84535	5.78007	1.17787e-11	-36.305	f,f
52	-8.4	-13.5	f	f	4.8296	5.78007	1.23987e-11	-36.231	f,f
53	-8.3	-13.5	f	f	4.81403	5.78007	1.30436e-11	-36.1579	f,f
54	-8.2	-13.5	f	f	4.79855	5.78007	1.37178e-11	-36.0852	f,f
55	-8.1	-13.5	f	f	4.7832	5.78007	1.44214e-11	-36.013	f,f
56	-8	-13.5	f	f	4.76794	5.78007	1.51561e-11	-35.9413	f,f
57	-7.9	-13.5	f	f	4.7528	5.78007	1.59221e-11	-35.8702	f,f
58	-7.8	-13.5	f	f	4.73777	5.78007	1.67211e-11	-35.7995	f,f
59	-7.7	-13.5	f	f	4.72284	5.78007	1.75539e-11	-35.7294	f,f
60	-7.6	-13.5	f	f	4.70797	5.78007	1.84249e-11	-35.6596	f,f
61	-7.5	-13.5	f	f	4.69327	5.78007	1.93286e-11	-35.5905	f,f
62	-7.4	-13.5	f	f	4.67863	5.78007	2.02724e-11	-35.5217	f,f
63	-7.3	-13.5	f	f	4.66408	5.78007	2.12561e-11	-35.4533	f,f
64	-7.2	-13.5	f	f	4.64961	5.78007	2.22822e-11	-35.3853	f,f
65	-7.1	-13.5	f	f	4.63523	5.78007	2.33505e-11	-35.3178	f,f
66	-7	-13.5	f	f	4.62093	5.78007	2.44637e-11	-35.2506	f,f
67	-6.9	-13.5	f	f	4.60668	5.78007	2.56256e-11	-35.1836	f,f
68	-6.8	-13.5	f	f	4.59254	5.78007	2.68335e-11	-35.1172	f,f
69	-6.7	-13.5	f	f	4.57847	5.78007	2.80916e-11	-35.0511	f,f
70	-6.6	-13.5	f	f	4.56445	5.78007	2.94035e-11	-34.9852	f,f
71	-6.5	-13.5	f	f	4.5505	5.78007	3.07705e-11	-34.9197	f,f
72	-6.4	-13.5	f	f	4.5366	5.78007	3.21951e-11	-34.8544	f,f
73	-6.3	-13.5	f	f	4.52275	5.78007	3.36811e-11	-34.7893	f,f
74	-6.2	-13.5	f	f	4.50896	5.78007	3.52284e-11	-34.7245	f,f
75	-6.1	-13.5	f	f	4.49521	5.78007	3.68412e-11	-34.6599	f,f
76	-6	-13.5	f	f	4.48151	5.78007	3.85225e-11	-34.5955	f,f
77	-5.9	-13.5	f	f	4.46787	5.78007	4.02724e-11	-34.5314	f,f
78	-5.8	-13.5	f	f	4.45421	5.78007	4.2104e-11	-34.4673	f,f
79	-5.7	-13.5	f	f	4.44062	5.78007	4.40106e-11	-34.4034	f,f
80	-5.6	-13.5	f	f	4.42704	5.78007	4.59996e-11	-34.3396	f,f
81	-5.5	-13.5	f	f	4.41349	5.78007	4.80755e-11	-34.2759	f,f
82	-5.4	-13.5	f	f	4.39994	5.78007	5.0244e-11	-34.2123	f,f
83	-5.3	-13.5	f	f	4.38642	5.78007	5.25062e-11	-34.1487	f,f
84	-5.2	-13.5	f	f	4.37291	5.78007	5.4869e-11	-34.0852	f,f
85	-5.1	-13.5	f	f	4.35939	5.78007	5.73377e-11	-34.0217	f,f
86	-5	-13.5	f	f	4.3459	5.78007	5.9914e-11	-33.9583	f,f
87	-4.9	-13.5	f	f	4.33236	5.78007	6.26156e-11	-33.8947	f,f
88	-4.8	-13.5	f	f	4.31882	5.78007	6.54372e-11	-33.8311	f,f
89	-4.7	-13.5	f	f	4.30527	5.78007	6.83904e-11	-33.7674	f,f
90	-4.6	-13.5	f	f	4.29169	5.78007	7.14829e-11	-33.7036	f,f
91	-4.5	-13.5	f	f	4.27807	5.78007	7.47248e-11	-33.6396	f,f
92	-4.4	-13.5	f	f	4.26442	5.78007	7.8121e-11	-33.5755	f,f
93	-4.3	-13.5	f	f	4.25073	5.78007	8.16837e-11	-33.5112	f,f
94	-4.2	-13.5	f	f	4.23698	5.78007	8.5424e-11	-33.4466	f,f
95	-4.1	-13.5	f	f	4.22319	5.78007	8.93473e-11	-33.3818	f,f
96	-4	-13.5	f	f	4.20931	5.78007	9.34819e-11	-33.3165	f,f
97	-3.9	-13.5	f	f	4.19535	5.78007	9.78273e-11	-33.251	f,f
98	-3.8	-13.5	f	f	4.18131	5.78007	1.02404e-10	-33.185	f,f
99	-3.7	-13.5	f	f	4.16717	5.78007	1.07232e-10	-33.1186	f,f
100	-3.6	-13.5	f	f	4.15292	5.78007	1.12324e-10	-33.0516	f,f
101	-3.5	-13.5	f	f	4.13856	5.78007	1.17706e-10	-32.9841	f,f
102	-3.4	-13.5	f	f	4.12406	5.78007	1.23396e-10	-32.916	f,f
103	-3.3	-13.5	f	f	4.10938	5.78007	1.29437e-10	-32.847	f,f
104	-3.2	-13.5	f	f	4.09458	5.78007	1.35831e-10	-32.7775	f,f
105	-3.1	-13.5	f	f	4.07957	5.78007	1.42637e-10	-32.7069	f,f
106	-3	-13.5	f	f	4.06435	5.78007	1.49881e-10	-32.6355	f,f
107	-2.9	-13.5	f	f	4.04891	5.78007	1.57612e-10	-32.5629	f,f
108	-2.8	-13.5	f	f	4.03322	5.78007	1.65875e-10	-32.4892	f,f
109	-2.7	-13.5	f	f	4.01725	5.78007	1.74732e-10	-32.4141	f,f
110	-2.6	-13.5	f	f	0.445084	5.78007	1.98423e-05	-15.6211	f,f
111	-2.6	-13.5	f	f	4.00097	5.78007	1.8425e-10	-32.3376	f,f
112	-2.5	-13.5	f	f	1.10794	5.78007	2.27833e-06	-18.7436	f,f
113	-2.5	-13.5	f	f	3.98432	5.78007	1.94514e-10	-32.2594	f,f
114	-2.4	-13.5	f	f	1.42493	5.78007	8.11117e-07	-20.2336	f,f
115	-2.4	-13.5	f	f	3.96733	5.78007	2.05579e-10	-32.1796	f,f
116	-2.3	-13.5	f	f	1.63771	5.78007	4.05567e-07	-21.2336	f,f
117	-2.3	-13.5	f	f	3.94985	5.78007	2.17622e-10	-32.0975	f,f
118	-2.2	-13.5	f	f	1.79975	5.78007	2.39253e-07	-21.995	f,f
119	-2.2	-13.5	f	f	3.93188	5.78007	2.3074e-10	-32.013	f,f
120	-2.1	-13.5	f	f	1.93195	5.78007	1.55546e-07	-22.6162	f,f
121	-2.1	-13.5	f	f	3.91336	5.78007	2.45089e-10	-31.926	f,f
122	-2	-13.5	f	f	2.04472	5.78007	1.07736e-07	-23.146	f,f
123	-2	-13.5	f	f	3.89421	5.78007	2.6086e-10	-31.836	f,f
124	-1.9	-13.5	f	f	2.14401	5.78007	7.79668e-08	-23.6126	f,f
125	-1.9	-13.5	f	f	3.87429	5.78007	2.78346e-10	-31.7424	f,f
126	-1.8	-13.5	f	f	2.23365	5.78007	5.82281e-08	-24.0337	f,f
127	-1.8	-13.5	f	f	3.85352	5.78007	2.97818e-10	-31.6448	f,f
128	-1.7	-13.5	f	f	2.31618	5.78007	4.45033e-08	-24.4215	f,f
129	-1.7	-13.5	f	f	3.83176	5.78007	3.19688e-10	-31.5426	f,f
130	-1.6	-13.5	f	f	2.39356	5.78007	3.459e-08	-24.7851	f,f
131	-1.6	-13.5	f	f	3.80885	5.78007	3.44463e-10	-31.4349	f,f
132	-1.5	-13.5	f	f	2.46726	5.78007	2.72084e-08	-25.1314	f,f
133	-1.5	-13.5	f	f	3.7845	5.78007	3.72888e-10	-31.3205	f,f
134	-1.4	-13.5	f	f	2.53853	5.78007	2.15726e-08	-25.4662	f,f
135	-1.4	-13.5	f	f	3.75844	5.78007	4.05915e-10	-31.1981	f,f
136	-1.3	-13.5	f	f	2.6086	5.78007	1.71709e-08	-25.7955	f,f
137	-1.3	-13.5	f	f	3.73024	5.78007	4.44969e-10	-31.0656	f,f
138	-1.2	-13.5	f	f	2.67859	5.78007	1.36707e-08	-26.1243	f,f
139	-1.2	-13.5	f	f	3.69936	5.78007	4.92046e-10	-30.9205	f,f
140	-1.1	-13.5	f	f	2.74992	5.78007	1.08367e-08	-26.4595	f,f
141	-1.1	-13.5	f	f	3.66482	5.78007	5.50627e-10	-30.7582	f,f
142	-1	-13.5	f	f	2.82446	5.78007	8.50119e-09	-26.8097	f,f
143	-1	-13.5	f	f	3.62527	5.78007	6.26328e-10	-30.5724	f,f
144	-0.9	-13.5	f	f	2.90512	5.78007	6.53718e-09	-27.1887	f,f
145	-0.9	-13.5	f	f	3.57808	5.78007	7.3036e-10	-30.3507	f,f
146	-0.8	-13.5	f	f	2.99785	5.78007	4.83319e-09	-27.6244	f,f
147	-0.8	-13.5	f	f	3.51771	5.78007	8.8906e-10	-30.067	f,f
148	-0.7	-13.5	f	f	3.12211	5.78007	3.22459e-09	-28.2082	f,f
149	-0.7	-13.5	f	f	3.42508	5.78007	1.20211e-09	-29.6318	f,f
150	-13.5	-13.5	d	f	9.34062	5.78007	2.08121e-11	-35.4838	d,f
151	-13.4	-13.5	d	f	9.29922	5.78007	2.22635e-11	-35.3865	d,f
152	-13.3	-13.5	d	f	9.2579	5.78007	2.3813e-11	-35.2895	d,f
153	-13.2	-13.5	d	f	9.21666	5.78007	2.54671e-11	-35.1926	d,f
154	-13.1	-13.5	d	f	9.17552	5.78007	2.72317e-11	-35.0959	d,f
155	-13	-13.5	d	f	9.13444	5.78007	2.91155e-11	-34.9994	d,f
156	-12.9	-13.5	d	f	9.09347	5.78007	3.11242e-11	-34.9032	d,f
157	-12.8	-13.5	d	f	9.05261	5.78007	3.32659e-11	-34.8072	d,f
158	-12.7	-13.5	d	f	9.01187	5.78007	3.55475e-11	-34.7115	d,f
159	-12.6	-13.5	d	f	8.97117	5.78007	3.79831e-11	-34.6159	d,f
160	-12.5	-13.5	d	f	8.93067	5.78007	4.05729e-11	-34.5207	d,f
161	-12.4	-13.5	d	f	8.89026	5.78007	4.33323e-11	-34.4258	d,f
162	-12.3	-13.5	d	f	8.84998	5.78007	4.62699e-11	-34.3311	d,f
163	-12.2	-13.5	d	f	8.80984	5.78007	4.93954e-11	-34.2368	d,f
164	-12.1	-13.5	d	f	8.76984	5.78007	5.27201e-11	-34.1429	d,f
165	-12	-13.5	d	f	8.72999	5.78007	5.62542e-11	-34.0492	d,f
166	-11.9	-13.5	d	f	8.6903	5.78007	6.00103e-11	-33.956	d,f
167	-11.8	-13.5	d	f	8.65077	5.78007	6.40006e-11	-33.8631	d,f
168	-11.7	-13.5	d	f	8.6114	5.78007	6.82371e-11	-33.7707	d,f
169	-11.6	-13.5	d	f	8.57225	5.78007	7.27298e-11	-33.6787	d,f
170	-11.5	-13.5	d	f	8.53319	5.78007	7.75059e-11	-33.5869	d,f
171	-11.4	-13.5	d	f	8.4944	5.78007	8.2559e-11	-33.4958	d,f
172	-11.3	-13.5	d	f	8.45579	5.78007	8.79173e-11	-33.4051	d,f
173	-11.2	-13.5	d	f	8.41737	5.78007	9.3593e-11	-33.3148	d,f
174	-11.1	-13.5	d	f	8.37917	5.78007	9.96006e-11	-33.2251	d,f
175	-11	-13.5	d	f	8.34118	5.78007	1.05957e-10	-33.1358	d,f
176	-10.9	-13.5	d	f	8.30342	5.78007	1.12676e-10	-33.0471	d,f
177	-10.8	-13.5	d	f	8.26587	5.78007	1.19781e-10	-32.9589	d,f
178	-10.7	-13.5	d	f	8.22856	5.78007	1.27283e-10	-32.8712	d,f
179	-10.6	-13.5	d	f	8.19149	5.78007	1.35204e-10	-32.7841	d,f
180	-10.5	-13.5	d	f	8.15466	5.78007	1.4356e-10	-32.6976	d,f
181	-10.4	-13.5	d	f	8.11808	5.78007	1.52371e-10	-32.6117	d,f
182	-10.3	-13.5	d	f	8.08175	5.78007	1.61657e-10	-32.5263	d,f
183	-10.2	-13.5	d	f	8.04568	5.78007	1.71437e-10	-32.4416	d,f
184	-10.1	-13.5	d	f	8.00987	5.78007	1.81732e-10	-32.3575	d,f
185	-10	-13.5	d	f	7.97431	5.78007	1.92565e-10	-32.2739	d,f
186	-9.9	-13.5	d	f	7.93903	5.78007	2.03954e-10	-32.191	d,f
187	-9.8	-13.5	d	f	7.90401	5.78007	2.15922e-10	-32.1088	d,f
188	-9.7	-13.5	d	f	7.86926	5.78007	2.28493e-10	-32.0271	d,f
189	-9.6	-13.5	d	f	7.83477	5.78007	2.41694e-10	-31.9461	d,f
190	-9.5	-13.5	d	f	7.80055	5.78007	2.55543e-10	-31.8657	d,f
191	-9.4	-13.5	d	f	7.7666	5.78007	2.7007e-10	-31.7859	d,f
192	-9.3	-13.5	d	f	7.73292	5.78007	2.85295e-10	-31.7068	d,f
193	-9.2	-13.5	d	f	7.69951	5.78007	3.01247e-10	-31.6283	d,f
194	-9.1	-13.5	d	f	7.66634	5.78007	3.17962e-10	-31.5504	d,f
195	-9	-13.5	d	f	7.63348	5.78007	3.35443e-10	-31.4732	d,f
196	-8.9	-13.5	d	f	7.60086	5.78007	3.53743e-10	-31.3966	d,f
197	-8.8	-13.5	d	f	7.5685	5.78007	3.72883e-10	-31.3206	d,f
198	-8.7	-13.5	d	f	7.53638	5.78007	3.92902e-10	-31.2451	d,f
199	-8.6	-13.5	d	f	7.50453	5.78007	4.13819e-10	-31.1703	d,f
200	-8.5	-13.5	d	f	7.47292	5.78007	4.35679e-10	-31.096	d,f
201	-8.4	-13.5	d	f	7.44154	5.78007	4.58524e-10	-31.0223	d,f
202	-8.3	-13.5	d	f	7.41044	5.78007	4.82337e-10	-30.9492	d,f
203	-8.2	-13.5	d	f	7.37956	5.78007	5.07215e-10	-30.8767	d,f
204	-8.1	-13.5	d	f	7.3489	5.78007	5.33178e-10	-30.8047	d,f
205	-8	-13.5	d	f	7.31846	5.78007	5.60276e-10	-30.7331	d,f
206	-7.9	-13.5	d	f	7.28825	5.78007	5.88529e-10	-30.6622	d,f
207	-7.8	-13.5	d	f	7.25825	5.78007	6.17995e-10	-30.5917	d,f
208	-7.7	-13.5	d	f	7.22844	5.78007	6.48731e-10	-30.5217	d,f
209	-7.6	-13.5	d	f	7.19886	5.78007	6.80743e-10	-30.4522	d,f
210	-7.5	-13.5	d	f	7.16947	5.78007	7.14121e-10	-30.3831	d,f
211	-7.4	-13.5	d	f	7.14026	5.78007	7.48907e-10	-30.3145	d,f
212	-7.3	-13.5	d	f	7.11121	5.78007	7.85176e-10	-30.2463	d,f
213	-7.2	-13.5	d	f	7.08236	5.78007	8.22945e-10	-30.1785	d,f
214	-7.1	-13.5	d	f	7.05368	5.78007	8.62297e-10	-30.1111	d,f
215	-7	-13.5	d	f	7.02516	5.78007	9.0328e-10	-30.0441	d,f
216	-6.9	-13.5	d	f	6.99679	5.78007	9.45993e-10	-29.9775	d,f
217	-6.8	-13.5	d	f	6.96856	5.78007	9.90496e-10	-29.9111	d,f
218	-6.7	-13.5	d	f	6.94048	5.78007	1.03684e-09	-29.8452	d,f
219	-6.6	-13.5	d	f	6.91253	5.78007	1.08512e-09	-29.7795	d,f
220	-6.5	-13.5	d	f	6.88469	5.78007	1.13545e-09	-29.7141	d,f
221	-6.4	-13.5	d	f	6.85699	5.78007	1.18785e-09	-29.649	d,f
222	-6.3	-13.5	d	f	6.82939	5.78007	1.24245e-09	-29.5842	d,f
223	-6.2	-13.5	d	f	6.80189	5.78007	1.29934e-09	-29.5196	d,f
224	-6.1	-13.5	d	f	6.77449	5.78007	1.35863e-09	-29.4552	d,f
225	-6	-13.5	d	f	6.74718	5.78007	1.42042e-09	-29.391	d,f
226	-5.9	-13.5	d	f	6.71995	5.78007	1.48483e-09	-29.3271	d,f
227	-5.8	-13.5	d	f	6.69278	5.78007	1.55198e-09	-29.2632	d,f
228	-5.7	-13.5	d	f	6.66567	5.78007	1.62205e-09	-29.1995	d,f
229	-5.6	-13.5	d	f	6.63862	5.78007	1.69508e-09	-29.136	d,f
230	-5.5	-13.5	d	f	6.61162	5.78007	1.77128e-09	-29.0726	d,f
231	-5.4	-13.5	d	f	6.58466	5.78007	1.85077e-09	-29.0092	d,f
232	-5.3	-13.5	d	f	6.55772	5.78007	1.93375e-09	-28.9459	d,f
233	-5.2	-13.5	d	f	6.53079	5.78007	2.02046e-09	-28.8827	d,f
234	-5.1	-13.5	d	f	6.50388	5.78007	2.11097e-09	-28.8194	d,f
235	-5	-13.5	d	f	6.47696	5.78007	2.20554e-09	-28.7562	d,f
236	-4.9	-13.5	d	f	6.45002	5.78007	2.30446e-09	-28.6929	d,f
237	-4.8	-13.5	d	f	6.42307	5.78007	2.40784e-09	-28.6296	d,f
238	-4.7	-13.5	d	f	6.39609	5.78007	2.51601e-09	-28.5662	d,f
239	-4.6	-13.5	d	f	6.36908	5.78007	2.62912e-09	-28.5028	d,f
240	-4.5	-13.5	d	f	6.34193	5.78007	2.74797e-09	-28.439	d,f
241	-4.4	-13.5	d	f	6.31479	5.78007	2.87212e-09	-28.3752	d,f
242	-4.3	-13.5	d	f	6.28755	5.78007	3.00243e-09	-28.3112	d,f
243	-4.2	-13.5	d	f	6.26019	5.78007	3.13918e-09	-28.247	d,f
244	-4.1	-13.5	d	f	6.23272	5.78007	3.28284e-09	-28.1824	d,f
245	-4	-13.5	d	f	6.20512	5.78007	3.43375e-09	-28.1176	d,f
246	-3.9	-13.5	d	f	6.17736	5.78007	3.59249e-09	-28.0524	d,f
247	-3.8	-13.5	d	f	6.14946	5.78007	3.75946e-09	-27.9868	d,f
248	-3.7	-13.5	d	f	6.1213	5.78007	3.9359e-09	-27.9207	d,f
249	-3.6	-13.5	d	f	6.09299	5.78007	4.12157e-09	-27.8542	d,f
250	-3.5	-13.5	d	f	6.06442	5.78007	4.31784e-09	-27.787	d,f
251	-3.4	-13.5	d	f	6.03559	5.78007	4.52541e-09	-27.7193	d,f
252	-3.3	-13.5	d	f	6.00646	5.78007	4.74528e-09	-27.6509	d,f
253	-3.2	-13.5	d	f	5.977	5.78007	4.97843e-09	-27.5817	d,f
254	-3.1	-13.5	d	f	5.94718	5.78007	5.22613e-09	-27.5116	d,f
255	-3	-13.5	d	f	5.91696	5.78007	5.48976e-09	-27.4406	d,f
256	-2.9	-13.5	d	f	5.88632	5.78007	5.77064e-09	-27.3686	d,f
257	-2.8	-13.5	d	f	5.85513	5.78007	6.07127e-09	-27.2954	d,f
258	-2.7	-13.5	d	f	-0.781234	5.78007	0.000329595	-11.567	d,f
259	-2.7	-13.5	d	f	5.82342	5.78007	6.39304e-09	-27.2208	d,f
260	-2.6	-13.5	d	f	0.197637	5.78007	6.20981e-05	-13.9751	d,f
261	-2.6	-13.5	d	f	5.79109	5.78007	6.73864e-09	-27.1449	d,f
262	-2.5	-13.5	d	f	0.743957	5.78007	2.52099e-05	-15.2756	d,f
263	-2.5	-13.5	d	f	5.75807	5.78007	7.11084e-09	-27.0673	d,f
264	-2.4	-13.5	d	f	1.12827	5.78007	1.34308e-05	-16.1841	d,f
265	-2.4	-13.5	d	f	5.72428	5.78007	7.51308e-09	-26.9879	d,f
266	-2.3	-13.5	d	f	1.42756	5.78007	8.23549e-06	-16.8897	d,f
267	-2.3	-13.5	d	f	5.68964	5.78007	7.94913e-09	-26.9066	d,f
268	-2.2	-13.5	d	f	1.67482	5.78007	5.50083e-06	-17.4719	d,f
269	-2.2	-13.5	d	f	5.65399	5.78007	8.42423e-09	-26.8228	d,f
270	-2.1	-13.5	d	f	1.88729	5.78007	3.88986e-06	-17.9719	d,f
271	-2.1	-13.5	d	f	5.61729	5.78007	8.94296e-09	-26.7366	d,f
272	-2	-13.5	d	f	2.07522	5.78007	2.86338e-06	-18.4139	d,f
273	-2	-13.5	d	f	5.57928	5.78007	9.514e-09	-26.6473	d,f
274	-1.9	-13.5	d	f	2.24518	5.78007	2.1706e-06	-18.8135	d,f
275	-1.9	-13.5	d	f	5.53984	5.78007	1.01452e-08	-26.5546	d,f
276	-1.8	-13.5	d	f	2.4018	5.78007	1.6817e-06	-19.1816	d,f
277	-1.8	-13.5	d	f	5.49872	5.78007	1.08478e-08	-26.458	d,f
278	-1.7	-13.5	d	f	2.54848	5.78007	1.32423e-06	-19.5264	d,f
279	-1.7	-13.5	d	f	5.45562	5.78007	1.16364e-08	-26.3568	d,f
280	-1.6	-13.5	d	f	2.68789	5.78007	1.0552e-06	-19.854	d,f
281	-1.6	-13.5	d	f	5.41021	5.78007	1.25294e-08	-26.2501	d,f
282	-1.5	-13.5	d	f	2.82218	5.78007	8.47875e-07	-20.1696	d,f
283	-1.5	-13.5	d	f	5.36204	5.78007	1.35519e-08	-26.1369	d,f
284	-1.4	-13.5	d	f	2.95342	5.78007	6.8469e-07	-20.478	d,f
285	-1.4	-13.5	d	f	5.31051	5.78007	1.47382e-08	-26.0159	d,f
286	-1.3	-13.5	d	f	3.08347	5.78007	5.53992e-07	-20.7836	d,f
287	-1.3	-13.5	d	f	5.25474	5.78007	1.61392e-08	-25.8849	d,f
288	-1.2	-13.5	d	f	3.21443	5.78007	4.47579e-07	-21.0914	d,f
289	-1.2	-13.5	d	f	5.19364	5.78007	1.78276e-08	-25.7413	d,f
290	-1.1	-13.5	d	f	3.34888	5.78007	3.59564e-07	-21.4072	d,f
291	-1.1	-13.5	d	f	5.12544	5.78007	1.99216e-08	-25.5811	d,f
292	-1	-13.5	d	f	3.4902	5.78007	2.85639e-07	-21.7393	d,f
293	-1	-13.5	d	f	5.04739	5.78007	2.26217e-08	-25.3977	d,f
294	-0.9	-13.5	d	f	3.64415	5.78007	2.22299e-07	-22.101	d,f
295	-0.9	-13.5	d	f	4.95441	5.78007	2.63197e-08	-25.1793	d,f
296	-0.8	-13.5	d	f	3.82225	5.78007	1.66333e-07	-22.5194	d,f
297	-0.8	-13.5	d	f	4.83556	5.78007	3.19398e-08	-24.9001	d,f
298	-0.7	-13.5	d	f	4.06232	5.78007	1.12509e-07	-23.0835	d,f
299	-0.7	-13.5	d	f	4.65354	5.78007	4.296e-08	-24.4724	d,f
300	-13.5	-13.5	b	f	6.76289	5.78007	1.38449e-09	-29.428	b,f
301	-13.4	-13.5	b	f	6.72149	5.78007	1.48106e-09	-29.3307	b,f
302	-13.3	-13.5	b	f	6.68018	5.78007	1.58412e-09	-29.2337	b,f
303	-13.2	-13.5	b	f	6.63894	5.78007	1.69415e-09	-29.1368	b,f
304	-13.1	-13.5	b	f	6.59778	5.78007	1.8116e-09	-29.0401	b,f
305	-13	-13.5	b	f	6.55672	5.78007	1.93685e-09	-28.9436	b,f
306	-12.9	-13.5	b	f	6.51576	5.78007	2.07046e-09	-28.8474	b,f
307	-12.8	-13.5	b	f	6.47488	5.78007	2.21296e-09	-28.7514	b,f
308	-12.7	-13.5	b	f	6.43413	5.78007	2.36479e-09	-28.6556	b,f
309	-12.6	-13.5	b	f	6.39349	5.78007	2.52661e-09	-28.5601	b,f
310	-12.5	-13.5	b	f	6.35295	5.78007	2.69903e-09	-28.4649	b,f
311	-12.4	-13.5	b	f	6.31255	5.78007	2.88254e-09	-28.37	b,f
312	-12.3	-13.5	b	f	6.27228	5.78007	3.07793e-09	-28.2754	b,f
313	-12.2	-13.5	b	f	6.23213	5.78007	3.28589e-09	-28.1811	b,f
314	-12.1	-13.5	b	f	6.19214	5.78007	3.50695e-09	-28.0871	b,f
315	-12	-13.5	b	f	6.1523	5.78007	3.74205e-09	-27.9935	b,f
316	-11.9	-13.5	b	f	6.1126	5.78007	3.99197e-09	-27.9003	b,f
317	-11.8	-13.5	b	f	6.07308	5.78007	4.25729e-09	-27.8074	b,f
318	-11.7	-13.5	b	f	6.03372	5.78007	4.53908e-09	-27.715	b,f
319	-11.6	-13.5	b	f	5.99453	5.78007	4.83822e-09	-27.6229	b,f
320	-11.5	-13.5	b	f	5.95554	5.78007	5.15535e-09	-27.5313	b,f
321	-11.4	-13.5	b	f	5.91673	5.78007	5.49167e-09	-27.4401	b,f
322	-11.3	-13.5	b	f	5.87811	5.78007	5.84817e-09	-27.3494	b,f
323	-11.2	-13.5	b	f	5.83971	5.78007	6.22551e-09	-27.2592	b,f
324	-11.1	-13.5	b	f	5.80151	5.78007	6.62507e-09	-27.1694	b,f
325	-11	-13.5	b	f	5.76351	5.78007	7.04792e-09	-27.0802	b,f
326	-10.9	-13.5	b	f	5.72576	5.78007	7.49479e-09	-26.9915	b,f
327	-10.8	-13.5	b	f	5.68823	5.78007	7.96708e-09	-26.9033	b,f
328	-10.7	-13.5	b	f	5.65092	5.78007	8.46625e-09	-26.8156	b,f
329	-10.6	-13.5	b	f	5.61386	5.78007	8.99283e-09	-26.7286	b,f
330	-10.5	-13.5	b	f	5.57701	5.78007	9.54896e-09	-26.642	b,f
331	-10.4	-13.5	b	f	5.54046	5.78007	1.01345e-08	-26.5561	b,f
332	-10.3	-13.5	b	f	5.50413	5.78007	1.07523e-08	-26.4708	b,f
333	-10.2	-13.5	b	f	5.46808	5.78007	1.14023e-08	-26.3861	b,f
334	-10.1	-13.5	b	f	5.43228	5.78007	1.20869e-08	-26.302	b,f
335	-10	-13.5	b	f	5.39672	5.78007	1.28074e-08	-26.2184	b,f
336	-9.9	-13.5	b	f	5.36146	5.78007	1.35643e-08	-26.1356	b,f
337	-9.8	-13.5	b	f	5.32645	5.78007	1.436e-08	-26.0534	b,f
338	-9.7	-13.5	b	f	5.29169	5.78007	1.51963e-08	-25.9717	b,f
339	-9.6	-13.5	b	f	5.25721	5.78007	1.60741e-08	-25.8907	b,f
340	-9.5	-13.5	b	f	5.22302	5.78007	1.69942e-08	-25.8104	b,f
341	-9.4	-13.5	b	f	5.18908	5.78007	1.79599e-08	-25.7306	b,f
342	-9.3	-13.5	b	f	5.1554	5.78007	1.89726e-08	-25.6515	b,f
343	-9.2	-13.5	b	f	5.12202	5.78007	2.00324e-08	-25.5731	b,f
344	-9.1	-13.5	b	f	5.0889	5.78007	2.11424e-08	-25.4953	b,f
345	-9	-13.5	b	f	5.05601	5.78007	2.23057e-08	-25.418	b,f
346	-8.9	-13.5	b	f	5.02339	5.78007	2.35227e-08	-25.3414	b,f
347	-8.8	-13.5	b	f	4.99107	5.78007	2.47938e-08	-25.2654	b,f
348	-8.7	-13.5	b	f	4.95898	5.78007	2.61239e-08	-25.1901	b,f
349	-8.6	-13.5	b	f	4.92712	5.78007	2.75147e-08	-25.1152	b,f
350	-8.5	-13.5	b	f	4.89556	5.78007	2.89662e-08	-25.0411	b,f
351	-8.4	-13.5	b	f	4.86421	5.78007	3.0483e-08	-24.9674	b,f
352	-8.3	-13.5	b	f	4.83311	5.78007	3.20667e-08	-24.8944	b,f
353	-8.2	-13.5	b	f	4.80222	5.78007	3.37208e-08	-24.8218	b,f
354	-8.1	-13.5	b	f	4.77161	5.78007	3.54444e-08	-24.7499	b,f
355	-8	-13.5	b	f	4.7412	5.78007	3.72438e-08	-24.6784	b,f
356	-7.9	-13.5	b	f	4.71101	5.78007	3.91208e-08	-24.6075	b,f
357	-7.8	-13.5	b	f	4.68101	5.78007	4.10793e-08	-24.537	b,f
358	-7.7	-13.5	b	f	4.65126	5.78007	4.31179e-08	-24.4671	b,f
359	-7.6	-13.5	b	f	4.6217	5.78007	4.52447e-08	-24.3977	b,f
360	-7.5	-13.5	b	f	4.59233	5.78007	4.74614e-08	-24.3287	b,f
361	-7.4	-13.5	b	f	4.56312	5.78007	4.97731e-08	-24.2601	b,f
362	-7.3	-13.5	b	f	4.53415	5.78007	5.21777e-08	-24.192	b,f
363	-7.2	-13.5	b	f	4.50533	5.78007	5.4685e-08	-24.1243	b,f
364	-7.1	-13.5	b	f	4.47667	5.78007	5.72971e-08	-24.057	b,f
365	-7	-13.5	b	f	-1.97951	5.78007	0.00354905	-8.13835	b,f
366	-7	-13.5	b	f	4.44816	5.78007	6.00201e-08	-23.99	b,f
367	-6.9	-13.5	b	f	-1.93656	5.78007	0.00322174	-8.27795	b,f
368	-6.9	-13.5	b	f	4.41987	5.78007	6.28499e-08	-23.9235	b,f
369	-6.8	-13.5	b	f	-1.89359	5.78007	0.00292746	-8.41614	b,f
370	-6.8	-13.5	b	f	4.39166	5.78007	6.58043e-08	-23.8572	b,f
371	-6.7	-13.5	b	f	-1.85056	5.78007	0.0026624	-8.55306	b,f
372	-6.7	-13.5	b	f	4.36362	5.78007	6.88789e-08	-23.7914	b,f
373	-6.6	-13.5	b	f	-1.80752	5.78007	0.00242372	-8.68856	b,f
374	-6.6	-13.5	b	f	4.33569	5.78007	7.20839e-08	-23.7257	b,f
375	-6.5	-13.5	b	f	-1.76444	5.78007	0.00220845	-8.82275	b,f
376	-6.5	-13.5	b	f	4.30795	5.78007	7.54155e-08	-23.6606	b,f
377	-6.4	-13.5	b	f	-1.72131	5.78007	0.00201409	-8.95566	b,f
378	-6.4	-13.5	b	f	4.28026	5.78007	7.88936e-08	-23.5955	b,f
379	-6.3	-13.5	b	f	-1.67816	5.78007	0.00183851	-9.08725	b,f
380	-6.3	-13.5	b	f	4.25268	5.78007	8.25179e-08	-23.5307	b,f
381	-6.2	-13.5	b	f	-1.63496	5.78007	0.00167966	-9.21761	b,f
382	-6.2	-13.5	b	f	4.22525	5.78007	8.62868e-08	-23.4663	b,f
383	-6.1	-13.5	b	f	-1.59171	5.78007	0.00153581	-9.34679	b,f
384	-6.1	-13.5	b	f	4.19794	5.78007	9.02117e-08	-23.4021	b,f
385	-6	-13.5	b	f	-1.5484	5.78007	0.00140541	-9.47479	b,f
386	-6	-13.5	b	f	4.17064	5.78007	9.43113e-08	-23.338	b,f
387	-5.9	-13.5	b	f	-1.50506	5.78007	0.00128715	-9.60161	b,f
388	-5.9	-13.5	b	f	4.14346	5.78007	9.85796e-08	-23.2741	b,f
389	-5.8	-13.5	b	f	-1.46165	5.78007	0.00117967	-9.7274	b,f
390	-5.8	-13.5	b	f	4.11635	5.78007	1.03029e-07	-23.2104	b,f
391	-5.7	-13.5	b	f	-1.41821	5.78007	0.00108203	-9.85205	b,f
392	-5.7	-13.5	b	f	4.08929	5.78007	1.07671e-07	-23.1469	b,f
393	-5.6	-13.5	b	f	-1.37465	5.78007	0.000993038	-9.97586	b,f
394	-5.6	-13.5	b	f	4.06235	5.78007	1.12501e-07	-23.0836	b,f
395	-5.5	-13.5	b	f	-1.33104	5.78007	0.000912011	-10.0987	b,f
396	-5.5	-13.5	b	f	4.03539	5.78007	1.1755e-07	-23.0202	b,f
397	-5.4	-13.5	b	f	-1.28736	5.78007	0.000838109	-10.2206	b,f
398	-5.4	-13.5	b	f	4.0085	5.78007	1.22811e-07	-22.9571	b,f
399	-5.3	-13.5	b	f	-1.24358	5.78007	0.00077062	-10.3417	b,f
400	-5.3	-13.5	b	f	3.98161	5.78007	1.28309e-07	-22.8939	b,f
401	-5.2	-13.5	b	f	-1.19973	5.78007	0.000708967	-10.462	b,f
402	-5.2	-13.5	b	f	3.95479	5.78007	1.34036e-07	-22.8309	b,f
403	-5.1	-13.5	b	f	-1.15578	5.78007	0.000652564	-10.5816	b,f
404	-5.1	-13.5	b	f	3.92793	5.78007	1.4003e-07	-22.7678	b,f
405	-5	-13.5	b	f	-1.11172	5.78007	0.000600917	-10.7005	b,f
406	-5	-13.5	b	f	3.90109	5.78007	1.46285e-07	-22.7047	b,f
407	-4.9	-13.5	b	f	-1.06754	5.78007	0.000553582	-10.8189	b,f
408	-4.9	-13.5	b	f	3.87425	5.78007	1.52823e-07	-22.6416	b,f
409	-4.8	-13.5	b	f	-1.02327	5.78007	0.000510199	-10.9367	b,f
410	-4.8	-13.5	b	f	3.84736	5.78007	1.59662e-07	-22.5785	b,f
411	-4.7	-13.5	b	f	-0.978846	5.78007	0.000470352	-11.054	b,f
412	-4.7	-13.5	b	f	3.82051	5.78007	1.66798e-07	-22.5154	b,f
413	-4.6	-13.5	b	f	-0.93431	5.78007	0.000433763	-11.1708	b,f
414	-4.6	-13.5	b	f	3.79355	5.78007	1.74285e-07	-22.452	b,f
415	-4.5	-13.5	b	f	-0.889589	5.78007	0.000400095	-11.2874	b,f
416	-4.5	-13.5	b	f	3.76657	5.78007	1.82115e-07	-22.3887	b,f
417	-4.4	-13.5	b	f	-0.844724	5.78007	0.000369129	-11.4036	b,f
418	-4.4	-13.5	b	f	3.73949	5.78007	1.90325e-07	-22.325	b,f
419	-4.3	-13.5	b	f	-0.799707	5.78007	0.000340627	-11.5195	b,f
420	-4.3	-13.5	b	f	3.71233	5.78007	1.98932e-07	-22.2612	b,f
421	-4.2	-13.5	b	f	-0.754441	5.78007	0.000314329	-11.6354	b,f
422	-4.2	-13.5	b	f	3.68512	5.78007	2.07944e-07	-22.1973	b,f
423	-4.1	-13.5	b	f	-0.708986	5.78007	0.000290088	-11.7512	b,f
424	-4.1	-13.5	b	f	3.65776	5.78007	2.17419e-07	-22.133	b,f
425	-4	-13.5	b	f	-0.663347	5.78007	0.000267739	-11.8669	b,f
426	-4	-13.5	b	f	3.6303	5.78007	2.27364e-07	-22.0685	b,f
427	-3.9	-13.5	b	f	-0.617447	5.78007	0.000247095	-11.9826	b,f
428	-3.9	-13.5	b	f	3.60266	5.78007	2.37831e-07	-22.0036	b,f
429	-3.8	-13.5	b	f	-0.571292	5.78007	0.000228025	-12.0985	b,f
430	-3.8	-13.5	b	f	3.5749	5.78007	2.4883e-07	-21.9383	b,f
431	-3.7	-13.5	b	f	-0.524836	5.78007	0.00021039	-12.2146	b,f
432	-3.7	-13.5	b	f	3.54693	5.78007	2.60425e-07	-21.8726	b,f
433	-3.6	-13.5	b	f	-0.478078	5.78007	0.000194082	-12.331	b,f
434	-3.6	-13.5	b	f	3.51876	5.78007	2.72652e-07	-21.8064	b,f
435	-3.5	-13.5	b	f	-0.430999	5.78007	0.000178996	-12.4478	b,f
436	-3.5	-13.5	b	f	3.49034	5.78007	2.85566e-07	-21.7397	b,f
437	-3.4	-13.5	b	f	-0.383542	5.78007	0.000165024	-12.565	b,f
438	-3.4	-13.5	b	f	3.46168	5.78007	2.99215e-07	-21.6723	b,f
439	-3.3	-13.5	b	f	-0.335709	5.78007	0.000152088	-12.6828	b,f
440	-3.3	-13.5	b	f	3.43276	5.78007	3.13644e-07	-21.6044	b,f
441	-3.2	-13.5	b	f	-0.287413	5.78007	0.000140094	-12.8013	b,f
442	-3.2	-13.5	b	f	3.4035	5.78007	3.2895e-07	-21.5356	b,f
443	-3.1	-13.5	b	f	-0.238641	5.78007	0.000128974	-12.9206	b,f
444	-3.1	-13.5	b	f	3.37388	5.78007	3.45206e-07	-21.466	b,f
445	-3	-13.5	b	f	-0.189381	5.78007	0.000118667	-13.0408	b,f
446	-3	-13.5	b	f	3.34387	5.78007	3.62494e-07	-21.3955	b,f
447	-2.9	-13.5	b	f	-0.13953	5.78007	0.0001091	-13.1621	b,f
448	-2.9	-13.5	b	f	3.31346	5.78007	3.809e-07	-21.3241	b,f
449	-2.8	-13.5	b	f	-0.0890624	5.78007	0.000100222	-13.2845	b,f
450	-2.8	-13.5	b	f	3.28256	5.78007	4.00564e-07	-21.2515	b,f
451	-2.7	-13.5	b	f	-0.0378901	5.78007	9.19773e-05	-13.4084	b,f
452	-2.7	-13.5	b	f	3.25111	5.78007	4.21615e-07	-21.1776	b,f
453	-2.6	-13.5	b	f	0.0140219	5.78007	8.43227e-05	-13.5337	b,f
454	-2.6	-13.5	b	f	3.21907	5.78007	4.44201e-07	-21.1023	b,f
455	-2.5	-13.5	b	f	0.0668191	5.78007	7.72053e-05	-13.6609	b,f
456	-2.5	-13.5	b	f	3.18635	5.78007	4.68511e-07	-21.0254	b,f
457	-2.4	-13.5	b	f	0.120513	5.78007	7.05957e-05	-13.7901	b,f
458	-2.4	-13.5	b	f	3.15293	5.78007	4.94716e-07	-20.9469	b,f
459	-2.3	-13.5	b	f	0.175315	5.78007	6.4444e-05	-13.9216	b,f
460	-2.3	-13.5	b	f	3.11865	5.78007	5.23128e-07	-20.8663	b,f
461	-2.2	-13.5	b	f	0.231242	5.78007	5.87282e-05	-14.0556	b,f
462	-2.2	-13.5	b	f	3.08341	5.78007	5.54027e-07	-20.7835	b,f
463	-2.1	-13.5	b	f	0.288553	5.78007	5.34049e-05	-14.1927	b,f
464	-2.1	-13.5	b	f	3.04714	5.78007	5.87746e-07	-20.6983	b,f
465	-2	-13.5	b	f	0.347321	5.78007	4.84546e-05	-14.333	b,f
466	-2	-13.5	b	f	3.00962	5.78007	6.24781e-07	-20.6101	b,f
467	-1.9	-13.5	b	f	0.407845	5.78007	4.38419e-05	-14.4773	b,f
468	-1.9	-13.5	b	f	2.97073	5.78007	6.65637e-07	-20.5188	b,f
469	-1.8	-13.5	b	f	0.470303	5.78007	3.95474e-05	-14.6261	b,f
470	-1.8	-13.5	b	f	2.93018	5.78007	7.11089e-07	-20.4235	b,f
471	-1.7	-13.5	b	f	0.535062	5.78007	3.55432e-05	-14.7801	b,f
472	-1.7	-13.5	b	f	2.88775	5.78007	7.61964e-07	-20.3238	b,f
473	-1.6	-13.5	b	f	0.602468	5.78007	3.18098e-05	-14.9402	b,f
474	-1.6	-13.5	b	f	2.8431	5.78007	8.19443e-07	-20.2189	b,f
475	-1.5	-13.5	b	f	0.673033	5.78007	2.83246e-05	-15.1076	b,f
476	-1.5	-13.5	b	f	2.79576	5.78007	8.85128e-07	-20.1076	b,f
477	-1.4	-13.5	b	f	0.747382	5.78007	2.50681e-05	-15.2838	b,f
478	-1.4	-13.5	b	f	2.74523	5.78007	9.61074e-07	-19.9888	b,f
479	-1.3	-13.5	b	f	0.826391	5.78007	2.20197e-05	-15.4708	b,f
480	-1.3	-13.5	b	f	2.69066	5.78007	1.05042e-06	-19.8606	b,f
481	-1.2	-13.5	b	f	0.911189	5.78007	1.91616e-05	-15.6714	b,f
482	-1.2	-13.5	b	f	2.63095	5.78007	1.15772e-06	-19.7203	b,f
483	-1.1	-13.5	b	f	1.00358	5.78007	1.64706e-05	-15.8898	b,f
484	-1.1	-13.5	b	f	2.56452	5.78007	1.29004e-06	-19.5642	b,f
485	-1	-13.5	b	f	1.1063	5.78007	1.39218e-05	-16.1323	b,f
486	-1	-13.5	b	f	2.4887	5.78007	1.45965e-06	-19.3859	b,f
487	-0.9	-13.5	b	f	1.22423	5.78007	1.148e-05	-16.4105	b,f
488	-0.9	-13.5	b	f	2.39876	5.78007	1.69e-06	-19.1745	b,f
489	-0.8	-13.5	b	f	1.36783	5.78007	9.07912e-06	-16.749	b,f
490	-0.8	-13.5	b	f	2.28448	5.78007	2.0359e-06	-18.9059	b,f
491	-0.7	-13.5	b	f	1.57186	5.78007	6.50695e-06	-17.2296	b,f
492	-0.7	-13.5	b	f	2.11134	5.78007	2.69963e-06	-18.4988	b,f
493	-6.4	-13.5	t	f	8.25335	5.78007	8.38491e-05	-13.5418	t,f
494	-6.3	-13.5	t	f	6.14555	5.78007	8.38492e-05	-13.5418	t,f
495	-6.2	-13.5	t	f	5.70487	5.78007	8.38493e-05	-13.5418	t,f
496	-6.1	-13.5	t	f	5.43346	5.78007	8.38494e-05	-13.5418	t,f
497	-6	-13.5	t	f	5.23203	5.78007	8.38496e-05	-13.5418	t,f
498	-5.9	-13.5	t	f	5.06895	5.78007	8.38497e-05	-13.5418	t,f
499	-5.8	-13.5	t	f	4.92996	5.78007	8.38499e-05	-13.5418	t,f
500	-5.7	-13.5	t	f	4.8074	5.78007	8.38501e-05	-13.5418	t,f
501	-5.6	-13.5	t	f	4.6967	5.78007	8.38503e-05	-13.5418	t,f
502	-5.5	-13.5	t	f	4.59484	5.78007	8.38505e-05	-13.5418	t,f
503	-5.4	-13.5	t	f	4.4998	5.78007	8.38507e-05	-13.5418	t,f
504	-5.3	-13.5	t	f	4.41001	5.78007	8.3851e-05	-13.5418	t,f
505	-5.2	-13.5	t	f	4.32442	5.78007	8.38512e-05	-13.5418	t,f
506	-5.1	-13.5	t	f	4.24214	5.78007	8.38516e-05	-13.5418	t,f
507	-5	-13.5	t	f	4.16245	5.78007	8.38519e-05	-13.5418	t,f
508	-4.9	-13.5	t	f	4.08479	5.78007	8.38523e-05	-13.5418	t,f
509	-4.8	-13.5	t	f	4.00866	5.78007	8.38527e-05	-13.5418	t,f
510	-4.7	-13.5	t	f	3.9336	5.78007	8.38532e-05	-13.5418	t,f
511	-4.6	-13.5	t	f	3.85924	5.78007	8.38537e-05	-13.5418	t,f
512	-4.5	-13.5	t	f	3.78522	5.78007	8.38543e-05	-13.5418	t,f
513	-4.4	-13.5	t	f	3.71112	5.78007	8.3855e-05	-13.5417	t,f
514	-4.3	-13.5	t	f	3.63664	5.78007	8.38557e-05	-13.5417	t,f
515	-4.2	-13.5	t	f	3.56139	5.78007	8.38566e-05	-13.5417	t,f
516	-4.1	-13.5	t	f	3.48493	5.78007	8.38576e-05	-13.5417	t,f
517	-4	-13.5	t	f	3.40685	5.78007	8.38587e-05	-13.5417	t,f
518	-3.9	-13.5	t	f	3.32664	5.78007	8.38601e-05	-13.5417	t,f
519	-3.8	-13.5	t	f	3.24368	5.78007	8.38617e-05	-13.5416	t,f
520	-3.7	-13.5	t	f	3.15727	5.78007	8.38636e-05	-13.5416	t,f
521	-3.6	-13.5	t	f	3.06641	5.78007	8.38659e-05	-13.5416	t,f
522	-3.5	-13.5	t	f	2.96999	5.78007	8.38687e-05	-13.5415	t,f
523	-3.4	-13.5	t	f	2.86644	5.78007	8.38723e-05	-13.5414	t,f
524	-3.3	-13.5	t	f	2.7535	5.78007	8.3877e-05	-13.5414	t,f
525	-3.2	-13.5	t	f	2.62793	5.78007	8.38834e-05	-13.5413	t,f
526	-3.1	-13.5	t	f	2.4847	5.78007	8.38924e-05	-13.5411	t,f
527	-3	-13.5	t	f	2.31522	5.78007	8.39061e-05	-13.5409	t,f
528	-2.9	-13.5	t	f	2.10305	5.78007	8.39297e-05	-13.5405	t,f
529	-2.8	-13.5	t	f	1.80978	5.78007	8.3979e-05	-13.5396	t,f
530	-2.7	-13.5	t	f	1.3006	5.78007	8.41467e-05	-13.5367	t,f
531	-13.5	-13.4	f	f	5.78007	5.75938	6.00179e-13	-40.5997	f,f
532	-13.4	-13.4	f	f	5.75938	5.75938	6.41977e-13	-40.5025	f,f
533	-13.3	-13.4	f	f	5.73871	5.75938	6.86681e-13	-40.4054	f,f
534	-13.2	-13.4	f	f	5.71808	5.75938	7.34397e-13	-40.3085	f,f
535	-13.1	-13.4	f	f	5.6975	5.75938	7.8533e-13	-40.2118	f,f
536	-13	-13.4	f	f	5.67695	5.75938	8.39668e-13	-40.1152	f,f
537	-12.9	-13.4	f	f	5.65649	5.75938	8.97566e-13	-40.019	f,f
538	-12.8	-13.4	f	f	5.63602	5.75938	9.5944e-13	-39.9229	f,f
539	-12.7	-13.4	f	f	5.61563	5.75938	1.02533e-12	-39.8271	f,f
540	-12.6	-13.4	f	f	5.59529	5.75938	1.09552e-12	-39.7315	f,f
541	-12.5	-13.4	f	f	5.57501	5.75938	1.17027e-12	-39.6363	f,f
542	-12.4	-13.4	f	f	5.55479	5.75938	1.24994e-12	-39.5413	f,f
543	-12.3	-13.4	f	f	5.53467	5.75938	1.33467e-12	-39.4467	f,f
544	-12.2	-13.4	f	f	5.51456	5.75938	1.42498e-12	-39.3522	f,f
545	-12.1	-13.4	f	f	5.49455	5.75938	1.52091e-12	-39.2582	f,f
546	-12	-13.4	f	f	5.47461	5.75938	1.62298e-12	-39.1645	f,f
547	-11.9	-13.4	f	f	5.45475	5.75938	1.73143e-12	-39.0712	f,f
548	-11.8	-13.4	f	f	5.43497	5.75938	1.84664e-12	-38.9782	f,f
549	-11.7	-13.4	f	f	5.41529	5.75938	1.96881e-12	-38.8858	f,f
550	-11.6	-13.4	f	f	5.39567	5.75938	2.09881e-12	-38.7936	f,f
551	-11.5	-13.4	f	f	5.37615	5.75938	2.23654e-12	-38.7019	f,f
552	-11.4	-13.4	f	f	5.35673	5.75938	2.3826e-12	-38.6106	f,f
553	-11.3	-13.4	f	f	5.3374	5.75938	2.53738e-12	-38.5198	f,f
554	-11.2	-13.4	f	f	5.31818	5.75938	2.70127e-12	-38.4295	f,f
555	-11.1	-13.4	f	f	5.29908	5.75938	2.87464e-12	-38.3398	f,f
556	-11	-13.4	f	f	5.28005	5.75938	3.0585e-12	-38.2503	f,f
557	-10.9	-13.4	f	f	5.26115	5.75938	3.25269e-12	-38.1615	f,f
558	-10.8	-13.4	f	f	5.24236	5.75938	3.45795e-12	-38.0732	f,f
559	-10.7	-13.4	f	f	5.22368	5.75938	3.67475e-12	-37.9855	f,f
560	-10.6	-13.4	f	f	5.20514	5.75938	3.90349e-12	-37.8984	f,f
561	-10.5	-13.4	f	f	5.18668	5.75938	4.14545e-12	-37.8116	f,f
562	-10.4	-13.4	f	f	5.16839	5.75938	4.3999e-12	-37.7257	f,f
563	-10.3	-13.4	f	f	5.1502	5.75938	4.66832e-12	-37.6402	f,f
564	-10.2	-13.4	f	f	5.13214	5.75938	4.95116e-12	-37.5554	f,f
565	-10.1	-13.4	f	f	5.11421	5.75938	5.24885e-12	-37.4711	f,f
566	-10	-13.4	f	f	5.09642	5.75938	5.56211e-12	-37.3875	f,f
567	-9.9	-13.4	f	f	5.07875	5.75938	5.89153e-12	-37.3045	f,f
568	-9.8	-13.4	f	f	5.06123	5.75938	6.23737e-12	-37.2222	f,f
569	-9.7	-13.4	f	f	5.04382	5.75938	6.60138e-12	-37.1404	f,f
570	-9.6	-13.4	f	f	5.02655	5.75938	6.98326e-12	-37.0592	f,f
571	-9.5	-13.4	f	f	5.00941	5.75938	7.38412e-12	-36.9787	f,f
572	-9.4	-13.4	f	f	4.99241	5.75938	7.80439e-12	-36.8989	f,f
573	-9.3	-13.4	f	f	4.97555	5.75938	8.24508e-12	-36.8196	f,f
574	-9.2	-13.4	f	f	4.95882	5.75938	8.70684e-12	-36.741	f,f
575	-9.1	-13.4	f	f	4.94223	5.75938	9.19008e-12	-36.6631	f,f
576	-9	-13.4	f	f	4.92575	5.75938	9.69684e-12	-36.5856	f,f
577	-8.9	-13.4	f	f	4.90941	5.75938	1.02268e-11	-36.5089	f,f
578	-8.8	-13.4	f	f	4.8932	5.75938	1.07811e-11	-36.4327	f,f
579	-8.7	-13.4	f	f	4.87712	5.75938	1.13611e-11	-36.3571	f,f
580	-8.6	-13.4	f	f	4.86116	5.75938	1.1967e-11	-36.2821	f,f
581	-8.5	-13.4	f	f	4.84535	5.75938	1.25994e-11	-36.2079	f,f
582	-8.4	-13.4	f	f	4.8296	5.75938	1.32627e-11	-36.1338	f,f
583	-8.3	-13.4	f	f	4.81403	5.75938	1.39526e-11	-36.0607	f,f
584	-8.2	-13.4	f	f	4.79855	5.75938	1.46736e-11	-35.988	f,f
585	-8.1	-13.4	f	f	4.7832	5.75938	1.54263e-11	-35.9158	f,f
586	-8	-13.4	f	f	4.76794	5.75938	1.62122e-11	-35.8441	f,f
587	-7.9	-13.4	f	f	4.7528	5.75938	1.70316e-11	-35.773	f,f
588	-7.8	-13.4	f	f	4.73777	5.75938	1.78862e-11	-35.7024	f,f
589	-7.7	-13.4	f	f	4.72284	5.75938	1.87771e-11	-35.6322	f,f
590	-7.6	-13.4	f	f	4.70797	5.75938	1.97087e-11	-35.5624	f,f
591	-7.5	-13.4	f	f	4.69327	5.75938	2.06754e-11	-35.4933	f,f
592	-7.4	-13.4	f	f	4.67863	5.75938	2.1685e-11	-35.4245	f,f
593	-7.3	-13.4	f	f	4.66408	5.75938	2.27373e-11	-35.3561	f,f
594	-7.2	-13.4	f	f	4.64961	5.75938	2.38349e-11	-35.2881	f,f
595	-7.1	-13.4	f	f	4.63523	5.75938	2.49776e-11	-35.2206	f,f
596	-7	-13.4	f	f	4.62093	5.75938	2.61684e-11	-35.1534	f,f
597	-6.9	-13.4	f	f	4.60668	5.75938	2.74113e-11	-35.0864	f,f
598	-6.8	-13.4	f	f	4.59254	5.75938	2.87033e-11	-35.02	f,f
599	-6.7	-13.4	f	f	4.57847	5.75938	3.00491e-11	-34.9539	f,f
600	-6.6	-13.4	f	f	4.56445	5.75938	3.14524e-11	-34.888	f,f
601	-6.5	-13.4	f	f	4.5505	5.75938	3.29147e-11	-34.8225	f,f
602	-6.4	-13.4	f	f	4.5366	5.75938	3.44386e-11	-34.7572	f,f
603	-6.3	-13.4	f	f	4.52275	5.75938	3.60281e-11	-34.6921	f,f
604	-6.2	-13.4	f	f	4.50896	5.75938	3.76832e-11	-34.6273	f,f
605	-6.1	-13.4	f	f	4.49521	5.75938	3.94084e-11	-34.5627	f,f
606	-6	-13.4	f	f	4.48151	5.75938	4.12069e-11	-34.4983	f,f
607	-5.9	-13.4	f	f	4.46787	5.75938	4.30787e-11	-34.4342	f,f
608	-5.8	-13.4	f	f	4.45421	5.75938	4.50379e-11	-34.3701	f,f
609	-5.7	-13.4	f	f	4.44062	5.75938	4.70773e-11	-34.3062	f,f
610	-5.6	-13.4	f	f	4.42704	5.75938	4.9205e-11	-34.2424	f,f
611	-5.5	-13.4	f	f	4.41349	5.75938	5.14255e-11	-34.1787	f,f
612	-5.4	-13.4	f	f	4.39994	5.75938	5.37451e-11	-34.1151	f,f
613	-5.3	-13.4	f	f	4.38642	5.75938	5.61649e-11	-34.0515	f,f
614	-5.2	-13.4	f	f	4.37291	5.75938	5.86923e-11	-33.988	f,f
615	-5.1	-13.4	f	f	4.35939	5.75938	6.13331e-11	-33.9245	f,f
616	-5	-13.4	f	f	4.3459	5.75938	6.40889e-11	-33.8611	f,f
617	-4.9	-13.4	f	f	4.33236	5.75938	6.69787e-11	-33.7975	f,f
618	-4.8	-13.4	f	f	4.31882	5.75938	6.9997e-11	-33.7339	f,f
619	-4.7	-13.4	f	f	4.30527	5.75938	7.31559e-11	-33.6702	f,f
620	-4.6	-13.4	f	f	4.29169	5.75938	7.6464e-11	-33.6064	f,f
621	-4.5	-13.4	f	f	4.27807	5.75938	7.99317e-11	-33.5424	f,f
622	-4.4	-13.4	f	f	4.26442	5.75938	8.35646e-11	-33.4783	f,f
623	-4.3	-13.4	f	f	4.25073	5.75938	8.73756e-11	-33.414	f,f
624	-4.2	-13.4	f	f	4.23698	5.75938	9.13766e-11	-33.3494	f,f
625	-4.1	-13.4	f	f	4.22319	5.75938	9.55732e-11	-33.2846	f,f
626	-4	-13.4	f	f	4.20931	5.75938	9.99959e-11	-33.2193	f,f
627	-3.9	-13.4	f	f	4.19535	5.75938	1.04644e-10	-33.1538	f,f
628	-3.8	-13.4	f	f	4.18131	5.75938	1.0954e-10	-33.0878	f,f
629	-3.7	-13.4	f	f	4.16717	5.75938	1.14704e-10	-33.0214	f,f
630	-3.6	-13.4	f	f	4.15292	5.75938	1.20151e-10	-32.9544	f,f
631	-3.5	-13.4	f	f	4.13856	5.75938	1.25907e-10	-32.8869	f,f
632	-3.4	-13.4	f	f	4.12406	5.75938	1.31994e-10	-32.8188	f,f
633	-3.3	-13.4	f	f	4.10938	5.75938	1.38457e-10	-32.7498	f,f
634	-3.2	-13.4	f	f	4.09458	5.75938	1.45296e-10	-32.6803	f,f
635	-3.1	-13.4	f	f	4.07957	5.75938	1.52576e-10	-32.6098	f,f
636	-3	-13.4	f	f	4.06435	5.75938	1.60325e-10	-32.5383	f,f
637	-2.9	-13.4	f	f	4.04891	5.75938	1.68594e-10	-32.4657	f,f
638	-2.8	-13.4	f	f	4.03322	5.75938	1.77434e-10	-32.392	f,f
639	-2.7	-13.4	f	f	4.01725	5.75938	1.86908e-10	-32.317	f,f
640	-2.6	-13.4	f	f	0.445084	5.75938	2.12344e-05	-15.5232	f,f
641	-2.6	-13.4	f	f	4.00097	5.75938	1.97088e-10	-32.2404	f,f
642	-2.5	-13.4	f	f	1.10794	5.75938	2.43721e-06	-18.6463	f,f
643	-2.5	-13.4	f	f	3.98432	5.75938	2.08068e-10	-32.1622	f,f
644	-2.4	-13.4	f	f	1.42493	5.75938	8.67651e-07	-20.1364	f,f
645	-2.4	-13.4	f	f	3.96733	5.75938	2.19904e-10	-32.0824	f,f
646	-2.3	-13.4	f	f	1.63771	5.75938	4.33831e-07	-21.1364	f,f
647	-2.3	-13.4	f	f	3.94985	5.75938	2.32787e-10	-32.0003	f,f
648	-2.2	-13.4	f	f	1.79975	5.75938	2.55926e-07	-21.8978	f,f
649	-2.2	-13.4	f	f	3.93188	5.75938	2.46818e-10	-31.9158	f,f
650	-2.1	-13.4	f	f	1.93195	5.75938	1.66385e-07	-22.519	f,f
651	-2.1	-13.4	f	f	3.91336	5.75938	2.62167e-10	-31.8288	f,f
652	-2	-13.4	f	f	2.04472	5.75938	1.15243e-07	-23.0488	f,f
653	-2	-13.4	f	f	3.89421	5.75938	2.79037e-10	-31.7388	f,f
654	-1.9	-13.4	f	f	2.14401	5.75938	8.33997e-08	-23.5154	f,f
655	-1.9	-13.4	f	f	3.87429	5.75938	2.97742e-10	-31.6452	f,f
656	-1.8	-13.4	f	f	2.23365	5.75938	6.22856e-08	-23.9365	f,f
657	-1.8	-13.4	f	f	3.85352	5.75938	3.18571e-10	-31.5477	f,f
658	-1.7	-13.4	f	f	2.31618	5.75938	4.76044e-08	-24.3243	f,f
659	-1.7	-13.4	f	f	3.83176	5.75938	3.41964e-10	-31.4454	f,f
660	-1.6	-13.4	f	f	2.39356	5.75938	3.70003e-08	-24.6879	f,f
661	-1.6	-13.4	f	f	3.80885	5.75938	3.68466e-10	-31.3378	f,f
662	-1.5	-13.4	f	f	2.46726	5.75938	2.91044e-08	-25.0342	f,f
663	-1.5	-13.4	f	f	3.7845	5.75938	3.98871e-10	-31.2234	f,f
664	-1.4	-13.4	f	f	2.53853	5.75938	2.30758e-08	-25.369	f,f
665	-1.4	-13.4	f	f	3.75844	5.75938	4.342e-10	-31.1009	f,f
666	-1.3	-13.4	f	f	2.6086	5.75938	1.83674e-08	-25.6983	f,f
667	-1.3	-13.4	f	f	3.73024	5.75938	4.75975e-10	-30.9684	f,f
668	-1.2	-13.4	f	f	2.67859	5.75938	1.46233e-08	-26.0272	f,f
669	-1.2	-13.4	f	f	3.69936	5.75938	5.26333e-10	-30.8233	f,f
670	-1.1	-13.4	f	f	2.74992	5.75938	1.15919e-08	-26.3623	f,f
671	-1.1	-13.4	f	f	3.66482	5.75938	5.88996e-10	-30.661	f,f
672	-1	-13.4	f	f	2.82446	5.75938	9.09357e-09	-26.7125	f,f
673	-1	-13.4	f	f	3.62527	5.75938	6.69971e-10	-30.4752	f,f
674	-0.9	-13.4	f	f	2.90512	5.75938	6.9927e-09	-27.0915	f,f
675	-0.9	-13.4	f	f	3.57808	5.75938	7.81253e-10	-30.2535	f,f
676	-0.8	-13.4	f	f	2.99785	5.75938	5.16998e-09	-27.5272	f,f
677	-0.8	-13.4	f	f	3.51771	5.75938	9.51012e-10	-29.9698	f,f
678	-0.7	-13.4	f	f	3.12211	5.75938	3.44929e-09	-28.1111	f,f
679	-0.7	-13.4	f	f	3.42508	5.75938	1.28588e-09	-29.5346	f,f
680	-13.5	-13.4	d	f	9.34062	5.75938	2.22617e-11	-35.3866	d,f
681	-13.4	-13.4	d	f	9.29922	5.75938	2.38142e-11	-35.2894	d,f
682	-13.3	-13.4	d	f	9.2579	5.75938	2.54716e-11	-35.1923	d,f
683	-13.2	-13.4	d	f	9.21666	5.75938	2.7241e-11	-35.0954	d,f
684	-13.1	-13.4	d	f	9.17552	5.75938	2.91284e-11	-34.9988	d,f
685	-13	-13.4	d	f	9.13444	5.75938	3.11434e-11	-34.9023	d,f
686	-12.9	-13.4	d	f	9.09347	5.75938	3.32921e-11	-34.806	d,f
687	-12.8	-13.4	d	f	9.05261	5.75938	3.55829e-11	-34.71	d,f
688	-12.7	-13.4	d	f	9.01187	5.75938	3.80234e-11	-34.6143	d,f
689	-12.6	-13.4	d	f	8.97117	5.75938	4.06287e-11	-34.5187	d,f
690	-12.5	-13.4	d	f	8.93067	5.75938	4.33989e-11	-34.4236	d,f
691	-12.4	-13.4	d	f	8.89026	5.75938	4.63505e-11	-34.3286	d,f
692	-12.3	-13.4	d	f	8.84998	5.75938	4.94926e-11	-34.234	d,f
693	-12.2	-13.4	d	f	8.80984	5.75938	5.28358e-11	-34.1397	d,f
694	-12.1	-13.4	d	f	8.76984	5.75938	5.63921e-11	-34.0457	d,f
695	-12	-13.4	d	f	8.72999	5.75938	6.01724e-11	-33.9521	d,f
696	-11.9	-13.4	d	f	8.6903	5.75938	6.41901e-11	-33.8589	d,f
697	-11.8	-13.4	d	f	8.65077	5.75938	6.84584e-11	-33.766	d,f
698	-11.7	-13.4	d	f	8.6114	5.75938	7.29899e-11	-33.6735	d,f
699	-11.6	-13.4	d	f	8.57225	5.75938	7.77955e-11	-33.5815	d,f
700	-11.5	-13.4	d	f	8.53319	5.75938	8.29043e-11	-33.4898	d,f
701	-11.4	-13.4	d	f	8.4944	5.75938	8.83094e-11	-33.3986	d,f
702	-11.3	-13.4	d	f	8.45579	5.75938	9.40409e-11	-33.3079	d,f
703	-11.2	-13.4	d	f	8.41737	5.75938	1.00112e-10	-33.2177	d,f
704	-11.1	-13.4	d	f	8.37917	5.75938	1.06538e-10	-33.1279	d,f
705	-11	-13.4	d	f	8.34118	5.75938	1.13337e-10	-33.0387	d,f
706	-10.9	-13.4	d	f	8.30342	5.75938	1.20524e-10	-32.95	d,f
707	-10.8	-13.4	d	f	8.26587	5.75938	1.28124e-10	-32.8617	d,f
708	-10.7	-13.4	d	f	8.22856	5.75938	1.36149e-10	-32.7741	d,f
709	-10.6	-13.4	d	f	8.19149	5.75938	1.44621e-10	-32.687	d,f
710	-10.5	-13.4	d	f	8.15466	5.75938	1.53559e-10	-32.6005	d,f
711	-10.4	-13.4	d	f	8.11808	5.75938	1.62984e-10	-32.5145	d,f
712	-10.3	-13.4	d	f	8.08175	5.75938	1.72917e-10	-32.4292	d,f
713	-10.2	-13.4	d	f	8.04568	5.75938	1.83378e-10	-32.3445	d,f
714	-10.1	-13.4	d	f	8.00987	5.75938	1.9439e-10	-32.2603	d,f
715	-10	-13.4	d	f	7.97431	5.75938	2.05977e-10	-32.1768	d,f
716	-9.9	-13.4	d	f	7.93903	5.75938	2.1816e-10	-32.0939	d,f
717	-9.8	-13.4	d	f	7.90401	5.75938	2.30961e-10	-32.0116	d,f
718	-9.7	-13.4	d	f	7.86926	5.75938	2.44407e-10	-31.93	d,f
719	-9.6	-13.4	d	f	7.83477	5.75938	2.58528e-10	-31.849	d,f
720	-9.5	-13.4	d	f	7.80055	5.75938	2.73341e-10	-31.7686	d,f
721	-9.4	-13.4	d	f	7.7666	5.75938	2.88881e-10	-31.6888	d,f
722	-9.3	-13.4	d	f	7.73292	5.75938	3.05166e-10	-31.6097	d,f
723	-9.2	-13.4	d	f	7.69951	5.75938	3.2223e-10	-31.5312	d,f
724	-9.1	-13.4	d	f	7.66634	5.75938	3.40108e-10	-31.4533	d,f
725	-9	-13.4	d	f	7.63348	5.75938	3.58808e-10	-31.3761	d,f
726	-8.9	-13.4	d	f	7.60086	5.75938	3.78381e-10	-31.2994	d,f
727	-8.8	-13.4	d	f	7.5685	5.75938	3.98855e-10	-31.2234	d,f
728	-8.7	-13.4	d	f	7.53638	5.75938	4.20269e-10	-31.148	d,f
729	-8.6	-13.4	d	f	7.50453	5.75938	4.42643e-10	-31.0731	d,f
730	-8.5	-13.4	d	f	7.47292	5.75938	4.66025e-10	-30.9989	d,f
731	-8.4	-13.4	d	f	7.44154	5.75938	4.9046e-10	-30.9251	d,f
732	-8.3	-13.4	d	f	7.41044	5.75938	5.15932e-10	-30.8521	d,f
733	-8.2	-13.4	d	f	7.37956	5.75938	5.42543e-10	-30.7795	d,f
734	-8.1	-13.4	d	f	7.3489	5.75938	5.70314e-10	-30.7075	d,f
735	-8	-13.4	d	f	7.31846	5.75938	5.993e-10	-30.636	d,f
736	-7.9	-13.4	d	f	7.28825	5.75938	6.29521e-10	-30.565	d,f
737	-7.8	-13.4	d	f	7.25825	5.75938	6.61039e-10	-30.4945	d,f
738	-7.7	-13.4	d	f	7.22844	5.75938	6.93916e-10	-30.4245	d,f
739	-7.6	-13.4	d	f	7.19886	5.75938	7.28158e-10	-30.355	d,f
740	-7.5	-13.4	d	f	7.16947	5.75938	7.63861e-10	-30.286	d,f
741	-7.4	-13.4	d	f	7.14026	5.75938	8.0107e-10	-30.2174	d,f
742	-7.3	-13.4	d	f	7.11121	5.75938	8.39865e-10	-30.1491	d,f
743	-7.2	-13.4	d	f	7.08236	5.75938	8.80264e-10	-30.0813	d,f
744	-7.1	-13.4	d	f	7.05368	5.75938	9.22357e-10	-30.014	d,f
745	-7	-13.4	d	f	7.02516	5.75938	9.66195e-10	-29.947	d,f
746	-6.9	-13.4	d	f	6.99679	5.75938	1.01188e-09	-29.8803	d,f
747	-6.8	-13.4	d	f	6.96856	5.75938	1.05949e-09	-29.814	d,f
748	-6.7	-13.4	d	f	6.94048	5.75938	1.10906e-09	-29.748	d,f
749	-6.6	-13.4	d	f	6.91253	5.75938	1.1607e-09	-29.6824	d,f
750	-6.5	-13.4	d	f	6.88469	5.75938	1.21453e-09	-29.617	d,f
751	-6.4	-13.4	d	f	6.85699	5.75938	1.27058e-09	-29.5519	d,f
752	-6.3	-13.4	d	f	6.82939	5.75938	1.32898e-09	-29.487	d,f
753	-6.2	-13.4	d	f	6.80189	5.75938	1.38984e-09	-29.4224	d,f
754	-6.1	-13.4	d	f	6.77449	5.75938	1.45326e-09	-29.3581	d,f
755	-6	-13.4	d	f	6.74718	5.75938	1.51936e-09	-29.2939	d,f
756	-5.9	-13.4	d	f	6.71995	5.75938	1.58825e-09	-29.2299	d,f
757	-5.8	-13.4	d	f	6.69278	5.75938	1.66008e-09	-29.1661	d,f
758	-5.7	-13.4	d	f	6.66567	5.75938	1.73502e-09	-29.1024	d,f
759	-5.6	-13.4	d	f	6.63862	5.75938	1.81315e-09	-29.0389	d,f
760	-5.5	-13.4	d	f	6.61162	5.75938	1.89465e-09	-28.9754	d,f
761	-5.4	-13.4	d	f	6.58466	5.75938	1.97968e-09	-28.9121	d,f
762	-5.3	-13.4	d	f	6.55772	5.75938	2.06844e-09	-28.8488	d,f
763	-5.2	-13.4	d	f	6.53079	5.75938	2.16118e-09	-28.7855	d,f
764	-5.1	-13.4	d	f	6.50388	5.75938	2.258e-09	-28.7223	d,f
765	-5	-13.4	d	f	6.47696	5.75938	2.35916e-09	-28.6591	d,f
766	-4.9	-13.4	d	f	6.45002	5.75938	2.46497e-09	-28.5958	d,f
767	-4.8	-13.4	d	f	6.42307	5.75938	2.57555e-09	-28.5325	d,f
768	-4.7	-13.4	d	f	6.39609	5.75938	2.69126e-09	-28.4691	d,f
769	-4.6	-13.4	d	f	6.36908	5.75938	2.81225e-09	-28.4056	d,f
770	-4.5	-13.4	d	f	6.34193	5.75938	2.93937e-09	-28.3418	d,f
771	-4.4	-13.4	d	f	6.31479	5.75938	3.07217e-09	-28.2781	d,f
772	-4.3	-13.4	d	f	6.28755	5.75938	3.21156e-09	-28.2141	d,f
773	-4.2	-13.4	d	f	6.26019	5.75938	3.35783e-09	-28.1498	d,f
774	-4.1	-13.4	d	f	6.23272	5.75938	3.51149e-09	-28.0853	d,f
775	-4	-13.4	d	f	6.20512	5.75938	3.67292e-09	-28.0204	d,f
776	-3.9	-13.4	d	f	6.17736	5.75938	3.84271e-09	-27.9552	d,f
777	-3.8	-13.4	d	f	6.14946	5.75938	4.02132e-09	-27.8897	d,f
778	-3.7	-13.4	d	f	6.1213	5.75938	4.21004e-09	-27.8235	d,f
779	-3.6	-13.4	d	f	6.09299	5.75938	4.40865e-09	-27.757	d,f
780	-3.5	-13.4	d	f	6.06442	5.75938	4.61858e-09	-27.6899	d,f
781	-3.4	-13.4	d	f	6.03559	5.75938	4.84061e-09	-27.6222	d,f
782	-3.3	-13.4	d	f	6.00646	5.75938	5.07579e-09	-27.5537	d,f
783	-3.2	-13.4	d	f	5.977	5.75938	5.32518e-09	-27.4845	d,f
784	-3.1	-13.4	d	f	5.94718	5.75938	5.59014e-09	-27.4145	d,f
785	-3	-13.4	d	f	5.91696	5.75938	5.87213e-09	-27.3435	d,f
786	-2.9	-13.4	d	f	5.88632	5.75938	6.17257e-09	-27.2715	d,f
787	-2.8	-13.4	d	f	5.85513	5.75938	6.49414e-09	-27.1982	d,f
788	-2.7	-13.4	d	f	-0.781234	5.75938	0.000354772	-11.4608	d,f
789	-2.7	-13.4	d	f	5.82342	5.75938	6.83833e-09	-27.1237	d,f
790	-2.6	-13.4	d	f	0.197637	5.75938	6.65158e-05	-13.8759	d,f
791	-2.6	-13.4	d	f	5.79109	5.75938	7.208e-09	-27.0478	d,f
792	-2.5	-13.4	d	f	0.743957	5.75938	2.69815e-05	-15.1777	d,f
793	-2.5	-13.4	d	f	5.75807	5.75938	7.60612e-09	-26.9702	d,f
794	-2.4	-13.4	d	f	1.12827	5.75938	1.43708e-05	-16.0865	d,f
795	-2.4	-13.4	d	f	5.72428	5.75938	8.03638e-09	-26.8908	d,f
796	-2.3	-13.4	d	f	1.42756	5.75938	8.81079e-06	-16.7923	d,f
797	-2.3	-13.4	d	f	5.68964	5.75938	8.5028e-09	-26.8094	d,f
798	-2.2	-13.4	d	f	1.67482	5.75938	5.88473e-06	-17.3746	d,f
799	-2.2	-13.4	d	f	5.65399	5.75938	9.011e-09	-26.7257	d,f
800	-2.1	-13.4	d	f	1.88729	5.75938	4.16117e-06	-17.8746	d,f
801	-2.1	-13.4	d	f	5.61729	5.75938	9.56585e-09	-26.6395	d,f
802	-2	-13.4	d	f	2.07522	5.75938	3.06302e-06	-18.3166	d,f
803	-2	-13.4	d	f	5.57928	5.75938	1.01767e-08	-26.5502	d,f
804	-1.9	-13.4	d	f	2.24518	5.75938	2.3219e-06	-18.7163	d,f
805	-1.9	-13.4	d	f	5.53984	5.75938	1.08518e-08	-26.4575	d,f
806	-1.8	-13.4	d	f	2.4018	5.75938	1.79891e-06	-19.0844	d,f
807	-1.8	-13.4	d	f	5.49872	5.75938	1.16033e-08	-26.3609	d,f
808	-1.7	-13.4	d	f	2.54848	5.75938	1.4165e-06	-19.4292	d,f
809	-1.7	-13.4	d	f	5.45562	5.75938	1.24469e-08	-26.2596	d,f
810	-1.6	-13.4	d	f	2.68789	5.75938	1.12873e-06	-19.7569	d,f
811	-1.6	-13.4	d	f	5.41021	5.75938	1.34021e-08	-26.153	d,f
812	-1.5	-13.4	d	f	2.82218	5.75938	9.06949e-07	-20.0725	d,f
813	-1.5	-13.4	d	f	5.36204	5.75938	1.44958e-08	-26.0398	d,f
814	-1.4	-13.4	d	f	2.95342	5.75938	7.32392e-07	-20.3809	d,f
815	-1.4	-13.4	d	f	5.31051	5.75938	1.57647e-08	-25.9187	d,f
816	-1.3	-13.4	d	f	3.08347	5.75938	5.92586e-07	-20.6865	d,f
817	-1.3	-13.4	d	f	5.25474	5.75938	1.72633e-08	-25.7877	d,f
818	-1.2	-13.4	d	f	3.21443	5.75938	4.78759e-07	-20.9942	d,f
819	-1.2	-13.4	d	f	5.19364	5.75938	1.90693e-08	-25.6442	d,f
820	-1.1	-13.4	d	f	3.34888	5.75938	3.84611e-07	-21.3101	d,f
821	-1.1	-13.4	d	f	5.12544	5.75938	2.13092e-08	-25.484	d,f
822	-1	-13.4	d	f	3.4902	5.75938	3.05536e-07	-21.6422	d,f
823	-1	-13.4	d	f	5.04739	5.75938	2.41974e-08	-25.3006	d,f
824	-0.9	-13.4	d	f	3.64415	5.75938	2.37783e-07	-22.0038	d,f
825	-0.9	-13.4	d	f	4.95441	5.75938	2.81529e-08	-25.0821	d,f
826	-0.8	-13.4	d	f	3.82225	5.75938	1.77919e-07	-22.4223	d,f
827	-0.8	-13.4	d	f	4.83556	5.75938	3.41645e-08	-24.8029	d,f
828	-0.7	-13.4	d	f	4.06232	5.75938	1.20346e-07	-22.9863	d,f
829	-0.7	-13.4	d	f	4.65354	5.75938	4.59523e-08	-24.3753	d,f
830	-13.5	-13.4	b	f	6.76289	5.75938	1.48092e-09	-29.3309	b,f
831	-13.4	-13.4	b	f	6.72149	5.75938	1.58422e-09	-29.2336	b,f
832	-13.3	-13.4	b	f	6.68018	5.75938	1.69445e-09	-29.1365	b,f
833	-13.2	-13.4	b	f	6.63894	5.75938	1.81215e-09	-29.0397	b,f
834	-13.1	-13.4	b	f	6.59778	5.75938	1.93778e-09	-28.943	b,f
835	-13	-13.4	b	f	6.55672	5.75938	2.07175e-09	-28.8465	b,f
836	-12.9	-13.4	b	f	6.51576	5.75938	2.21467e-09	-28.7503	b,f
837	-12.8	-13.4	b	f	6.47488	5.75938	2.36709e-09	-28.6542	b,f
838	-12.7	-13.4	b	f	6.43413	5.75938	2.52949e-09	-28.5585	b,f
839	-12.6	-13.4	b	f	6.39349	5.75938	2.70259e-09	-28.463	b,f
840	-12.5	-13.4	b	f	6.35295	5.75938	2.88702e-09	-28.3678	b,f
841	-12.4	-13.4	b	f	6.31255	5.75938	3.08331e-09	-28.2729	b,f
842	-12.3	-13.4	b	f	6.27228	5.75938	3.2923e-09	-28.1783	b,f
843	-12.2	-13.4	b	f	6.23213	5.75938	3.51475e-09	-28.0839	b,f
844	-12.1	-13.4	b	f	6.19214	5.75938	3.75121e-09	-27.99	b,f
845	-12	-13.4	b	f	6.1523	5.75938	4.00269e-09	-27.8964	b,f
846	-11.9	-13.4	b	f	6.1126	5.75938	4.27001e-09	-27.8031	b,f
847	-11.8	-13.4	b	f	6.07308	5.75938	4.55381e-09	-27.7103	b,f
848	-11.7	-13.4	b	f	6.03372	5.75938	4.85523e-09	-27.6178	b,f
849	-11.6	-13.4	b	f	5.99453	5.75938	5.1752e-09	-27.5257	b,f
850	-11.5	-13.4	b	f	5.95554	5.75938	5.51441e-09	-27.4341	b,f
851	-11.4	-13.4	b	f	5.91673	5.75938	5.87416e-09	-27.343	b,f
852	-11.3	-13.4	b	f	5.87811	5.75938	6.25549e-09	-27.2522	b,f
853	-11.2	-13.4	b	f	5.83971	5.75938	6.65911e-09	-27.162	b,f
854	-11.1	-13.4	b	f	5.80151	5.75938	7.0865e-09	-27.0723	b,f
855	-11	-13.4	b	f	5.76351	5.75938	7.53881e-09	-26.983	b,f
856	-10.9	-13.4	b	f	5.72576	5.75938	8.0168e-09	-26.8943	b,f
857	-10.8	-13.4	b	f	5.68823	5.75938	8.52198e-09	-26.8062	b,f
858	-10.7	-13.4	b	f	5.65092	5.75938	9.05592e-09	-26.7185	b,f
859	-10.6	-13.4	b	f	5.61386	5.75938	9.61918e-09	-26.6314	b,f
860	-10.5	-13.4	b	f	5.57701	5.75938	1.0214e-08	-26.5449	b,f
861	-10.4	-13.4	b	f	5.54046	5.75938	1.08404e-08	-26.459	b,f
862	-10.3	-13.4	b	f	5.50413	5.75938	1.15011e-08	-26.3736	b,f
863	-10.2	-13.4	b	f	5.46808	5.75938	1.21964e-08	-26.289	b,f
864	-10.1	-13.4	b	f	5.43228	5.75938	1.29287e-08	-26.2048	b,f
865	-10	-13.4	b	f	5.39672	5.75938	1.36994e-08	-26.1213	b,f
866	-9.9	-13.4	b	f	5.36146	5.75938	1.45091e-08	-26.0385	b,f
867	-9.8	-13.4	b	f	5.32645	5.75938	1.53602e-08	-25.9562	b,f
868	-9.7	-13.4	b	f	5.29169	5.75938	1.62547e-08	-25.8746	b,f
869	-9.6	-13.4	b	f	5.25721	5.75938	1.71937e-08	-25.7935	b,f
870	-9.5	-13.4	b	f	5.22302	5.75938	1.81779e-08	-25.7132	b,f
871	-9.4	-13.4	b	f	5.18908	5.75938	1.92108e-08	-25.6335	b,f
872	-9.3	-13.4	b	f	5.1554	5.75938	2.0294e-08	-25.5544	b,f
873	-9.2	-13.4	b	f	5.12202	5.75938	2.14276e-08	-25.476	b,f
874	-9.1	-13.4	b	f	5.0889	5.75938	2.2615e-08	-25.3981	b,f
875	-9	-13.4	b	f	5.05601	5.75938	2.38593e-08	-25.3209	b,f
876	-8.9	-13.4	b	f	5.02339	5.75938	2.5161e-08	-25.2442	b,f
877	-8.8	-13.4	b	f	4.99107	5.75938	2.65207e-08	-25.1683	b,f
878	-8.7	-13.4	b	f	4.95898	5.75938	2.79434e-08	-25.0929	b,f
879	-8.6	-13.4	b	f	4.92712	5.75938	2.94311e-08	-25.0181	b,f
880	-8.5	-13.4	b	f	4.89556	5.75938	3.09837e-08	-24.9439	b,f
881	-8.4	-13.4	b	f	4.86421	5.75938	3.26061e-08	-24.8703	b,f
882	-8.3	-13.4	b	f	4.83311	5.75938	3.43001e-08	-24.7972	b,f
883	-8.2	-13.4	b	f	4.80222	5.75938	3.60695e-08	-24.7246	b,f
884	-8.1	-13.4	b	f	4.77161	5.75938	3.79131e-08	-24.6527	b,f
885	-8	-13.4	b	f	4.7412	5.75938	3.98379e-08	-24.5813	b,f
886	-7.9	-13.4	b	f	4.71101	5.75938	4.18455e-08	-24.5104	b,f
887	-7.8	-13.4	b	f	4.68101	5.75938	4.39405e-08	-24.4399	b,f
888	-7.7	-13.4	b	f	4.65126	5.75938	4.61211e-08	-24.37	b,f
889	-7.6	-13.4	b	f	4.6217	5.75938	4.8396e-08	-24.3005	b,f
890	-7.5	-13.4	b	f	4.59233	5.75938	5.07671e-08	-24.2315	b,f
891	-7.4	-13.4	b	f	4.56312	5.75938	5.32398e-08	-24.1629	b,f
892	-7.3	-13.4	b	f	4.53415	5.75938	5.58119e-08	-24.0949	b,f
893	-7.2	-13.4	b	f	4.50533	5.75938	5.84939e-08	-24.0271	b,f
894	-7.1	-13.4	b	f	4.47667	5.75938	6.12879e-08	-23.9598	b,f
895	-7	-13.4	b	f	-1.97951	5.75938	0.00389924	-8.00259	b,f
896	-7	-13.4	b	f	4.44816	5.75938	6.42006e-08	-23.8928	b,f
897	-6.9	-13.4	b	f	-1.93656	5.75938	0.00353618	-8.14359	b,f
898	-6.9	-13.4	b	f	4.41987	5.75938	6.72275e-08	-23.8264	b,f
899	-6.8	-13.4	b	f	-1.89359	5.75938	0.00321005	-8.28319	b,f
900	-6.8	-13.4	b	f	4.39166	5.75938	7.03876e-08	-23.7601	b,f
901	-6.7	-13.4	b	f	-1.85056	5.75938	0.00291656	-8.42152	b,f
902	-6.7	-13.4	b	f	4.36362	5.75938	7.36764e-08	-23.6942	b,f
903	-6.6	-13.4	b	f	-1.80752	5.75938	0.00265253	-8.55842	b,f
904	-6.6	-13.4	b	f	4.33569	5.75938	7.71046e-08	-23.6286	b,f
905	-6.5	-13.4	b	f	-1.76444	5.75938	0.00241463	-8.69398	b,f
906	-6.5	-13.4	b	f	4.30795	5.75938	8.06683e-08	-23.5634	b,f
907	-6.4	-13.4	b	f	-1.72131	5.75938	0.00220004	-8.82826	b,f
908	-6.4	-13.4	b	f	4.28026	5.75938	8.43887e-08	-23.4984	b,f
909	-6.3	-13.4	b	f	-1.67816	5.75938	0.00200638	-8.96119	b,f
910	-6.3	-13.4	b	f	4.25268	5.75938	8.82654e-08	-23.4336	b,f
911	-6.2	-13.4	b	f	-1.63496	5.75938	0.00183136	-9.09287	b,f
912	-6.2	-13.4	b	f	4.22525	5.75938	9.22968e-08	-23.3691	b,f
913	-6.1	-13.4	b	f	-1.59171	5.75938	0.00167301	-9.22334	b,f
914	-6.1	-13.4	b	f	4.19794	5.75938	9.64951e-08	-23.305	b,f
915	-6	-13.4	b	f	-1.5484	5.75938	0.00152963	-9.3526	b,f
916	-6	-13.4	b	f	4.17064	5.75938	1.0088e-07	-23.2409	b,f
917	-5.9	-13.4	b	f	-1.50506	5.75938	0.00139972	-9.48064	b,f
918	-5.9	-13.4	b	f	4.14346	5.75938	1.05446e-07	-23.177	b,f
919	-5.8	-13.4	b	f	-1.46165	5.75938	0.00128179	-9.60763	b,f
920	-5.8	-13.4	b	f	4.11635	5.75938	1.10205e-07	-23.1133	b,f
921	-5.7	-13.4	b	f	-1.41821	5.75938	0.00117475	-9.73343	b,f
922	-5.7	-13.4	b	f	4.08929	5.75938	1.15171e-07	-23.0497	b,f
923	-5.6	-13.4	b	f	-1.37465	5.75938	0.0010773	-9.85837	b,f
924	-5.6	-13.4	b	f	4.06235	5.75938	1.20337e-07	-22.9864	b,f
925	-5.5	-13.4	b	f	-1.33104	5.75938	0.000988654	-9.98225	b,f
926	-5.5	-13.4	b	f	4.03539	5.75938	1.25738e-07	-22.9231	b,f
927	-5.4	-13.4	b	f	-1.28736	5.75938	0.000907885	-10.1052	b,f
928	-5.4	-13.4	b	f	4.0085	5.75938	1.31365e-07	-22.8599	b,f
929	-5.3	-13.4	b	f	-1.24358	5.75938	0.000834197	-10.2273	b,f
930	-5.3	-13.4	b	f	3.98161	5.75938	1.37246e-07	-22.7967	b,f
931	-5.2	-13.4	b	f	-1.19973	5.75938	0.000766945	-10.3486	b,f
932	-5.2	-13.4	b	f	3.95479	5.75938	1.43372e-07	-22.7337	b,f
933	-5.1	-13.4	b	f	-1.15578	5.75938	0.000705479	-10.4691	b,f
934	-5.1	-13.4	b	f	3.92793	5.75938	1.49783e-07	-22.6706	b,f
935	-5	-13.4	b	f	-1.11172	5.75938	0.000649245	-10.5889	b,f
936	-5	-13.4	b	f	3.90109	5.75938	1.56474e-07	-22.6076	b,f
937	-4.9	-13.4	b	f	-1.06754	5.75938	0.000597753	-10.7082	b,f
938	-4.9	-13.4	b	f	3.87425	5.75938	1.63467e-07	-22.5445	b,f
939	-4.8	-13.4	b	f	-1.02327	5.75938	0.0005506	-10.8267	b,f
940	-4.8	-13.4	b	f	3.84736	5.75938	1.70783e-07	-22.4813	b,f
941	-4.7	-13.4	b	f	-0.978846	5.75938	0.000507327	-10.9448	b,f
942	-4.7	-13.4	b	f	3.82051	5.75938	1.78416e-07	-22.4183	b,f
943	-4.6	-13.4	b	f	-0.93431	5.75938	0.000467624	-11.0624	b,f
944	-4.6	-13.4	b	f	3.79355	5.75938	1.86425e-07	-22.3549	b,f
945	-4.5	-13.4	b	f	-0.889589	5.75938	0.000431119	-11.1796	b,f
946	-4.5	-13.4	b	f	3.76657	5.75938	1.948e-07	-22.2915	b,f
947	-4.4	-13.4	b	f	-0.844724	5.75938	0.000397569	-11.2965	b,f
948	-4.4	-13.4	b	f	3.73949	5.75938	2.03582e-07	-22.2279	b,f
949	-4.3	-13.4	b	f	-0.799707	5.75938	0.000366712	-11.4131	b,f
950	-4.3	-13.4	b	f	3.71233	5.75938	2.12788e-07	-22.1641	b,f
951	-4.2	-13.4	b	f	-0.754441	5.75938	0.00033826	-11.5296	b,f
952	-4.2	-13.4	b	f	3.68512	5.75938	2.22428e-07	-22.1002	b,f
953	-4.1	-13.4	b	f	-0.708986	5.75938	0.000312052	-11.6459	b,f
954	-4.1	-13.4	b	f	3.65776	5.75938	2.32564e-07	-22.0359	b,f
955	-4	-13.4	b	f	-0.663347	5.75938	0.000287905	-11.7621	b,f
956	-4	-13.4	b	f	3.6303	5.75938	2.43201e-07	-21.9713	b,f
957	-3.9	-13.4	b	f	-0.617447	5.75938	0.000265613	-11.8784	b,f
958	-3.9	-13.4	b	f	3.60266	5.75938	2.54397e-07	-21.9064	b,f
959	-3.8	-13.4	b	f	-0.571292	5.75938	0.000245032	-11.9947	b,f
960	-3.8	-13.4	b	f	3.5749	5.75938	2.66163e-07	-21.8412	b,f
961	-3.7	-13.4	b	f	-0.524836	5.75938	0.000226012	-12.1113	b,f
962	-3.7	-13.4	b	f	3.54693	5.75938	2.78566e-07	-21.7755	b,f
963	-3.6	-13.4	b	f	-0.478078	5.75938	0.000208432	-12.2281	b,f
964	-3.6	-13.4	b	f	3.51876	5.75938	2.91644e-07	-21.7093	b,f
965	-3.5	-13.4	b	f	-0.430999	5.75938	0.000192176	-12.3453	b,f
966	-3.5	-13.4	b	f	3.49034	5.75938	3.05457e-07	-21.6425	b,f
967	-3.4	-13.4	b	f	-0.383542	5.75938	0.00017713	-12.4629	b,f
968	-3.4	-13.4	b	f	3.46168	5.75938	3.20057e-07	-21.5752	b,f
969	-3.3	-13.4	b	f	-0.335709	5.75938	0.000163205	-12.581	b,f
970	-3.3	-13.4	b	f	3.43276	5.75938	3.35491e-07	-21.5072	b,f
971	-3.2	-13.4	b	f	-0.287413	5.75938	0.000150299	-12.6999	b,f
972	-3.2	-13.4	b	f	3.4035	5.75938	3.51864e-07	-21.4385	b,f
973	-3.1	-13.4	b	f	-0.238641	5.75938	0.000138339	-12.8195	b,f
974	-3.1	-13.4	b	f	3.37388	5.75938	3.69252e-07	-21.3689	b,f
975	-3	-13.4	b	f	-0.189381	5.75938	0.000127258	-12.94	b,f
976	-3	-13.4	b	f	3.34387	5.75938	3.87745e-07	-21.2984	b,f
977	-2.9	-13.4	b	f	-0.13953	5.75938	0.000116976	-13.0615	b,f
978	-2.9	-13.4	b	f	3.31346	5.75938	4.07433e-07	-21.2269	b,f
979	-2.8	-13.4	b	f	-0.0890624	5.75938	0.000107438	-13.1842	b,f
980	-2.8	-13.4	b	f	3.28256	5.75938	4.28467e-07	-21.1543	b,f
981	-2.7	-13.4	b	f	-0.0378901	5.75938	9.85825e-05	-13.3083	b,f
982	-2.7	-13.4	b	f	3.25111	5.75938	4.50985e-07	-21.0804	b,f
983	-2.6	-13.4	b	f	0.0140219	5.75938	9.03638e-05	-13.4339	b,f
984	-2.6	-13.4	b	f	3.21907	5.75938	4.75144e-07	-21.0051	b,f
985	-2.5	-13.4	b	f	0.0668191	5.75938	8.27242e-05	-13.5613	b,f
986	-2.5	-13.4	b	f	3.18635	5.75938	5.01148e-07	-20.9283	b,f
987	-2.4	-13.4	b	f	0.120513	5.75938	7.56315e-05	-13.6907	b,f
988	-2.4	-13.4	b	f	3.15293	5.75938	5.29179e-07	-20.8497	b,f
989	-2.3	-13.4	b	f	0.175315	5.75938	6.9032e-05	-13.8224	b,f
990	-2.3	-13.4	b	f	3.11865	5.75938	5.5957e-07	-20.7692	b,f
991	-2.2	-13.4	b	f	0.231242	5.75938	6.29015e-05	-13.9565	b,f
992	-2.2	-13.4	b	f	3.08341	5.75938	5.92622e-07	-20.6864	b,f
993	-2.1	-13.4	b	f	0.288553	5.75938	5.71934e-05	-14.0938	b,f
994	-2.1	-13.4	b	f	3.04714	5.75938	6.28691e-07	-20.6011	b,f
995	-2	-13.4	b	f	0.347321	5.75938	5.18862e-05	-14.2343	b,f
996	-2	-13.4	b	f	3.00962	5.75938	6.68307e-07	-20.513	b,f
997	-1.9	-13.4	b	f	0.407845	5.75938	4.69421e-05	-14.3788	b,f
998	-1.9	-13.4	b	f	2.97073	5.75938	7.12009e-07	-20.4216	b,f
999	-1.8	-13.4	b	f	0.470303	5.75938	4.23399e-05	-14.5276	b,f
1000	-1.8	-13.4	b	f	2.93018	5.75938	7.60628e-07	-20.3263	b,f
1001	-1.7	-13.4	b	f	0.535062	5.75938	3.80497e-05	-14.6818	b,f
1002	-1.7	-13.4	b	f	2.88775	5.75938	8.15048e-07	-20.2266	b,f
1003	-1.6	-13.4	b	f	0.602468	5.75938	3.40501e-05	-14.842	b,f
1004	-1.6	-13.4	b	f	2.8431	5.75938	8.76533e-07	-20.1217	b,f
1005	-1.5	-13.4	b	f	0.673033	5.75938	3.0317e-05	-15.0095	b,f
1006	-1.5	-13.4	b	f	2.79576	5.75938	9.46796e-07	-20.0104	b,f
1007	-1.4	-13.4	b	f	0.747382	5.75938	2.68295e-05	-15.1858	b,f
1008	-1.4	-13.4	b	f	2.74523	5.75938	1.02804e-06	-19.8917	b,f
1009	-1.3	-13.4	b	f	0.826391	5.75938	2.35653e-05	-15.373	b,f
1010	-1.3	-13.4	b	f	2.69066	5.75938	1.12361e-06	-19.7634	b,f
1011	-1.2	-13.4	b	f	0.911189	5.75938	2.05053e-05	-15.5736	b,f
1012	-1.2	-13.4	b	f	2.63095	5.75938	1.23838e-06	-19.6231	b,f
1013	-1.1	-13.4	b	f	1.00358	5.75938	1.76244e-05	-15.7921	b,f
1014	-1.1	-13.4	b	f	2.56452	5.75938	1.37993e-06	-19.467	b,f
1015	-1	-13.4	b	f	1.1063	5.75938	1.48963e-05	-16.0347	b,f
1016	-1	-13.4	b	f	2.4887	5.75938	1.56136e-06	-19.2888	b,f
1017	-0.9	-13.4	b	f	1.22423	5.75938	1.22828e-05	-16.313	b,f
1018	-0.9	-13.4	b	f	2.39876	5.75938	1.80778e-06	-19.0773	b,f
1019	-0.8	-13.4	b	f	1.36783	5.75938	9.71352e-06	-16.6516	b,f
1020	-0.8	-13.4	b	f	2.28448	5.75938	2.17781e-06	-18.8087	b,f
1021	-0.7	-13.4	b	f	1.57186	5.75938	6.96121e-06	-17.1322	b,f
1022	-0.7	-13.4	b	f	2.11134	5.75938	2.88783e-06	-18.4016	b,f
1023	-6.4	-13.4	t	f	8.25335	5.75938	8.9681e-05	-13.4448	t,f
1024	-6.3	-13.4	t	f	6.14555	5.75938	8.96811e-05	-13.4448	t,f
1025	-6.2	-13.4	t	f	5.70487	5.75938	8.96812e-05	-13.4448	t,f
1026	-6.1	-13.4	t	f	5.43346	5.75938	8.96814e-05	-13.4448	t,f
1027	-6	-13.4	t	f	5.23203	5.75938	8.96815e-05	-13.4448	t,f
1028	-5.9	-13.4	t	f	5.06895	5.75938	8.96817e-05	-13.4448	t,f
1029	-5.8	-13.4	t	f	4.92996	5.75938	8.96819e-05	-13.4448	t,f
1030	-5.7	-13.4	t	f	4.8074	5.75938	8.96821e-05	-13.4448	t,f
1031	-5.6	-13.4	t	f	4.6967	5.75938	8.96823e-05	-13.4448	t,f
1032	-5.5	-13.4	t	f	4.59484	5.75938	8.96826e-05	-13.4448	t,f
1033	-5.4	-13.4	t	f	4.4998	5.75938	8.96828e-05	-13.4448	t,f
1034	-5.3	-13.4	t	f	4.41001	5.75938	8.96831e-05	-13.4448	t,f
1035	-5.2	-13.4	t	f	4.32442	5.75938	8.96835e-05	-13.4448	t,f
1036	-5.1	-13.4	t	f	4.24214	5.75938	8.96838e-05	-13.4448	t,f
1037	-5	-13.4	t	f	4.16245	5.75938	8.96842e-05	-13.4448	t,f
1038	-4.9	-13.4	t	f	4.08479	5.75938	8.96846e-05	-13.4448	t,f
1039	-4.8	-13.4	t	f	4.00866	5.75938	8.96851e-05	-13.4448	t,f
1040	-4.7	-13.4	t	f	3.9336	5.75938	8.96857e-05	-13.4448	t,f
1041	-4.6	-13.4	t	f	3.85924	5.75938	8.96863e-05	-13.4448	t,f
1042	-4.5	-13.4	t	f	3.78522	5.75938	8.96869e-05	-13.4447	t,f
1043	-4.4	-13.4	t	f	3.71112	5.75938	8.96877e-05	-13.4447	t,f
1044	-4.3	-13.4	t	f	3.63664	5.75938	8.96886e-05	-13.4447	t,f
1045	-4.2	-13.4	t	f	3.56139	5.75938	8.96896e-05	-13.4447	t,f
1046	-4.1	-13.4	t	f	3.48493	5.75938	8.96907e-05	-13.4447	t,f
1047	-4	-13.4	t	f	3.40685	5.75938	8.9692e-05	-13.4447	t,f
1048	-3.9	-13.4	t	f	3.32664	5.75938	8.96936e-05	-13.4446	t,f
1049	-3.8	-13.4	t	f	3.24368	5.75938	8.96954e-05	-13.4446	t,f
1050	-3.7	-13.4	t	f	3.15727	5.75938	8.96975e-05	-13.4446	t,f
1051	-3.6	-13.4	t	f	3.06641	5.75938	8.97002e-05	-13.4445	t,f
1052	-3.5	-13.4	t	f	2.96999	5.75938	8.97034e-05	-13.4445	t,f
1053	-3.4	-13.4	t	f	2.86644	5.75938	8.97076e-05	-13.4444	t,f
1054	-3.3	-13.4	t	f	2.7535	5.75938	8.97129e-05	-13.4443	t,f
1055	-3.2	-13.4	t	f	2.62793	5.75938	8.97202e-05	-13.4442	t,f
1056	-3.1	-13.4	t	f	2.4847	5.75938	8.97305e-05	-13.444	t,f
1057	-3	-13.4	t	f	2.31522	5.75938	8.97462e-05	-13.4438	t,f
1058	-2.9	-13.4	t	f	2.10305	5.75938	8.97732e-05	-13.4434	t,f
1059	-2.8	-13.4	t	f	1.80978	5.75938	8.98296e-05	-13.4424	t,f
1060	-2.7	-13.4	t	f	1.3006	5.75938	9.00215e-05	-13.4394	t,f
1061	-13.5	-13.3	f	f	5.78007	5.73871	6.41947e-13	-40.5026	f,f
1062	-13.4	-13.3	f	f	5.75938	5.73871	6.86681e-13	-40.4054	f,f
1063	-13.3	-13.3	f	f	5.73871	5.73871	7.34486e-13	-40.3083	f,f
1064	-13.2	-13.3	f	f	5.71808	5.73871	7.85543e-13	-40.2114	f,f
1065	-13.1	-13.3	f	f	5.6975	5.73871	8.39999e-13	-40.1147	f,f
1066	-13	-13.3	f	f	5.67695	5.73871	8.98125e-13	-40.0181	f,f
1067	-12.9	-13.3	f	f	5.65649	5.73871	9.60053e-13	-39.922	f,f
1068	-12.8	-13.3	f	f	5.63602	5.73871	1.02625e-12	-39.8258	f,f
1069	-12.7	-13.3	f	f	5.61563	5.73871	1.09674e-12	-39.7299	f,f
1070	-12.6	-13.3	f	f	5.59529	5.73871	1.17179e-12	-39.6344	f,f
1071	-12.5	-13.3	f	f	5.57501	5.73871	1.25179e-12	-39.5391	f,f
1072	-12.4	-13.3	f	f	5.55479	5.73871	1.337e-12	-39.4441	f,f
1073	-12.3	-13.3	f	f	5.53467	5.73871	1.42761e-12	-39.3495	f,f
1074	-12.2	-13.3	f	f	5.51456	5.73871	1.52417e-12	-39.2551	f,f
1075	-12.1	-13.3	f	f	5.49455	5.73871	1.62681e-12	-39.1611	f,f
1076	-12	-13.3	f	f	5.47461	5.73871	1.73598e-12	-39.0674	f,f
1077	-11.9	-13.3	f	f	5.45475	5.73871	1.85199e-12	-38.9741	f,f
1078	-11.8	-13.3	f	f	5.43497	5.73871	1.97525e-12	-38.8811	f,f
1079	-11.7	-13.3	f	f	5.41529	5.73871	2.10593e-12	-38.7887	f,f
1080	-11.6	-13.3	f	f	5.39567	5.73871	2.24495e-12	-38.6965	f,f
1081	-11.5	-13.3	f	f	5.37615	5.73871	2.39226e-12	-38.6048	f,f
1082	-11.4	-13.3	f	f	5.35673	5.73871	2.54849e-12	-38.5135	f,f
1083	-11.3	-13.3	f	f	5.3374	5.73871	2.71404e-12	-38.4227	f,f
1084	-11.2	-13.3	f	f	5.31818	5.73871	2.88938e-12	-38.3324	f,f
1085	-11.1	-13.3	f	f	5.29908	5.73871	3.07477e-12	-38.2427	f,f
1086	-11	-13.3	f	f	5.28005	5.73871	3.27145e-12	-38.1532	f,f
1087	-10.9	-13.3	f	f	5.26115	5.73871	3.47915e-12	-38.0644	f,f
1088	-10.8	-13.3	f	f	5.24236	5.73871	3.69872e-12	-37.9761	f,f
1089	-10.7	-13.3	f	f	5.22368	5.73871	3.93065e-12	-37.8884	f,f
1090	-10.6	-13.3	f	f	5.20514	5.73871	4.17529e-12	-37.8013	f,f
1091	-10.5	-13.3	f	f	5.18668	5.73871	4.43414e-12	-37.7145	f,f
1092	-10.4	-13.3	f	f	5.16839	5.73871	4.70625e-12	-37.6286	f,f
1093	-10.3	-13.3	f	f	5.1502	5.73871	4.99341e-12	-37.5431	f,f
1094	-10.2	-13.3	f	f	5.13214	5.73871	5.29592e-12	-37.4583	f,f
1095	-10.1	-13.3	f	f	5.11421	5.73871	5.61434e-12	-37.374	f,f
1096	-10	-13.3	f	f	5.09642	5.73871	5.94941e-12	-37.2904	f,f
1097	-9.9	-13.3	f	f	5.07875	5.73871	6.30172e-12	-37.2074	f,f
1098	-9.8	-13.3	f	f	5.06123	5.73871	6.67167e-12	-37.1251	f,f
1099	-9.7	-13.3	f	f	5.04382	5.73871	7.06108e-12	-37.0432	f,f
1100	-9.6	-13.3	f	f	5.02655	5.73871	7.46952e-12	-36.9621	f,f
1101	-9.5	-13.3	f	f	5.00941	5.73871	7.89827e-12	-36.8816	f,f
1102	-9.4	-13.3	f	f	4.99241	5.73871	8.34787e-12	-36.8017	f,f
1103	-9.3	-13.3	f	f	4.97555	5.73871	8.8192e-12	-36.7225	f,f
1104	-9.2	-13.3	f	f	4.95882	5.73871	9.31313e-12	-36.6439	f,f
1105	-9.1	-13.3	f	f	4.94223	5.73871	9.83001e-12	-36.5659	f,f
1106	-9	-13.3	f	f	4.92575	5.73871	1.03721e-11	-36.4885	f,f
1107	-8.9	-13.3	f	f	4.90941	5.73871	1.09389e-11	-36.4117	f,f
1108	-8.8	-13.3	f	f	4.8932	5.73871	1.15318e-11	-36.3356	f,f
1109	-8.7	-13.3	f	f	4.87712	5.73871	1.21522e-11	-36.26	f,f
1110	-8.6	-13.3	f	f	4.86116	5.73871	1.28003e-11	-36.185	f,f
1111	-8.5	-13.3	f	f	4.84535	5.73871	1.34768e-11	-36.1107	f,f
1112	-8.4	-13.3	f	f	4.8296	5.73871	1.41862e-11	-36.0367	f,f
1113	-8.3	-13.3	f	f	4.81403	5.73871	1.49241e-11	-35.9636	f,f
1114	-8.2	-13.3	f	f	4.79855	5.73871	1.56954e-11	-35.8909	f,f
1115	-8.1	-13.3	f	f	4.7832	5.73871	1.65005e-11	-35.8187	f,f
1116	-8	-13.3	f	f	4.76794	5.73871	1.73411e-11	-35.747	f,f
1117	-7.9	-13.3	f	f	4.7528	5.73871	1.82176e-11	-35.6759	f,f
1118	-7.8	-13.3	f	f	4.73777	5.73871	1.91317e-11	-35.6052	f,f
1119	-7.7	-13.3	f	f	4.72284	5.73871	2.00846e-11	-35.5351	f,f
1120	-7.6	-13.3	f	f	4.70797	5.73871	2.10811e-11	-35.4653	f,f
1121	-7.5	-13.3	f	f	4.69327	5.73871	2.21151e-11	-35.3962	f,f
1122	-7.4	-13.3	f	f	4.67863	5.73871	2.3195e-11	-35.3274	f,f
1123	-7.3	-13.3	f	f	4.66408	5.73871	2.43205e-11	-35.259	f,f
1124	-7.2	-13.3	f	f	4.64961	5.73871	2.54946e-11	-35.191	f,f
1125	-7.1	-13.3	f	f	4.63523	5.73871	2.67168e-11	-35.1235	f,f
1126	-7	-13.3	f	f	4.62093	5.73871	2.79905e-11	-35.0563	f,f
1127	-6.9	-13.3	f	f	4.60668	5.73871	2.932e-11	-34.9893	f,f
1128	-6.8	-13.3	f	f	4.59254	5.73871	3.0702e-11	-34.9229	f,f
1129	-6.7	-13.3	f	f	4.57847	5.73871	3.21415e-11	-34.8568	f,f
1130	-6.6	-13.3	f	f	4.56445	5.73871	3.36425e-11	-34.7909	f,f
1131	-6.5	-13.3	f	f	4.5505	5.73871	3.52066e-11	-34.7254	f,f
1132	-6.4	-13.3	f	f	4.5366	5.73871	3.68365e-11	-34.6601	f,f
1133	-6.3	-13.3	f	f	4.52275	5.73871	3.85368e-11	-34.595	f,f
1134	-6.2	-13.3	f	f	4.50896	5.73871	4.03071e-11	-34.5302	f,f
1135	-6.1	-13.3	f	f	4.49521	5.73871	4.21525e-11	-34.4656	f,f
1136	-6	-13.3	f	f	4.48151	5.73871	4.40762e-11	-34.4012	f,f
1137	-5.9	-13.3	f	f	4.46787	5.73871	4.60783e-11	-34.3371	f,f
1138	-5.8	-13.3	f	f	4.45421	5.73871	4.8174e-11	-34.273	f,f
1139	-5.7	-13.3	f	f	4.44062	5.73871	5.03554e-11	-34.2091	f,f
1140	-5.6	-13.3	f	f	4.42704	5.73871	5.26313e-11	-34.1453	f,f
1141	-5.5	-13.3	f	f	4.41349	5.73871	5.50064e-11	-34.0816	f,f
1142	-5.4	-13.3	f	f	4.39994	5.73871	5.74875e-11	-34.018	f,f
1143	-5.3	-13.3	f	f	4.38642	5.73871	6.00758e-11	-33.9544	f,f
1144	-5.2	-13.3	f	f	4.37291	5.73871	6.27792e-11	-33.8909	f,f
1145	-5.1	-13.3	f	f	4.35939	5.73871	6.56039e-11	-33.8274	f,f
1146	-5	-13.3	f	f	4.3459	5.73871	6.85516e-11	-33.764	f,f
1147	-4.9	-13.3	f	f	4.33236	5.73871	7.16426e-11	-33.7004	f,f
1148	-4.8	-13.3	f	f	4.31882	5.73871	7.48711e-11	-33.6368	f,f
1149	-4.7	-13.3	f	f	4.30527	5.73871	7.825e-11	-33.5731	f,f
1150	-4.6	-13.3	f	f	4.29169	5.73871	8.17883e-11	-33.5093	f,f
1151	-4.5	-13.3	f	f	4.27807	5.73871	8.54976e-11	-33.4453	f,f
1152	-4.4	-13.3	f	f	4.26442	5.73871	8.93834e-11	-33.3812	f,f
1153	-4.3	-13.3	f	f	4.25073	5.73871	9.34598e-11	-33.3169	f,f
1154	-4.2	-13.3	f	f	4.23698	5.73871	9.77393e-11	-33.2523	f,f
1155	-4.1	-13.3	f	f	4.22319	5.73871	1.02228e-10	-33.1875	f,f
1156	-4	-13.3	f	f	4.20931	5.73871	1.06959e-10	-33.1222	f,f
1157	-3.9	-13.3	f	f	4.19535	5.73871	1.11931e-10	-33.0567	f,f
1158	-3.8	-13.3	f	f	4.18131	5.73871	1.17167e-10	-32.9907	f,f
1159	-3.7	-13.3	f	f	4.16717	5.73871	1.22691e-10	-32.9243	f,f
1160	-3.6	-13.3	f	f	4.15292	5.73871	1.28517e-10	-32.8573	f,f
1161	-3.5	-13.3	f	f	4.13856	5.73871	1.34675e-10	-32.7898	f,f
1162	-3.4	-13.3	f	f	4.12406	5.73871	1.41185e-10	-32.7217	f,f
1163	-3.3	-13.3	f	f	4.10938	5.73871	1.48098e-10	-32.6527	f,f
1164	-3.2	-13.3	f	f	4.09458	5.73871	1.55413e-10	-32.5832	f,f
1165	-3.1	-13.3	f	f	4.07957	5.73871	1.632e-10	-32.5126	f,f
1166	-3	-13.3	f	f	4.06435	5.73871	1.71489e-10	-32.4412	f,f
1167	-2.9	-13.3	f	f	4.04891	5.73871	1.80334e-10	-32.3686	f,f
1168	-2.8	-13.3	f	f	4.03322	5.73871	1.89789e-10	-32.2949	f,f
1169	-2.7	-13.3	f	f	4.01725	5.73871	1.99923e-10	-32.2198	f,f
1170	-2.6	-13.3	f	f	0.445084	5.73871	2.27238e-05	-15.4254	f,f
1171	-2.6	-13.3	f	f	4.00097	5.73871	2.10812e-10	-32.1433	f,f
1172	-2.5	-13.3	f	f	1.10794	5.73871	2.60706e-06	-18.5491	f,f
1173	-2.5	-13.3	f	f	3.98432	5.73871	2.22556e-10	-32.0651	f,f
1174	-2.4	-13.3	f	f	1.42493	5.73871	9.28084e-07	-20.0392	f,f
1175	-2.4	-13.3	f	f	3.96733	5.73871	2.35216e-10	-31.9853	f,f
1176	-2.3	-13.3	f	f	1.63771	5.73871	4.64043e-07	-21.0392	f,f
1177	-2.3	-13.3	f	f	3.94985	5.73871	2.48996e-10	-31.9032	f,f
1178	-2.2	-13.3	f	f	1.79975	5.73871	2.73748e-07	-21.8006	f,f
1179	-2.2	-13.3	f	f	3.93188	5.73871	2.64005e-10	-31.8187	f,f
1180	-2.1	-13.3	f	f	1.93195	5.73871	1.77971e-07	-22.4219	f,f
1181	-2.1	-13.3	f	f	3.91336	5.73871	2.80422e-10	-31.7317	f,f
1182	-2	-13.3	f	f	2.04472	5.73871	1.23268e-07	-22.9517	f,f
1183	-2	-13.3	f	f	3.89421	5.73871	2.98468e-10	-31.6417	f,f
1184	-1.9	-13.3	f	f	2.14401	5.73871	8.92071e-08	-23.4183	f,f
1185	-1.9	-13.3	f	f	3.87429	5.73871	3.18474e-10	-31.5481	f,f
1186	-1.8	-13.3	f	f	2.23365	5.73871	6.66228e-08	-23.8394	f,f
1187	-1.8	-13.3	f	f	3.85352	5.73871	3.40754e-10	-31.4506	f,f
1188	-1.7	-13.3	f	f	2.31618	5.73871	5.09192e-08	-24.2272	f,f
1189	-1.7	-13.3	f	f	3.83176	5.73871	3.65776e-10	-31.3483	f,f
1190	-1.6	-13.3	f	f	2.39356	5.73871	3.95768e-08	-24.5908	f,f
1191	-1.6	-13.3	f	f	3.80885	5.73871	3.94123e-10	-31.2406	f,f
1192	-1.5	-13.3	f	f	2.46726	5.73871	3.1131e-08	-24.9371	f,f
1193	-1.5	-13.3	f	f	3.7845	5.73871	4.26646e-10	-31.1262	f,f
1194	-1.4	-13.3	f	f	2.53853	5.73871	2.46826e-08	-25.2719	f,f
1195	-1.4	-13.3	f	f	3.75844	5.73871	4.64435e-10	-31.0038	f,f
1196	-1.3	-13.3	f	f	2.6086	5.73871	1.96464e-08	-25.6012	f,f
1197	-1.3	-13.3	f	f	3.73024	5.73871	5.09119e-10	-30.8713	f,f
1198	-1.2	-13.3	f	f	2.67859	5.73871	1.56416e-08	-25.93	f,f
1199	-1.2	-13.3	f	f	3.69936	5.73871	5.62983e-10	-30.7262	f,f
1200	-1.1	-13.3	f	f	2.74992	5.73871	1.2399e-08	-26.2652	f,f
1201	-1.1	-13.3	f	f	3.66482	5.73871	6.30009e-10	-30.5639	f,f
1202	-1	-13.3	f	f	2.82446	5.73871	9.72677e-09	-26.6154	f,f
1203	-1	-13.3	f	f	3.62527	5.73871	7.16623e-10	-30.3781	f,f
1204	-0.9	-13.3	f	f	2.90512	5.73871	7.47962e-09	-26.9944	f,f
1205	-0.9	-13.3	f	f	3.57808	5.73871	8.35654e-10	-30.1564	f,f
1206	-0.8	-13.3	f	f	2.99785	5.73871	5.52997e-09	-27.4301	f,f
1207	-0.8	-13.3	f	f	3.51771	5.73871	1.01723e-09	-29.8727	f,f
1208	-0.7	-13.3	f	f	3.12211	5.73871	3.68947e-09	-28.0139	f,f
1209	-0.7	-13.3	f	f	3.42508	5.73871	1.37542e-09	-29.4375	f,f
1210	-13.5	-13.3	d	f	9.34062	5.73871	2.38111e-11	-35.2896	d,f
1211	-13.4	-13.3	d	f	9.29922	5.73871	2.54716e-11	-35.1923	d,f
1212	-13.3	-13.3	d	f	9.2579	5.73871	2.72445e-11	-35.0952	d,f
1213	-13.2	-13.3	d	f	9.21666	5.73871	2.9137e-11	-34.9984	d,f
1214	-13.1	-13.3	d	f	9.17552	5.73871	3.11558e-11	-34.9017	d,f
1215	-13	-13.3	d	f	9.13444	5.73871	3.33111e-11	-34.8052	d,f
1216	-12.9	-13.3	d	f	9.09347	5.73871	3.56092e-11	-34.709	d,f
1217	-12.8	-13.3	d	f	9.05261	5.73871	3.80595e-11	-34.613	d,f
1218	-12.7	-13.3	d	f	9.01187	5.73871	4.06699e-11	-34.5172	d,f
1219	-12.6	-13.3	d	f	8.97117	5.73871	4.34565e-11	-34.4216	d,f
1220	-12.5	-13.3	d	f	8.93067	5.73871	4.64195e-11	-34.3265	d,f
1221	-12.4	-13.3	d	f	8.89026	5.73871	4.95766e-11	-34.2316	d,f
1222	-12.3	-13.3	d	f	8.84998	5.73871	5.29373e-11	-34.1369	d,f
1223	-12.2	-13.3	d	f	8.80984	5.73871	5.65132e-11	-34.0426	d,f
1224	-12.1	-13.3	d	f	8.76984	5.73871	6.03171e-11	-33.9486	d,f
1225	-12	-13.3	d	f	8.72999	5.73871	6.43605e-11	-33.855	d,f
1226	-11.9	-13.3	d	f	8.6903	5.73871	6.86578e-11	-33.7618	d,f
1227	-11.8	-13.3	d	f	8.65077	5.73871	7.32231e-11	-33.6689	d,f
1228	-11.7	-13.3	d	f	8.6114	5.73871	7.80701e-11	-33.5764	d,f
1229	-11.6	-13.3	d	f	8.57225	5.73871	8.32102e-11	-33.4844	d,f
1230	-11.5	-13.3	d	f	8.53319	5.73871	8.86745e-11	-33.3927	d,f
1231	-11.4	-13.3	d	f	8.4944	5.73871	9.44558e-11	-33.3016	d,f
1232	-11.3	-13.3	d	f	8.45579	5.73871	1.00586e-10	-33.2108	d,f
1233	-11.2	-13.3	d	f	8.41737	5.73871	1.0708e-10	-33.1206	d,f
1234	-11.1	-13.3	d	f	8.37917	5.73871	1.13953e-10	-33.0308	d,f
1235	-11	-13.3	d	f	8.34118	5.73871	1.21225e-10	-32.9416	d,f
1236	-10.9	-13.3	d	f	8.30342	5.73871	1.28913e-10	-32.8529	d,f
1237	-10.8	-13.3	d	f	8.26587	5.73871	1.37041e-10	-32.7647	d,f
1238	-10.7	-13.3	d	f	8.22856	5.73871	1.45625e-10	-32.677	d,f
1239	-10.6	-13.3	d	f	8.19149	5.73871	1.54687e-10	-32.5899	d,f
1240	-10.5	-13.3	d	f	8.15466	5.73871	1.64247e-10	-32.5034	d,f
1241	-10.4	-13.3	d	f	8.11808	5.73871	1.74328e-10	-32.4175	d,f
1242	-10.3	-13.3	d	f	8.08175	5.73871	1.84952e-10	-32.3321	d,f
1243	-10.2	-13.3	d	f	8.04568	5.73871	1.96141e-10	-32.2474	d,f
1244	-10.1	-13.3	d	f	8.00987	5.73871	2.07919e-10	-32.1633	d,f
1245	-10	-13.3	d	f	7.97431	5.73871	2.20313e-10	-32.0797	d,f
1246	-9.9	-13.3	d	f	7.93903	5.73871	2.33344e-10	-31.9968	d,f
1247	-9.8	-13.3	d	f	7.90401	5.73871	2.47036e-10	-31.9146	d,f
1248	-9.7	-13.3	d	f	7.86926	5.73871	2.61418e-10	-31.8329	d,f
1249	-9.6	-13.3	d	f	7.83477	5.73871	2.76522e-10	-31.7519	d,f
1250	-9.5	-13.3	d	f	7.80055	5.73871	2.92366e-10	-31.6715	d,f
1251	-9.4	-13.3	d	f	7.7666	5.73871	3.08987e-10	-31.5917	d,f
1252	-9.3	-13.3	d	f	7.73292	5.73871	3.26406e-10	-31.5126	d,f
1253	-9.2	-13.3	d	f	7.69951	5.73871	3.44657e-10	-31.4341	d,f
1254	-9.1	-13.3	d	f	7.66634	5.73871	3.6378e-10	-31.3562	d,f
1255	-9	-13.3	d	f	7.63348	5.73871	3.83781e-10	-31.279	d,f
1256	-8.9	-13.3	d	f	7.60086	5.73871	4.04717e-10	-31.2024	d,f
1257	-8.8	-13.3	d	f	7.5685	5.73871	4.26616e-10	-31.1263	d,f
1258	-8.7	-13.3	d	f	7.53638	5.73871	4.4952e-10	-31.0509	d,f
1259	-8.6	-13.3	d	f	7.50453	5.73871	4.73451e-10	-30.9761	d,f
1260	-8.5	-13.3	d	f	7.47292	5.73871	4.98461e-10	-30.9018	d,f
1261	-8.4	-13.3	d	f	7.44154	5.73871	5.24597e-10	-30.8281	d,f
1262	-8.3	-13.3	d	f	7.41044	5.73871	5.51842e-10	-30.755	d,f
1263	-8.2	-13.3	d	f	7.37956	5.73871	5.80305e-10	-30.6825	d,f
1264	-8.1	-13.3	d	f	7.3489	5.73871	6.10009e-10	-30.6105	d,f
1265	-8	-13.3	d	f	7.31846	5.73871	6.41011e-10	-30.5389	d,f
1266	-7.9	-13.3	d	f	7.28825	5.73871	6.73336e-10	-30.468	d,f
1267	-7.8	-13.3	d	f	7.25825	5.73871	7.07048e-10	-30.3975	d,f
1268	-7.7	-13.3	d	f	7.22844	5.73871	7.42213e-10	-30.3274	d,f
1269	-7.6	-13.3	d	f	7.19886	5.73871	7.78838e-10	-30.258	d,f
1270	-7.5	-13.3	d	f	7.16947	5.73871	8.17027e-10	-30.1889	d,f
1271	-7.4	-13.3	d	f	7.14026	5.73871	8.56825e-10	-30.1203	d,f
1272	-7.3	-13.3	d	f	7.11121	5.73871	8.9832e-10	-30.0521	d,f
1273	-7.2	-13.3	d	f	7.08236	5.73871	9.41532e-10	-29.9843	d,f
1274	-7.1	-13.3	d	f	7.05368	5.73871	9.86554e-10	-29.9169	d,f
1275	-7	-13.3	d	f	7.02516	5.73871	1.03344e-09	-29.8499	d,f
1276	-6.9	-13.3	d	f	6.99679	5.73871	1.08231e-09	-29.7832	d,f
1277	-6.8	-13.3	d	f	6.96856	5.73871	1.13323e-09	-29.7169	d,f
1278	-6.7	-13.3	d	f	6.94048	5.73871	1.18625e-09	-29.6509	d,f
1279	-6.6	-13.3	d	f	6.91253	5.73871	1.24148e-09	-29.5853	d,f
1280	-6.5	-13.3	d	f	6.88469	5.73871	1.29906e-09	-29.5199	d,f
1281	-6.4	-13.3	d	f	6.85699	5.73871	1.35902e-09	-29.4548	d,f
1282	-6.3	-13.3	d	f	6.82939	5.73871	1.42148e-09	-29.39	d,f
1283	-6.2	-13.3	d	f	6.80189	5.73871	1.48657e-09	-29.3254	d,f
1284	-6.1	-13.3	d	f	6.77449	5.73871	1.55441e-09	-29.261	d,f
1285	-6	-13.3	d	f	6.74718	5.73871	1.6251e-09	-29.1968	d,f
1286	-5.9	-13.3	d	f	6.71995	5.73871	1.69879e-09	-29.1328	d,f
1287	-5.8	-13.3	d	f	6.69278	5.73871	1.77562e-09	-29.069	d,f
1288	-5.7	-13.3	d	f	6.66567	5.73871	1.85578e-09	-29.0053	d,f
1289	-5.6	-13.3	d	f	6.63862	5.73871	1.93934e-09	-28.9418	d,f
1290	-5.5	-13.3	d	f	6.61162	5.73871	2.02652e-09	-28.8783	d,f
1291	-5.4	-13.3	d	f	6.58466	5.73871	2.11747e-09	-28.815	d,f
1292	-5.3	-13.3	d	f	6.55772	5.73871	2.21241e-09	-28.7517	d,f
1293	-5.2	-13.3	d	f	6.53079	5.73871	2.3116e-09	-28.6885	d,f
1294	-5.1	-13.3	d	f	6.50388	5.73871	2.41516e-09	-28.6252	d,f
1295	-5	-13.3	d	f	6.47696	5.73871	2.52336e-09	-28.562	d,f
1296	-4.9	-13.3	d	f	6.45002	5.73871	2.63653e-09	-28.4987	d,f
1297	-4.8	-13.3	d	f	6.42307	5.73871	2.75482e-09	-28.4354	d,f
1298	-4.7	-13.3	d	f	6.39609	5.73871	2.87857e-09	-28.372	d,f
1299	-4.6	-13.3	d	f	6.36908	5.73871	3.00798e-09	-28.3086	d,f
1300	-4.5	-13.3	d	f	6.34193	5.73871	3.14395e-09	-28.2448	d,f
1301	-4.4	-13.3	d	f	6.31479	5.73871	3.28599e-09	-28.181	d,f
1302	-4.3	-13.3	d	f	6.28755	5.73871	3.43509e-09	-28.117	d,f
1303	-4.2	-13.3	d	f	6.26019	5.73871	3.59154e-09	-28.0528	d,f
1304	-4.1	-13.3	d	f	6.23272	5.73871	3.7559e-09	-27.9882	d,f
1305	-4	-13.3	d	f	6.20512	5.73871	3.92855e-09	-27.9234	d,f
1306	-3.9	-13.3	d	f	6.17736	5.73871	4.11017e-09	-27.8582	d,f
1307	-3.8	-13.3	d	f	6.14946	5.73871	4.3012e-09	-27.7926	d,f
1308	-3.7	-13.3	d	f	6.1213	5.73871	4.50306e-09	-27.7264	d,f
1309	-3.6	-13.3	d	f	6.09299	5.73871	4.71549e-09	-27.6599	d,f
1310	-3.5	-13.3	d	f	6.06442	5.73871	4.94004e-09	-27.5928	d,f
1311	-3.4	-13.3	d	f	6.03559	5.73871	5.17752e-09	-27.5251	d,f
1312	-3.3	-13.3	d	f	6.00646	5.73871	5.42907e-09	-27.4566	d,f
1313	-3.2	-13.3	d	f	5.977	5.73871	5.69582e-09	-27.3874	d,f
1314	-3.1	-13.3	d	f	5.94718	5.73871	5.97922e-09	-27.3174	d,f
1315	-3	-13.3	d	f	5.91696	5.73871	6.28083e-09	-27.2464	d,f
1316	-2.9	-13.3	d	f	5.88632	5.73871	6.60219e-09	-27.1744	d,f
1317	-2.8	-13.3	d	f	5.85513	5.73871	6.94614e-09	-27.1011	d,f
1318	-2.7	-13.3	d	f	-0.781234	5.73871	0.000382001	-11.3541	d,f
1319	-2.7	-13.3	d	f	5.82342	5.73871	7.31429e-09	-27.0266	d,f
1320	-2.6	-13.3	d	f	0.197637	5.73871	7.1251e-05	-13.7767	d,f
1321	-2.6	-13.3	d	f	5.79109	5.73871	7.70968e-09	-26.9507	d,f
1322	-2.5	-13.3	d	f	0.743957	5.73871	2.88772e-05	-15.0797	d,f
1323	-2.5	-13.3	d	f	5.75807	5.73871	8.13552e-09	-26.8731	d,f
1324	-2.4	-13.3	d	f	1.12827	5.73871	1.53761e-05	-15.989	d,f
1325	-2.4	-13.3	d	f	5.72428	5.73871	8.59572e-09	-26.7937	d,f
1326	-2.3	-13.3	d	f	1.42756	5.73871	9.42595e-06	-16.6949	d,f
1327	-2.3	-13.3	d	f	5.68964	5.73871	9.09461e-09	-26.7123	d,f
1328	-2.2	-13.3	d	f	1.67482	5.73871	6.29517e-06	-17.2773	d,f
1329	-2.2	-13.3	d	f	5.65399	5.73871	9.63817e-09	-26.6286	d,f
1330	-2.1	-13.3	d	f	1.88729	5.73871	4.45122e-06	-17.7774	d,f
1331	-2.1	-13.3	d	f	5.61729	5.73871	1.02316e-08	-26.5424	d,f
1332	-2	-13.3	d	f	2.07522	5.73871	3.27644e-06	-18.2194	d,f
1333	-2	-13.3	d	f	5.57928	5.73871	1.0885e-08	-26.4531	d,f
1334	-1.9	-13.3	d	f	2.24518	5.73871	2.48364e-06	-18.6191	d,f
1335	-1.9	-13.3	d	f	5.53984	5.73871	1.16071e-08	-26.3604	d,f
1336	-1.8	-13.3	d	f	2.4018	5.73871	1.92419e-06	-18.9873	d,f
1337	-1.8	-13.3	d	f	5.49872	5.73871	1.2411e-08	-26.2638	d,f
1338	-1.7	-13.3	d	f	2.54848	5.73871	1.51514e-06	-19.3321	d,f
1339	-1.7	-13.3	d	f	5.45562	5.73871	1.33132e-08	-26.1626	d,f
1340	-1.6	-13.3	d	f	2.68789	5.73871	1.20732e-06	-19.6598	d,f
1341	-1.6	-13.3	d	f	5.41021	5.73871	1.43349e-08	-26.0559	d,f
1342	-1.5	-13.3	d	f	2.82218	5.73871	9.70094e-07	-19.9754	d,f
1343	-1.5	-13.3	d	f	5.36204	5.73871	1.55047e-08	-25.9427	d,f
1344	-1.4	-13.3	d	f	2.95342	5.73871	7.8338e-07	-20.2838	d,f
1345	-1.4	-13.3	d	f	5.31051	5.73871	1.6862e-08	-25.8217	d,f
1346	-1.3	-13.3	d	f	3.08347	5.73871	6.33839e-07	-20.5894	d,f
1347	-1.3	-13.3	d	f	5.25474	5.73871	1.84649e-08	-25.6906	d,f
1348	-1.2	-13.3	d	f	3.21443	5.73871	5.12087e-07	-20.8971	d,f
1349	-1.2	-13.3	d	f	5.19364	5.73871	2.03965e-08	-25.5471	d,f
1350	-1.1	-13.3	d	f	3.34888	5.73871	4.11384e-07	-21.213	d,f
1351	-1.1	-13.3	d	f	5.12544	5.73871	2.27923e-08	-25.3869	d,f
1352	-1	-13.3	d	f	3.4902	5.73871	3.26804e-07	-21.5451	d,f
1353	-1	-13.3	d	f	5.04739	5.73871	2.58815e-08	-25.2035	d,f
1354	-0.9	-13.3	d	f	3.64415	5.73871	2.54335e-07	-21.9068	d,f
1355	-0.9	-13.3	d	f	4.95441	5.73871	3.01124e-08	-24.9851	d,f
1356	-0.8	-13.3	d	f	3.82225	5.73871	1.90303e-07	-22.3252	d,f
1357	-0.8	-13.3	d	f	4.83556	5.73871	3.65424e-08	-24.7059	d,f
1358	-0.7	-13.3	d	f	4.06232	5.73871	1.28723e-07	-22.8892	d,f
1359	-0.7	-13.3	d	f	4.65354	5.73871	4.91506e-08	-24.2782	d,f
1360	-13.5	-13.3	b	f	6.76289	5.73871	1.58399e-09	-29.2338	b,f
1361	-13.4	-13.3	b	f	6.72149	5.73871	1.69447e-09	-29.1365	b,f
1362	-13.3	-13.3	b	f	6.68018	5.73871	1.81239e-09	-29.0395	b,f
1363	-13.2	-13.3	b	f	6.63894	5.73871	1.93827e-09	-28.9426	b,f
1364	-13.1	-13.3	b	f	6.59778	5.73871	2.07264e-09	-28.8459	b,f
1365	-13	-13.3	b	f	6.55672	5.73871	2.21594e-09	-28.7494	b,f
1366	-12.9	-13.3	b	f	6.51576	5.73871	2.36881e-09	-28.6532	b,f
1367	-12.8	-13.3	b	f	6.47488	5.73871	2.53184e-09	-28.5572	b,f
1368	-12.7	-13.3	b	f	6.43413	5.73871	2.70554e-09	-28.4614	b,f
1369	-12.6	-13.3	b	f	6.39349	5.73871	2.89068e-09	-28.3659	b,f
1370	-12.5	-13.3	b	f	6.35295	5.73871	3.08795e-09	-28.2707	b,f
1371	-12.4	-13.3	b	f	6.31255	5.73871	3.2979e-09	-28.1758	b,f
1372	-12.3	-13.3	b	f	6.27228	5.73871	3.52144e-09	-28.0812	b,f
1373	-12.2	-13.3	b	f	6.23213	5.73871	3.75937e-09	-27.9869	b,f
1374	-12.1	-13.3	b	f	6.19214	5.73871	4.01229e-09	-27.8929	b,f
1375	-12	-13.3	b	f	6.1523	5.73871	4.28127e-09	-27.7993	b,f
1376	-11.9	-13.3	b	f	6.1126	5.73871	4.5672e-09	-27.706	b,f
1377	-11.8	-13.3	b	f	6.07308	5.73871	4.87075e-09	-27.6132	b,f
1378	-11.7	-13.3	b	f	6.03372	5.73871	5.19314e-09	-27.5207	b,f
1379	-11.6	-13.3	b	f	5.99453	5.73871	5.53539e-09	-27.4287	b,f
1380	-11.5	-13.3	b	f	5.95554	5.73871	5.89821e-09	-27.3371	b,f
1381	-11.4	-13.3	b	f	5.91673	5.73871	6.28299e-09	-27.2459	b,f
1382	-11.3	-13.3	b	f	5.87811	5.73871	6.69086e-09	-27.1552	b,f
1383	-11.2	-13.3	b	f	5.83971	5.73871	7.12258e-09	-27.065	b,f
1384	-11.1	-13.3	b	f	5.80151	5.73871	7.57971e-09	-26.9752	b,f
1385	-11	-13.3	b	f	5.76351	5.73871	8.0635e-09	-26.8859	b,f
1386	-10.9	-13.3	b	f	5.72576	5.73871	8.57476e-09	-26.7973	b,f
1387	-10.8	-13.3	b	f	5.68823	5.73871	9.1151e-09	-26.7091	b,f
1388	-10.7	-13.3	b	f	5.65092	5.73871	9.6862e-09	-26.6214	b,f
1389	-10.6	-13.3	b	f	5.61386	5.73871	1.02887e-08	-26.5344	b,f
1390	-10.5	-13.3	b	f	5.57701	5.73871	1.09249e-08	-26.4478	b,f
1391	-10.4	-13.3	b	f	5.54046	5.73871	1.15949e-08	-26.3619	b,f
1392	-10.3	-13.3	b	f	5.50413	5.73871	1.23016e-08	-26.2766	b,f
1393	-10.2	-13.3	b	f	5.46808	5.73871	1.30453e-08	-26.1919	b,f
1394	-10.1	-13.3	b	f	5.43228	5.73871	1.38285e-08	-26.1078	b,f
1395	-10	-13.3	b	f	5.39672	5.73871	1.46529e-08	-26.0242	b,f
1396	-9.9	-13.3	b	f	5.36146	5.73871	1.55189e-08	-25.9414	b,f
1397	-9.8	-13.3	b	f	5.32645	5.73871	1.64292e-08	-25.8592	b,f
1398	-9.7	-13.3	b	f	5.29169	5.73871	1.7386e-08	-25.7775	b,f
1399	-9.6	-13.3	b	f	5.25721	5.73871	1.83904e-08	-25.6965	b,f
1400	-9.5	-13.3	b	f	5.22302	5.73871	1.94431e-08	-25.6162	b,f
1401	-9.4	-13.3	b	f	5.18908	5.73871	2.05478e-08	-25.5364	b,f
1402	-9.3	-13.3	b	f	5.1554	5.73871	2.17065e-08	-25.4573	b,f
1403	-9.2	-13.3	b	f	5.12202	5.73871	2.29189e-08	-25.3789	b,f
1404	-9.1	-13.3	b	f	5.0889	5.73871	2.4189e-08	-25.3011	b,f
1405	-9	-13.3	b	f	5.05601	5.73871	2.55199e-08	-25.2238	b,f
1406	-8.9	-13.3	b	f	5.02339	5.73871	2.69122e-08	-25.1472	b,f
1407	-8.8	-13.3	b	f	4.99107	5.73871	2.83665e-08	-25.0712	b,f
1408	-8.7	-13.3	b	f	4.95898	5.73871	2.98882e-08	-24.9958	b,f
1409	-8.6	-13.3	b	f	4.92712	5.73871	3.14795e-08	-24.921	b,f
1410	-8.5	-13.3	b	f	4.89556	5.73871	3.31401e-08	-24.8468	b,f
1411	-8.4	-13.3	b	f	4.86421	5.73871	3.48755e-08	-24.7732	b,f
1412	-8.3	-13.3	b	f	4.83311	5.73871	3.66874e-08	-24.7001	b,f
1413	-8.2	-13.3	b	f	4.80222	5.73871	3.85799e-08	-24.6276	b,f
1414	-8.1	-13.3	b	f	4.77161	5.73871	4.05519e-08	-24.5557	b,f
1415	-8	-13.3	b	f	4.7412	5.73871	4.26106e-08	-24.4842	b,f
1416	-7.9	-13.3	b	f	4.71101	5.73871	4.4758e-08	-24.4133	b,f
1417	-7.8	-13.3	b	f	4.68101	5.73871	4.69988e-08	-24.3428	b,f
1418	-7.7	-13.3	b	f	4.65126	5.73871	4.93311e-08	-24.2729	b,f
1419	-7.6	-13.3	b	f	4.6217	5.73871	5.17644e-08	-24.2035	b,f
1420	-7.5	-13.3	b	f	4.59233	5.73871	5.43005e-08	-24.1345	b,f
1421	-7.4	-13.3	b	f	4.56312	5.73871	5.69453e-08	-24.0658	b,f
1422	-7.3	-13.3	b	f	4.53415	5.73871	5.96964e-08	-23.9978	b,f
1423	-7.2	-13.3	b	f	4.50533	5.73871	6.25651e-08	-23.9301	b,f
1424	-7.1	-13.3	b	f	4.47667	5.73871	6.55535e-08	-23.8628	b,f
1425	-7	-13.3	b	f	-1.97951	5.73871	0.00428772	-7.86557	b,f
1426	-7	-13.3	b	f	4.44816	5.73871	6.8669e-08	-23.7958	b,f
1427	-6.9	-13.3	b	f	-1.93656	5.73871	0.00388471	-8.00798	b,f
1428	-6.9	-13.3	b	f	4.41987	5.73871	7.19065e-08	-23.7293	b,f
1429	-6.8	-13.3	b	f	-1.89359	5.73871	0.00352299	-8.14898	b,f
1430	-6.8	-13.3	b	f	4.39166	5.73871	7.52866e-08	-23.663	b,f
1431	-6.7	-13.3	b	f	-1.85056	5.73871	0.00319776	-8.28872	b,f
1432	-6.7	-13.3	b	f	4.36362	5.73871	7.88043e-08	-23.5972	b,f
1433	-6.6	-13.3	b	f	-1.80752	5.73871	0.00290545	-8.42702	b,f
1434	-6.6	-13.3	b	f	4.33569	5.73871	8.24711e-08	-23.5315	b,f
1435	-6.5	-13.3	b	f	-1.76444	5.73871	0.00264231	-8.56399	b,f
1436	-6.5	-13.3	b	f	4.30795	5.73871	8.62828e-08	-23.4664	b,f
1437	-6.4	-13.3	b	f	-1.72131	5.73871	0.00240518	-8.69964	b,f
1438	-6.4	-13.3	b	f	4.28026	5.73871	9.02622e-08	-23.4013	b,f
1439	-6.3	-13.3	b	f	-1.67816	5.73871	0.0021914	-8.83393	b,f
1440	-6.3	-13.3	b	f	4.25268	5.73871	9.44088e-08	-23.3365	b,f
1441	-6.2	-13.3	b	f	-1.63496	5.73871	0.00199838	-8.96696	b,f
1442	-6.2	-13.3	b	f	4.22525	5.73871	9.87207e-08	-23.2721	b,f
1443	-6.1	-13.3	b	f	-1.59171	5.73871	0.00182392	-9.09874	b,f
1444	-6.1	-13.3	b	f	4.19794	5.73871	1.03211e-07	-23.2079	b,f
1445	-6	-13.3	b	f	-1.5484	5.73871	0.00166612	-9.22929	b,f
1446	-6	-13.3	b	f	4.17064	5.73871	1.07902e-07	-23.1438	b,f
1447	-5.9	-13.3	b	f	-1.50506	5.73871	0.00152329	-9.35859	b,f
1448	-5.9	-13.3	b	f	4.14346	5.73871	1.12785e-07	-23.0799	b,f
1449	-5.8	-13.3	b	f	-1.46165	5.73871	0.00139376	-9.4868	b,f
1450	-5.8	-13.3	b	f	4.11635	5.73871	1.17876e-07	-23.0162	b,f
1451	-5.7	-13.3	b	f	-1.41821	5.73871	0.00127631	-9.6138	b,f
1452	-5.7	-13.3	b	f	4.08929	5.73871	1.23187e-07	-22.9526	b,f
1453	-5.6	-13.3	b	f	-1.37465	5.73871	0.0011695	-9.73989	b,f
1454	-5.6	-13.3	b	f	4.06235	5.73871	1.28713e-07	-22.8893	b,f
1455	-5.5	-13.3	b	f	-1.33104	5.73871	0.00107244	-9.86489	b,f
1456	-5.5	-13.3	b	f	4.03539	5.73871	1.34489e-07	-22.826	b,f
1457	-5.4	-13.3	b	f	-1.28736	5.73871	0.000984087	-9.98893	b,f
1458	-5.4	-13.3	b	f	4.0085	5.73871	1.40509e-07	-22.7628	b,f
1459	-5.3	-13.3	b	f	-1.24358	5.73871	0.000903561	-10.1121	b,f
1460	-5.3	-13.3	b	f	3.98161	5.73871	1.46799e-07	-22.6997	b,f
1461	-5.2	-13.3	b	f	-1.19973	5.73871	0.000830141	-10.2344	b,f
1462	-5.2	-13.3	b	f	3.95479	5.73871	1.53351e-07	-22.6367	b,f
1463	-5.1	-13.3	b	f	-1.15578	5.73871	0.0007631	-10.3558	b,f
1464	-5.1	-13.3	b	f	3.92793	5.73871	1.60209e-07	-22.5735	b,f
1465	-5	-13.3	b	f	-1.11172	5.73871	0.000701824	-10.4766	b,f
1466	-5	-13.3	b	f	3.90109	5.73871	1.67366e-07	-22.5105	b,f
1467	-4.9	-13.3	b	f	-1.06754	5.73871	0.000645766	-10.5967	b,f
1468	-4.9	-13.3	b	f	3.87425	5.73871	1.74845e-07	-22.4474	b,f
1469	-4.8	-13.3	b	f	-1.02327	5.73871	0.000594478	-10.7161	b,f
1470	-4.8	-13.3	b	f	3.84736	5.73871	1.8267e-07	-22.3843	b,f
1471	-4.7	-13.3	b	f	-0.978846	5.73871	0.00054745	-10.835	b,f
1472	-4.7	-13.3	b	f	3.82051	5.73871	1.90834e-07	-22.3212	b,f
1473	-4.6	-13.3	b	f	-0.93431	5.73871	0.000504339	-10.9533	b,f
1474	-4.6	-13.3	b	f	3.79355	5.73871	1.994e-07	-22.2578	b,f
1475	-4.5	-13.3	b	f	-0.889589	5.73871	0.000464732	-11.0713	b,f
1476	-4.5	-13.3	b	f	3.76657	5.73871	2.08358e-07	-22.1944	b,f
1477	-4.4	-13.3	b	f	-0.844724	5.73871	0.00042836	-11.1889	b,f
1478	-4.4	-13.3	b	f	3.73949	5.73871	2.17752e-07	-22.1308	b,f
1479	-4.3	-13.3	b	f	-0.799707	5.73871	0.000394932	-11.3061	b,f
1480	-4.3	-13.3	b	f	3.71233	5.73871	2.27599e-07	-22.067	b,f
1481	-4.2	-13.3	b	f	-0.754441	5.73871	0.000364132	-11.4233	b,f
1482	-4.2	-13.3	b	f	3.68512	5.73871	2.3791e-07	-22.0031	b,f
1483	-4.1	-13.3	b	f	-0.708986	5.73871	0.000335781	-11.5402	b,f
1484	-4.1	-13.3	b	f	3.65776	5.73871	2.48751e-07	-21.9388	b,f
1485	-4	-13.3	b	f	-0.663347	5.73871	0.000309676	-11.657	b,f
1486	-4	-13.3	b	f	3.6303	5.73871	2.60129e-07	-21.8743	b,f
1487	-3.9	-13.3	b	f	-0.617447	5.73871	0.000285593	-11.7738	b,f
1488	-3.9	-13.3	b	f	3.60266	5.73871	2.72104e-07	-21.8093	b,f
1489	-3.8	-13.3	b	f	-0.571292	5.73871	0.000263373	-11.8906	b,f
1490	-3.8	-13.3	b	f	3.5749	5.73871	2.84689e-07	-21.7441	b,f
1491	-3.7	-13.3	b	f	-0.524836	5.73871	0.000242848	-12.0077	b,f
1492	-3.7	-13.3	b	f	3.54693	5.73871	2.97955e-07	-21.6784	b,f
1493	-3.6	-13.3	b	f	-0.478078	5.73871	0.000223889	-12.1249	b,f
1494	-3.6	-13.3	b	f	3.51876	5.73871	3.11944e-07	-21.6122	b,f
1495	-3.5	-13.3	b	f	-0.430999	5.73871	0.000206368	-12.2425	b,f
1496	-3.5	-13.3	b	f	3.49034	5.73871	3.26719e-07	-21.5454	b,f
1497	-3.4	-13.3	b	f	-0.383542	5.73871	0.000190157	-12.3605	b,f
1498	-3.4	-13.3	b	f	3.46168	5.73871	3.42335e-07	-21.4781	b,f
1499	-3.3	-13.3	b	f	-0.335709	5.73871	0.000175163	-12.479	b,f
1500	-3.3	-13.3	b	f	3.43276	5.73871	3.58844e-07	-21.4101	b,f
1501	-3.2	-13.3	b	f	-0.287413	5.73871	0.000161271	-12.5982	b,f
1502	-3.2	-13.3	b	f	3.4035	5.73871	3.76356e-07	-21.3414	b,f
1503	-3.1	-13.3	b	f	-0.238641	5.73871	0.000148404	-12.7182	b,f
1504	-3.1	-13.3	b	f	3.37388	5.73871	3.94955e-07	-21.2718	b,f
1505	-3	-13.3	b	f	-0.189381	5.73871	0.000136487	-12.839	b,f
1506	-3	-13.3	b	f	3.34387	5.73871	4.14736e-07	-21.2013	b,f
1507	-2.9	-13.3	b	f	-0.13953	5.73871	0.000125434	-12.9608	b,f
1508	-2.9	-13.3	b	f	3.31346	5.73871	4.35794e-07	-21.1298	b,f
1509	-2.8	-13.3	b	f	-0.0890624	5.73871	0.000115184	-13.0838	b,f
1510	-2.8	-13.3	b	f	3.28256	5.73871	4.58293e-07	-21.0572	b,f
1511	-2.7	-13.3	b	f	-0.0378901	5.73871	0.000105671	-13.2081	b,f
1512	-2.7	-13.3	b	f	3.25111	5.73871	4.82378e-07	-20.9833	b,f
1513	-2.6	-13.3	b	f	0.0140219	5.73871	9.68451e-05	-13.334	b,f
1514	-2.6	-13.3	b	f	3.21907	5.73871	5.08219e-07	-20.908	b,f
1515	-2.5	-13.3	b	f	0.0668191	5.73871	8.86435e-05	-13.4616	b,f
1516	-2.5	-13.3	b	f	3.18635	5.73871	5.36033e-07	-20.8312	b,f
1517	-2.4	-13.3	b	f	0.120513	5.73871	8.10312e-05	-13.5912	b,f
1518	-2.4	-13.3	b	f	3.15293	5.73871	5.66016e-07	-20.7527	b,f
1519	-2.3	-13.3	b	f	0.175315	5.73871	7.39502e-05	-13.7231	b,f
1520	-2.3	-13.3	b	f	3.11865	5.73871	5.98523e-07	-20.6721	b,f
1521	-2.2	-13.3	b	f	0.231242	5.73871	6.73741e-05	-13.8574	b,f
1522	-2.2	-13.3	b	f	3.08341	5.73871	6.33877e-07	-20.5893	b,f
1523	-2.1	-13.3	b	f	0.288553	5.73871	6.12526e-05	-13.9949	b,f
1524	-2.1	-13.3	b	f	3.04714	5.73871	6.72457e-07	-20.5041	b,f
1525	-2	-13.3	b	f	0.347321	5.73871	5.55624e-05	-14.1355	b,f
1526	-2	-13.3	b	f	3.00962	5.73871	7.14831e-07	-20.4159	b,f
1527	-1.9	-13.3	b	f	0.407845	5.73871	5.02626e-05	-14.2802	b,f
1528	-1.9	-13.3	b	f	2.97073	5.73871	7.61576e-07	-20.3245	b,f
1529	-1.8	-13.3	b	f	0.470303	5.73871	4.53303e-05	-14.4292	b,f
1530	-1.8	-13.3	b	f	2.93018	5.73871	8.13581e-07	-20.2292	b,f
1531	-1.7	-13.3	b	f	0.535062	5.73871	4.07331e-05	-14.5834	b,f
1532	-1.7	-13.3	b	f	2.88775	5.73871	8.71791e-07	-20.1295	b,f
1533	-1.6	-13.3	b	f	0.602468	5.73871	3.64482e-05	-14.7438	b,f
1534	-1.6	-13.3	b	f	2.8431	5.73871	9.37558e-07	-20.0246	b,f
1535	-1.5	-13.3	b	f	0.673033	5.73871	3.24496e-05	-14.9114	b,f
1536	-1.5	-13.3	b	f	2.79576	5.73871	1.01271e-06	-19.9133	b,f
1537	-1.4	-13.3	b	f	0.747382	5.73871	2.87145e-05	-15.0879	b,f
1538	-1.4	-13.3	b	f	2.74523	5.73871	1.09961e-06	-19.7946	b,f
1539	-1.3	-13.3	b	f	0.826391	5.73871	2.5219e-05	-15.2751	b,f
1540	-1.3	-13.3	b	f	2.69066	5.73871	1.20184e-06	-19.6663	b,f
1541	-1.2	-13.3	b	f	0.911189	5.73871	2.19428e-05	-15.4759	b,f
1542	-1.2	-13.3	b	f	2.63095	5.73871	1.32461e-06	-19.526	b,f
1543	-1.1	-13.3	b	f	1.00358	5.73871	1.88587e-05	-15.6944	b,f
1544	-1.1	-13.3	b	f	2.56452	5.73871	1.47602e-06	-19.3699	b,f
1545	-1	-13.3	b	f	1.1063	5.73871	1.59385e-05	-15.9371	b,f
1546	-1	-13.3	b	f	2.4887	5.73871	1.67009e-06	-19.1916	b,f
1547	-0.9	-13.3	b	f	1.22423	5.73871	1.31414e-05	-16.2155	b,f
1548	-0.9	-13.3	b	f	2.39876	5.73871	1.93368e-06	-18.9802	b,f
1549	-0.8	-13.3	b	f	1.36783	5.73871	1.03919e-05	-16.5542	b,f
1550	-0.8	-13.3	b	f	2.28448	5.73871	2.3295e-06	-18.7116	b,f
1551	-0.7	-13.3	b	f	1.57186	5.73871	7.4469e-06	-17.0349	b,f
1552	-0.7	-13.3	b	f	2.11134	5.73871	3.08903e-06	-18.3044	b,f
1553	-6.4	-13.3	t	f	8.25335	5.73871	9.59134e-05	-13.3479	t,f
1554	-6.3	-13.3	t	f	6.14555	5.73871	9.59135e-05	-13.3479	t,f
1555	-6.2	-13.3	t	f	5.70487	5.73871	9.59136e-05	-13.3479	t,f
1556	-6.1	-13.3	t	f	5.43346	5.73871	9.59138e-05	-13.3479	t,f
1557	-6	-13.3	t	f	5.23203	5.73871	9.5914e-05	-13.3479	t,f
1558	-5.9	-13.3	t	f	5.06895	5.73871	9.59142e-05	-13.3479	t,f
1559	-5.8	-13.3	t	f	4.92996	5.73871	9.59144e-05	-13.3479	t,f
1560	-5.7	-13.3	t	f	4.8074	5.73871	9.59146e-05	-13.3479	t,f
1561	-5.6	-13.3	t	f	4.6967	5.73871	9.59149e-05	-13.3479	t,f
1562	-5.5	-13.3	t	f	4.59484	5.73871	9.59152e-05	-13.3479	t,f
1563	-5.4	-13.3	t	f	4.4998	5.73871	9.59155e-05	-13.3479	t,f
1564	-5.3	-13.3	t	f	4.41001	5.73871	9.59158e-05	-13.3479	t,f
1565	-5.2	-13.3	t	f	4.32442	5.73871	9.59162e-05	-13.3479	t,f
1566	-5.1	-13.3	t	f	4.24214	5.73871	9.59166e-05	-13.3479	t,f
1567	-5	-13.3	t	f	4.16245	5.73871	9.5917e-05	-13.3479	t,f
1568	-4.9	-13.3	t	f	4.08479	5.73871	9.59175e-05	-13.3478	t,f
1569	-4.8	-13.3	t	f	4.00866	5.73871	9.59181e-05	-13.3478	t,f
1570	-4.7	-13.3	t	f	3.9336	5.73871	9.59187e-05	-13.3478	t,f
1571	-4.6	-13.3	t	f	3.85924	5.73871	9.59194e-05	-13.3478	t,f
1572	-4.5	-13.3	t	f	3.78522	5.73871	9.59202e-05	-13.3478	t,f
1573	-4.4	-13.3	t	f	3.71112	5.73871	9.5921e-05	-13.3478	t,f
1574	-4.3	-13.3	t	f	3.63664	5.73871	9.5922e-05	-13.3478	t,f
1575	-4.2	-13.3	t	f	3.56139	5.73871	9.59232e-05	-13.3478	t,f
1576	-4.1	-13.3	t	f	3.48493	5.73871	9.59245e-05	-13.3477	t,f
1577	-4	-13.3	t	f	3.40685	5.73871	9.5926e-05	-13.3477	t,f
1578	-3.9	-13.3	t	f	3.32664	5.73871	9.59277e-05	-13.3477	t,f
1579	-3.8	-13.3	t	f	3.24368	5.73871	9.59298e-05	-13.3477	t,f
1580	-3.7	-13.3	t	f	3.15727	5.73871	9.59323e-05	-13.3476	t,f
1581	-3.6	-13.3	t	f	3.06641	5.73871	9.59353e-05	-13.3476	t,f
1582	-3.5	-13.3	t	f	2.96999	5.73871	9.5939e-05	-13.3475	t,f
1583	-3.4	-13.3	t	f	2.86644	5.73871	9.59438e-05	-13.3475	t,f
1584	-3.3	-13.3	t	f	2.7535	5.73871	9.59499e-05	-13.3474	t,f
1585	-3.2	-13.3	t	f	2.62793	5.73871	9.59582e-05	-13.3472	t,f
1586	-3.1	-13.3	t	f	2.4847	5.73871	9.597e-05	-13.3471	t,f
1587	-3	-13.3	t	f	2.31522	5.73871	9.5988e-05	-13.3468	t,f
1588	-2.9	-13.3	t	f	2.10305	5.73871	9.60188e-05	-13.3463	t,f
1589	-2.8	-13.3	t	f	1.80978	5.73871	9.60833e-05	-13.3454	t,f
1590	-2.7	-13.3	t	f	1.3006	5.73871	9.63029e-05	-13.3421	t,f
1591	-13.5	-13.2	f	f	5.78007	5.71808	6.86552e-13	-40.4057	f,f
1592	-13.4	-13.2	f	f	5.75938	5.71808	7.34397e-13	-40.3085	f,f
1593	-13.3	-13.2	f	f	5.73871	5.71808	7.85543e-13	-40.2114	f,f
1594	-13.2	-13.2	f	f	5.71808	5.71808	8.40131e-13	-40.1145	f,f
1595	-13.1	-13.2	f	f	5.6975	5.71808	8.98392e-13	-40.0177	f,f
1596	-13	-13.2	f	f	5.67695	5.71808	9.60551e-13	-39.9212	f,f
1597	-12.9	-13.2	f	f	5.65649	5.71808	1.02678e-12	-39.825	f,f
1598	-12.8	-13.2	f	f	5.63602	5.71808	1.09757e-12	-39.7288	f,f
1599	-12.7	-13.2	f	f	5.61563	5.71808	1.17295e-12	-39.633	f,f
1600	-12.6	-13.2	f	f	5.59529	5.71808	1.25324e-12	-39.5375	f,f
1601	-12.5	-13.2	f	f	5.57501	5.71808	1.33881e-12	-39.4422	f,f
1602	-12.4	-13.2	f	f	5.55479	5.71808	1.42994e-12	-39.3472	f,f
1603	-12.3	-13.2	f	f	5.53467	5.71808	1.52679e-12	-39.2526	f,f
1604	-12.2	-13.2	f	f	5.51456	5.71808	1.63009e-12	-39.1582	f,f
1605	-12.1	-13.2	f	f	5.49455	5.71808	1.73993e-12	-39.0641	f,f
1606	-12	-13.2	f	f	5.47461	5.71808	1.85661e-12	-38.9705	f,f
1607	-11.9	-13.2	f	f	5.45475	5.71808	1.9807e-12	-38.8771	f,f
1608	-11.8	-13.2	f	f	5.43497	5.71808	2.11249e-12	-38.7842	f,f
1609	-11.7	-13.2	f	f	5.41529	5.71808	2.25231e-12	-38.6917	f,f
1610	-11.6	-13.2	f	f	5.39567	5.71808	2.40097e-12	-38.5995	f,f
1611	-11.5	-13.2	f	f	5.37615	5.71808	2.55853e-12	-38.5078	f,f
1612	-11.4	-13.2	f	f	5.35673	5.71808	2.72562e-12	-38.4166	f,f
1613	-11.3	-13.2	f	f	5.3374	5.71808	2.90266e-12	-38.3258	f,f
1614	-11.2	-13.2	f	f	5.31818	5.71808	3.09019e-12	-38.2354	f,f
1615	-11.1	-13.2	f	f	5.29908	5.71808	3.28846e-12	-38.1457	f,f
1616	-11	-13.2	f	f	5.28005	5.71808	3.49878e-12	-38.0563	f,f
1617	-10.9	-13.2	f	f	5.26115	5.71808	3.72092e-12	-37.9675	f,f
1618	-10.8	-13.2	f	f	5.24236	5.71808	3.95578e-12	-37.8792	f,f
1619	-10.7	-13.2	f	f	5.22368	5.71808	4.20382e-12	-37.7914	f,f
1620	-10.6	-13.2	f	f	5.20514	5.71808	4.46547e-12	-37.7043	f,f
1621	-10.5	-13.2	f	f	5.18668	5.71808	4.74227e-12	-37.6176	f,f
1622	-10.4	-13.2	f	f	5.16839	5.71808	5.03332e-12	-37.5316	f,f
1623	-10.3	-13.2	f	f	5.1502	5.71808	5.34043e-12	-37.4462	f,f
1624	-10.2	-13.2	f	f	5.13214	5.71808	5.664e-12	-37.3613	f,f
1625	-10.1	-13.2	f	f	5.11421	5.71808	6.00451e-12	-37.2771	f,f
1626	-10	-13.2	f	f	5.09642	5.71808	6.36285e-12	-37.1935	f,f
1627	-9.9	-13.2	f	f	5.07875	5.71808	6.73969e-12	-37.1105	f,f
1628	-9.8	-13.2	f	f	5.06123	5.71808	7.13535e-12	-37.0282	f,f
1629	-9.7	-13.2	f	f	5.04382	5.71808	7.55182e-12	-36.9463	f,f
1630	-9.6	-13.2	f	f	5.02655	5.71808	7.98861e-12	-36.8652	f,f
1631	-9.5	-13.2	f	f	5.00941	5.71808	8.4472e-12	-36.7847	f,f
1632	-9.4	-13.2	f	f	4.99241	5.71808	8.92803e-12	-36.7048	f,f
1633	-9.3	-13.2	f	f	4.97555	5.71808	9.43213e-12	-36.6256	f,f
1634	-9.2	-13.2	f	f	4.95882	5.71808	9.9604e-12	-36.5469	f,f
1635	-9.1	-13.2	f	f	4.94223	5.71808	1.05132e-11	-36.469	f,f
1636	-9	-13.2	f	f	4.92575	5.71808	1.10929e-11	-36.3916	f,f
1637	-8.9	-13.2	f	f	4.90941	5.71808	1.16991e-11	-36.3148	f,f
1638	-8.8	-13.2	f	f	4.8932	5.71808	1.23333e-11	-36.2387	f,f
1639	-8.7	-13.2	f	f	4.87712	5.71808	1.29967e-11	-36.1631	f,f
1640	-8.6	-13.2	f	f	4.86116	5.71808	1.36899e-11	-36.0881	f,f
1641	-8.5	-13.2	f	f	4.84535	5.71808	1.44134e-11	-36.0138	f,f
1642	-8.4	-13.2	f	f	4.8296	5.71808	1.51721e-11	-35.9398	f,f
1643	-8.3	-13.2	f	f	4.81403	5.71808	1.59613e-11	-35.8666	f,f
1644	-8.2	-13.2	f	f	4.79855	5.71808	1.67862e-11	-35.7939	f,f
1645	-8.1	-13.2	f	f	4.7832	5.71808	1.76472e-11	-35.7218	f,f
1646	-8	-13.2	f	f	4.76794	5.71808	1.85463e-11	-35.6501	f,f
1647	-7.9	-13.2	f	f	4.7528	5.71808	1.94836e-11	-35.5789	f,f
1648	-7.8	-13.2	f	f	4.73777	5.71808	2.04613e-11	-35.5083	f,f
1649	-7.7	-13.2	f	f	4.72284	5.71808	2.14804e-11	-35.4382	f,f
1650	-7.6	-13.2	f	f	4.70797	5.71808	2.25462e-11	-35.3683	f,f
1651	-7.5	-13.2	f	f	4.69327	5.71808	2.36521e-11	-35.2992	f,f
1652	-7.4	-13.2	f	f	4.67863	5.71808	2.4807e-11	-35.2305	f,f
1653	-7.3	-13.2	f	f	4.66408	5.71808	2.60108e-11	-35.1621	f,f
1654	-7.2	-13.2	f	f	4.64961	5.71808	2.72664e-11	-35.0941	f,f
1655	-7.1	-13.2	f	f	4.63523	5.71808	2.85736e-11	-35.0265	f,f
1656	-7	-13.2	f	f	4.62093	5.71808	2.99358e-11	-34.9593	f,f
1657	-6.9	-13.2	f	f	4.60668	5.71808	3.13577e-11	-34.8924	f,f
1658	-6.8	-13.2	f	f	4.59254	5.71808	3.28358e-11	-34.8259	f,f
1659	-6.7	-13.2	f	f	4.57847	5.71808	3.43752e-11	-34.7598	f,f
1660	-6.6	-13.2	f	f	4.56445	5.71808	3.59806e-11	-34.694	f,f
1661	-6.5	-13.2	f	f	4.5505	5.71808	3.76534e-11	-34.6284	f,f
1662	-6.4	-13.2	f	f	4.5366	5.71808	3.93966e-11	-34.5631	f,f
1663	-6.3	-13.2	f	f	4.52275	5.71808	4.1215e-11	-34.498	f,f
1664	-6.2	-13.2	f	f	4.50896	5.71808	4.31084e-11	-34.4332	f,f
1665	-6.1	-13.2	f	f	4.49521	5.71808	4.50821e-11	-34.3687	f,f
1666	-6	-13.2	f	f	4.48151	5.71808	4.71393e-11	-34.3043	f,f
1667	-5.9	-13.2	f	f	4.46787	5.71808	4.92807e-11	-34.2402	f,f
1668	-5.8	-13.2	f	f	4.45421	5.71808	5.1522e-11	-34.176	f,f
1669	-5.7	-13.2	f	f	4.44062	5.71808	5.3855e-11	-34.1121	f,f
1670	-5.6	-13.2	f	f	4.42704	5.71808	5.6289e-11	-34.0484	f,f
1671	-5.5	-13.2	f	f	4.41349	5.71808	5.88292e-11	-33.9847	f,f
1672	-5.4	-13.2	f	f	4.39994	5.71808	6.14828e-11	-33.921	f,f
1673	-5.3	-13.2	f	f	4.38642	5.71808	6.42509e-11	-33.8575	f,f
1674	-5.2	-13.2	f	f	4.37291	5.71808	6.71423e-11	-33.794	f,f
1675	-5.1	-13.2	f	f	4.35939	5.71808	7.01633e-11	-33.7305	f,f
1676	-5	-13.2	f	f	4.3459	5.71808	7.33158e-11	-33.6671	f,f
1677	-4.9	-13.2	f	f	4.33236	5.71808	7.66216e-11	-33.6035	f,f
1678	-4.8	-13.2	f	f	4.31882	5.71808	8.00745e-11	-33.5399	f,f
1679	-4.7	-13.2	f	f	4.30527	5.71808	8.36882e-11	-33.4762	f,f
1680	-4.6	-13.2	f	f	4.29169	5.71808	8.74725e-11	-33.4124	f,f
1681	-4.5	-13.2	f	f	4.27807	5.71808	9.14395e-11	-33.3484	f,f
1682	-4.4	-13.2	f	f	4.26442	5.71808	9.55954e-11	-33.2843	f,f
1683	-4.3	-13.2	f	f	4.25073	5.71808	9.99551e-11	-33.2199	f,f
1684	-4.2	-13.2	f	f	4.23698	5.71808	1.04532e-10	-33.1553	f,f
1685	-4.1	-13.2	f	f	4.22319	5.71808	1.09333e-10	-33.0906	f,f
1686	-4	-13.2	f	f	4.20931	5.71808	1.14392e-10	-33.0253	f,f
1687	-3.9	-13.2	f	f	4.19535	5.71808	1.1971e-10	-32.9597	f,f
1688	-3.8	-13.2	f	f	4.18131	5.71808	1.2531e-10	-32.8938	f,f
1689	-3.7	-13.2	f	f	4.16717	5.71808	1.31217e-10	-32.8273	f,f
1690	-3.6	-13.2	f	f	4.15292	5.71808	1.37449e-10	-32.7604	f,f
1691	-3.5	-13.2	f	f	4.13856	5.71808	1.44034e-10	-32.6929	f,f
1692	-3.4	-13.2	f	f	4.12406	5.71808	1.50997e-10	-32.6248	f,f
1693	-3.3	-13.2	f	f	4.10938	5.71808	1.58391e-10	-32.5558	f,f
1694	-3.2	-13.2	f	f	4.09458	5.71808	1.66214e-10	-32.4862	f,f
1695	-3.1	-13.2	f	f	4.07957	5.71808	1.74543e-10	-32.4157	f,f
1696	-3	-13.2	f	f	4.06435	5.71808	1.83407e-10	-32.3442	f,f
1697	-2.9	-13.2	f	f	4.04891	5.71808	1.92867e-10	-32.2717	f,f
1698	-2.8	-13.2	f	f	4.03322	5.71808	2.02979e-10	-32.1979	f,f
1699	-2.7	-13.2	f	f	4.01725	5.71808	2.13817e-10	-32.1229	f,f
1700	-2.6	-13.2	f	f	0.445084	5.71808	2.43154e-05	-15.3278	f,f
1701	-2.6	-13.2	f	f	4.00097	5.71808	2.25463e-10	-32.0464	f,f
1702	-2.5	-13.2	f	f	1.10794	5.71808	2.7884e-06	-18.4521	f,f
1703	-2.5	-13.2	f	f	3.98432	5.71808	2.38024e-10	-31.9682	f,f
1704	-2.4	-13.2	f	f	1.42493	5.71808	9.92602e-07	-19.9423	f,f
1705	-2.4	-13.2	f	f	3.96733	5.71808	2.51563e-10	-31.8884	f,f
1706	-2.3	-13.2	f	f	1.63771	5.71808	4.96297e-07	-20.9423	f,f
1707	-2.3	-13.2	f	f	3.94985	5.71808	2.66301e-10	-31.8062	f,f
1708	-2.2	-13.2	f	f	1.79975	5.71808	2.92774e-07	-21.7037	f,f
1709	-2.2	-13.2	f	f	3.93188	5.71808	2.82352e-10	-31.7218	f,f
1710	-2.1	-13.2	f	f	1.93195	5.71808	1.9034e-07	-22.3249	f,f
1711	-2.1	-13.2	f	f	3.91336	5.71808	2.99911e-10	-31.6347	f,f
1712	-2	-13.2	f	f	2.04472	5.71808	1.31835e-07	-22.8548	f,f
1713	-2	-13.2	f	f	3.89421	5.71808	3.1921e-10	-31.5448	f,f
1714	-1.9	-13.2	f	f	2.14401	5.71808	9.5407e-08	-23.3213	f,f
1715	-1.9	-13.2	f	f	3.87429	5.71808	3.40607e-10	-31.4512	f,f
1716	-1.8	-13.2	f	f	2.23365	5.71808	7.12529e-08	-23.7425	f,f
1717	-1.8	-13.2	f	f	3.85352	5.71808	3.64435e-10	-31.3536	f,f
1718	-1.7	-13.2	f	f	2.31618	5.71808	5.4458e-08	-24.1303	f,f
1719	-1.7	-13.2	f	f	3.83176	5.71808	3.91197e-10	-31.2514	f,f
1720	-1.6	-13.2	f	f	2.39356	5.71808	4.23273e-08	-24.4938	f,f
1721	-1.6	-13.2	f	f	3.80885	5.71808	4.21514e-10	-31.1437	f,f
1722	-1.5	-13.2	f	f	2.46726	5.71808	3.32945e-08	-24.8401	f,f
1723	-1.5	-13.2	f	f	3.7845	5.71808	4.56297e-10	-31.0293	f,f
1724	-1.4	-13.2	f	f	2.53853	5.71808	2.6398e-08	-25.175	f,f
1725	-1.4	-13.2	f	f	3.75844	5.71808	4.96712e-10	-30.9069	f,f
1726	-1.3	-13.2	f	f	2.6086	5.71808	2.10117e-08	-25.5042	f,f
1727	-1.3	-13.2	f	f	3.73024	5.71808	5.44501e-10	-30.7743	f,f
1728	-1.2	-13.2	f	f	2.67859	5.71808	1.67287e-08	-25.8331	f,f
1729	-1.2	-13.2	f	f	3.69936	5.71808	6.02109e-10	-30.6293	f,f
1730	-1.1	-13.2	f	f	2.74992	5.71808	1.32607e-08	-26.1683	f,f
1731	-1.1	-13.2	f	f	3.66482	5.71808	6.73794e-10	-30.467	f,f
1732	-1	-13.2	f	f	2.82446	5.71808	1.04028e-08	-26.5185	f,f
1733	-1	-13.2	f	f	3.62527	5.71808	7.66427e-10	-30.2811	f,f
1734	-0.9	-13.2	f	f	2.90512	5.71808	7.99943e-09	-26.8975	f,f
1735	-0.9	-13.2	f	f	3.57808	5.71808	8.9373e-10	-30.0594	f,f
1736	-0.8	-13.2	f	f	2.99785	5.71808	5.9143e-09	-27.3331	f,f
1737	-0.8	-13.2	f	f	3.51771	5.71808	1.08793e-09	-29.7758	f,f
1738	-0.7	-13.2	f	f	3.12211	5.71808	3.94588e-09	-27.917	f,f
1739	-0.7	-13.2	f	f	3.42508	5.71808	1.471e-09	-29.3406	f,f
1740	-13.5	-13.2	d	f	9.34062	5.71808	2.54652e-11	-35.1927	d,f
1741	-13.4	-13.2	d	f	9.29922	5.71808	2.72411e-11	-35.0954	d,f
1742	-13.3	-13.2	d	f	9.2579	5.71808	2.91371e-11	-34.9984	d,f
1743	-13.2	-13.2	d	f	9.21666	5.71808	3.11609e-11	-34.9015	d,f
1744	-13.1	-13.2	d	f	9.17552	5.71808	3.332e-11	-34.8048	d,f
1745	-13	-13.2	d	f	9.13444	5.71808	3.5625e-11	-34.7083	d,f
1746	-12.9	-13.2	d	f	9.09347	5.71808	3.80828e-11	-34.6121	d,f
1747	-12.8	-13.2	d	f	9.05261	5.71808	4.07033e-11	-34.5161	d,f
1748	-12.7	-13.2	d	f	9.01187	5.71808	4.3495e-11	-34.4204	d,f
1749	-12.6	-13.2	d	f	8.97117	5.71808	4.64752e-11	-34.3247	d,f
1750	-12.5	-13.2	d	f	8.93067	5.71808	4.9644e-11	-34.2296	d,f
1751	-12.4	-13.2	d	f	8.89026	5.71808	5.30204e-11	-34.1347	d,f
1752	-12.3	-13.2	d	f	8.84998	5.71808	5.66147e-11	-34.04	d,f
1753	-12.2	-13.2	d	f	8.80984	5.71808	6.04389e-11	-33.9457	d,f
1754	-12.1	-13.2	d	f	8.76984	5.71808	6.4507e-11	-33.8518	d,f
1755	-12	-13.2	d	f	8.72999	5.71808	6.88313e-11	-33.7581	d,f
1756	-11.9	-13.2	d	f	8.6903	5.71808	7.34271e-11	-33.6649	d,f
1757	-11.8	-13.2	d	f	8.65077	5.71808	7.83096e-11	-33.572	d,f
1758	-11.7	-13.2	d	f	8.6114	5.71808	8.34933e-11	-33.4795	d,f
1759	-11.6	-13.2	d	f	8.57225	5.71808	8.89904e-11	-33.3876	d,f
1760	-11.5	-13.2	d	f	8.53319	5.71808	9.48343e-11	-33.2958	d,f
1761	-11.4	-13.2	d	f	8.4944	5.71808	1.01017e-10	-33.2047	d,f
1762	-11.3	-13.2	d	f	8.45579	5.71808	1.07573e-10	-33.114	d,f
1763	-11.2	-13.2	d	f	8.41737	5.71808	1.14518e-10	-33.0237	d,f
1764	-11.1	-13.2	d	f	8.37917	5.71808	1.21869e-10	-32.934	d,f
1765	-11	-13.2	d	f	8.34118	5.71808	1.29646e-10	-32.8447	d,f
1766	-10.9	-13.2	d	f	8.30342	5.71808	1.37868e-10	-32.756	d,f
1767	-10.8	-13.2	d	f	8.26587	5.71808	1.46561e-10	-32.6678	d,f
1768	-10.7	-13.2	d	f	8.22856	5.71808	1.55741e-10	-32.5801	d,f
1769	-10.6	-13.2	d	f	8.19149	5.71808	1.65432e-10	-32.493	d,f
1770	-10.5	-13.2	d	f	8.15466	5.71808	1.75657e-10	-32.4065	d,f
1771	-10.4	-13.2	d	f	8.11808	5.71808	1.86438e-10	-32.3206	d,f
1772	-10.3	-13.2	d	f	8.08175	5.71808	1.97799e-10	-32.2352	d,f
1773	-10.2	-13.2	d	f	8.04568	5.71808	2.09766e-10	-32.1505	d,f
1774	-10.1	-13.2	d	f	8.00987	5.71808	2.22363e-10	-32.0664	d,f
1775	-10	-13.2	d	f	7.97431	5.71808	2.35617e-10	-31.9828	d,f
1776	-9.9	-13.2	d	f	7.93903	5.71808	2.49553e-10	-31.8999	d,f
1777	-9.8	-13.2	d	f	7.90401	5.71808	2.64197e-10	-31.8177	d,f
1778	-9.7	-13.2	d	f	7.86926	5.71808	2.79578e-10	-31.736	d,f
1779	-9.6	-13.2	d	f	7.83477	5.71808	2.95731e-10	-31.655	d,f
1780	-9.5	-13.2	d	f	7.80055	5.71808	3.12676e-10	-31.5746	d,f
1781	-9.4	-13.2	d	f	7.7666	5.71808	3.30451e-10	-31.4948	d,f
1782	-9.3	-13.2	d	f	7.73292	5.71808	3.4908e-10	-31.4157	d,f
1783	-9.2	-13.2	d	f	7.69951	5.71808	3.68599e-10	-31.3372	d,f
1784	-9.1	-13.2	d	f	7.66634	5.71808	3.8905e-10	-31.2593	d,f
1785	-9	-13.2	d	f	7.63348	5.71808	4.1044e-10	-31.1821	d,f
1786	-8.9	-13.2	d	f	7.60086	5.71808	4.32831e-10	-31.1055	d,f
1787	-8.8	-13.2	d	f	7.5685	5.71808	4.56251e-10	-31.0295	d,f
1788	-8.7	-13.2	d	f	7.53638	5.71808	4.80746e-10	-30.954	d,f
1789	-8.6	-13.2	d	f	7.50453	5.71808	5.06339e-10	-30.8792	d,f
1790	-8.5	-13.2	d	f	7.47292	5.71808	5.33087e-10	-30.8049	d,f
1791	-8.4	-13.2	d	f	7.44154	5.71808	5.61038e-10	-30.7312	d,f
1792	-8.3	-13.2	d	f	7.41044	5.71808	5.90175e-10	-30.6581	d,f
1793	-8.2	-13.2	d	f	7.37956	5.71808	6.20616e-10	-30.5856	d,f
1794	-8.1	-13.2	d	f	7.3489	5.71808	6.52383e-10	-30.5136	d,f
1795	-8	-13.2	d	f	7.31846	5.71808	6.85539e-10	-30.442	d,f
1796	-7.9	-13.2	d	f	7.28825	5.71808	7.2011e-10	-30.3711	d,f
1797	-7.8	-13.2	d	f	7.25825	5.71808	7.56163e-10	-30.3006	d,f
1798	-7.7	-13.2	d	f	7.22844	5.71808	7.93772e-10	-30.2306	d,f
1799	-7.6	-13.2	d	f	7.19886	5.71808	8.32941e-10	-30.1611	d,f
1800	-7.5	-13.2	d	f	7.16947	5.71808	8.73782e-10	-30.092	d,f
1801	-7.4	-13.2	d	f	7.14026	5.71808	9.16345e-10	-30.0234	d,f
1802	-7.3	-13.2	d	f	7.11121	5.71808	9.60722e-10	-29.9552	d,f
1803	-7.2	-13.2	d	f	7.08236	5.71808	1.00694e-09	-29.8874	d,f
1804	-7.1	-13.2	d	f	7.05368	5.71808	1.05509e-09	-29.82	d,f
1805	-7	-13.2	d	f	7.02516	5.71808	1.10523e-09	-29.753	d,f
1806	-6.9	-13.2	d	f	6.99679	5.71808	1.15749e-09	-29.6863	d,f
1807	-6.8	-13.2	d	f	6.96856	5.71808	1.21195e-09	-29.62	d,f
1808	-6.7	-13.2	d	f	6.94048	5.71808	1.26865e-09	-29.5541	d,f
1809	-6.6	-13.2	d	f	6.91253	5.71808	1.32772e-09	-29.4884	d,f
1810	-6.5	-13.2	d	f	6.88469	5.71808	1.3893e-09	-29.423	d,f
1811	-6.4	-13.2	d	f	6.85699	5.71808	1.45342e-09	-29.3579	d,f
1812	-6.3	-13.2	d	f	6.82939	5.71808	1.52023e-09	-29.2931	d,f
1813	-6.2	-13.2	d	f	6.80189	5.71808	1.58984e-09	-29.2285	d,f
1814	-6.1	-13.2	d	f	6.77449	5.71808	1.66239e-09	-29.1641	d,f
1815	-6	-13.2	d	f	6.74718	5.71808	1.73799e-09	-29.0999	d,f
1816	-5.9	-13.2	d	f	6.71995	5.71808	1.8168e-09	-29.036	d,f
1817	-5.8	-13.2	d	f	6.69278	5.71808	1.89896e-09	-28.9721	d,f
1818	-5.7	-13.2	d	f	6.66567	5.71808	1.9847e-09	-28.9084	d,f
1819	-5.6	-13.2	d	f	6.63862	5.71808	2.07406e-09	-28.8449	d,f
1820	-5.5	-13.2	d	f	6.61162	5.71808	2.16729e-09	-28.7815	d,f
1821	-5.4	-13.2	d	f	6.58466	5.71808	2.26456e-09	-28.7181	d,f
1822	-5.3	-13.2	d	f	6.55772	5.71808	2.36609e-09	-28.6548	d,f
1823	-5.2	-13.2	d	f	6.53079	5.71808	2.47218e-09	-28.5916	d,f
1824	-5.1	-13.2	d	f	6.50388	5.71808	2.58293e-09	-28.5283	d,f
1825	-5	-13.2	d	f	6.47696	5.71808	2.69865e-09	-28.4651	d,f
1826	-4.9	-13.2	d	f	6.45002	5.71808	2.81968e-09	-28.4018	d,f
1827	-4.8	-13.2	d	f	6.42307	5.71808	2.94618e-09	-28.3385	d,f
1828	-4.7	-13.2	d	f	6.39609	5.71808	3.07853e-09	-28.2751	d,f
1829	-4.6	-13.2	d	f	6.36908	5.71808	3.21693e-09	-28.2117	d,f
1830	-4.5	-13.2	d	f	6.34193	5.71808	3.36235e-09	-28.1479	d,f
1831	-4.4	-13.2	d	f	6.31479	5.71808	3.51426e-09	-28.0841	d,f
1832	-4.3	-13.2	d	f	6.28755	5.71808	3.67371e-09	-28.0201	d,f
1833	-4.2	-13.2	d	f	6.26019	5.71808	3.84103e-09	-27.9559	d,f
1834	-4.1	-13.2	d	f	6.23272	5.71808	4.0168e-09	-27.8913	d,f
1835	-4	-13.2	d	f	6.20512	5.71808	4.20145e-09	-27.8265	d,f
1836	-3.9	-13.2	d	f	6.17736	5.71808	4.39569e-09	-27.7613	d,f
1837	-3.8	-13.2	d	f	6.14946	5.71808	4.59999e-09	-27.6957	d,f
1838	-3.7	-13.2	d	f	6.1213	5.71808	4.81587e-09	-27.6296	d,f
1839	-3.6	-13.2	d	f	6.09299	5.71808	5.04306e-09	-27.5631	d,f
1840	-3.5	-13.2	d	f	6.06442	5.71808	5.2832e-09	-27.4959	d,f
1841	-3.4	-13.2	d	f	6.03559	5.71808	5.53718e-09	-27.4282	d,f
1842	-3.3	-13.2	d	f	6.00646	5.71808	5.80621e-09	-27.3598	d,f
1843	-3.2	-13.2	d	f	5.977	5.71808	6.09149e-09	-27.2906	d,f
1844	-3.1	-13.2	d	f	5.94718	5.71808	6.39457e-09	-27.2205	d,f
1845	-3	-13.2	d	f	5.91696	5.71808	6.71713e-09	-27.1495	d,f
1846	-2.9	-13.2	d	f	5.88632	5.71808	7.06081e-09	-27.0775	d,f
1847	-2.8	-13.2	d	f	5.85513	5.71808	7.42866e-09	-27.0043	d,f
1848	-2.7	-13.2	d	f	-0.781234	5.71808	0.000411431	-11.2471	d,f
1849	-2.7	-13.2	d	f	5.82342	5.71808	7.82238e-09	-26.9297	d,f
1850	-2.6	-13.2	d	f	0.197637	5.71808	7.6321e-05	-13.6776	d,f
1851	-2.6	-13.2	d	f	5.79109	5.71808	8.24524e-09	-26.8538	d,f
1852	-2.5	-13.2	d	f	0.743957	5.71808	3.09036e-05	-14.9819	d,f
1853	-2.5	-13.2	d	f	5.75807	5.71808	8.70065e-09	-26.7762	d,f
1854	-2.4	-13.2	d	f	1.12827	5.71808	1.645e-05	-15.8915	d,f
1855	-2.4	-13.2	d	f	5.72428	5.71808	9.19283e-09	-26.6968	d,f
1856	-2.3	-13.2	d	f	1.42756	5.71808	1.00829e-05	-16.5977	d,f
1857	-2.3	-13.2	d	f	5.68964	5.71808	9.72637e-09	-26.6155	d,f
1858	-2.2	-13.2	d	f	1.67482	5.71808	6.73345e-06	-17.1802	d,f
1859	-2.2	-13.2	d	f	5.65399	5.71808	1.03077e-08	-26.5317	d,f
1860	-2.1	-13.2	d	f	1.88729	5.71808	4.76092e-06	-17.6803	d,f
1861	-2.1	-13.2	d	f	5.61729	5.71808	1.09424e-08	-26.4455	d,f
1862	-2	-13.2	d	f	2.07522	5.71808	3.50431e-06	-18.1224	d,f
1863	-2	-13.2	d	f	5.57928	5.71808	1.16411e-08	-26.3562	d,f
1864	-1.9	-13.2	d	f	2.24518	5.71808	2.65632e-06	-18.5221	d,f
1865	-1.9	-13.2	d	f	5.53984	5.71808	1.24134e-08	-26.2635	d,f
1866	-1.8	-13.2	d	f	2.4018	5.71808	2.05795e-06	-18.8904	d,f
1867	-1.8	-13.2	d	f	5.49872	5.71808	1.32731e-08	-26.1669	d,f
1868	-1.7	-13.2	d	f	2.54848	5.71808	1.62045e-06	-19.2352	d,f
1869	-1.7	-13.2	d	f	5.45562	5.71808	1.4238e-08	-26.0657	d,f
1870	-1.6	-13.2	d	f	2.68789	5.71808	1.29122e-06	-19.5628	d,f
1871	-1.6	-13.2	d	f	5.41021	5.71808	1.53307e-08	-25.959	d,f
1872	-1.5	-13.2	d	f	2.82218	5.71808	1.03751e-06	-19.8785	d,f
1873	-1.5	-13.2	d	f	5.36204	5.71808	1.65818e-08	-25.8458	d,f
1874	-1.4	-13.2	d	f	2.95342	5.71808	8.37814e-07	-20.1869	d,f
1875	-1.4	-13.2	d	f	5.31051	5.71808	1.80333e-08	-25.7248	d,f
1876	-1.3	-13.2	d	f	3.08347	5.71808	6.77879e-07	-20.4925	d,f
1877	-1.3	-13.2	d	f	5.25474	5.71808	1.97475e-08	-25.5938	d,f
1878	-1.2	-13.2	d	f	3.21443	5.71808	5.47666e-07	-20.8002	d,f
1879	-1.2	-13.2	d	f	5.19364	5.71808	2.18134e-08	-25.4502	d,f
1880	-1.1	-13.2	d	f	3.34888	5.71808	4.39965e-07	-21.1161	d,f
1881	-1.1	-13.2	d	f	5.12544	5.71808	2.43756e-08	-25.29	d,f
1882	-1	-13.2	d	f	3.4902	5.71808	3.49508e-07	-21.4482	d,f
1883	-1	-13.2	d	f	5.04739	5.71808	2.76794e-08	-25.1066	d,f
1884	-0.9	-13.2	d	f	3.64415	5.71808	2.72004e-07	-21.8099	d,f
1885	-0.9	-13.2	d	f	4.95441	5.71808	3.22042e-08	-24.8882	d,f
1886	-0.8	-13.2	d	f	3.82225	5.71808	2.03523e-07	-22.2283	d,f
1887	-0.8	-13.2	d	f	4.83556	5.71808	3.90808e-08	-24.609	d,f
1888	-0.7	-13.2	d	f	4.06232	5.71808	1.37665e-07	-22.7923	d,f
1889	-0.7	-13.2	d	f	4.65354	5.71808	5.2565e-08	-24.1813	d,f
1890	-13.5	-13.2	b	f	6.76289	5.71808	1.69402e-09	-29.1369	b,f
1891	-13.4	-13.2	b	f	6.72149	5.71808	1.81218e-09	-29.0396	b,f
1892	-13.3	-13.2	b	f	6.68018	5.71808	1.93828e-09	-28.9426	b,f
1893	-13.2	-13.2	b	f	6.63894	5.71808	2.07291e-09	-28.8457	b,f
1894	-13.1	-13.2	b	f	6.59778	5.71808	2.21661e-09	-28.749	b,f
1895	-13	-13.2	b	f	6.55672	5.71808	2.36986e-09	-28.6525	b,f
1896	-12.9	-13.2	b	f	6.51576	5.71808	2.53335e-09	-28.5563	b,f
1897	-12.8	-13.2	b	f	6.47488	5.71808	2.70771e-09	-28.4603	b,f
1898	-12.7	-13.2	b	f	6.43413	5.71808	2.89348e-09	-28.3645	b,f
1899	-12.6	-13.2	b	f	6.39349	5.71808	3.09148e-09	-28.2691	b,f
1900	-12.5	-13.2	b	f	6.35295	5.71808	3.30245e-09	-28.1738	b,f
1901	-12.4	-13.2	b	f	6.31255	5.71808	3.52698e-09	-28.0789	b,f
1902	-12.3	-13.2	b	f	6.27228	5.71808	3.76605e-09	-27.9843	b,f
1903	-12.2	-13.2	b	f	6.23213	5.71808	4.0205e-09	-27.89	b,f
1904	-12.1	-13.2	b	f	6.19214	5.71808	4.29099e-09	-27.796	b,f
1905	-12	-13.2	b	f	6.1523	5.71808	4.57866e-09	-27.7024	b,f
1906	-11.9	-13.2	b	f	6.1126	5.71808	4.88445e-09	-27.6092	b,f
1907	-11.8	-13.2	b	f	6.07308	5.71808	5.20908e-09	-27.5163	b,f
1908	-11.7	-13.2	b	f	6.03372	5.71808	5.55388e-09	-27.4239	b,f
1909	-11.6	-13.2	b	f	5.99453	5.71808	5.9199e-09	-27.3318	b,f
1910	-11.5	-13.2	b	f	5.95554	5.71808	6.30792e-09	-27.2402	b,f
1911	-11.4	-13.2	b	f	5.91673	5.71808	6.71943e-09	-27.149	b,f
1912	-11.3	-13.2	b	f	5.87811	5.71808	7.15563e-09	-27.0583	b,f
1913	-11.2	-13.2	b	f	5.83971	5.71808	7.61733e-09	-26.9681	b,f
1914	-11.1	-13.2	b	f	5.80151	5.71808	8.10622e-09	-26.8783	b,f
1915	-11	-13.2	b	f	5.76351	5.71808	8.62362e-09	-26.7891	b,f
1916	-10.9	-13.2	b	f	5.72576	5.71808	9.17039e-09	-26.7004	b,f
1917	-10.8	-13.2	b	f	5.68823	5.71808	9.74826e-09	-26.6122	b,f
1918	-10.7	-13.2	b	f	5.65092	5.71808	1.0359e-08	-26.5245	b,f
1919	-10.6	-13.2	b	f	5.61386	5.71808	1.10033e-08	-26.4375	b,f
1920	-10.5	-13.2	b	f	5.57701	5.71808	1.16838e-08	-26.3509	b,f
1921	-10.4	-13.2	b	f	5.54046	5.71808	1.24003e-08	-26.265	b,f
1922	-10.3	-13.2	b	f	5.50413	5.71808	1.31561e-08	-26.1797	b,f
1923	-10.2	-13.2	b	f	5.46808	5.71808	1.39515e-08	-26.095	b,f
1924	-10.1	-13.2	b	f	5.43228	5.71808	1.47891e-08	-26.0109	b,f
1925	-10	-13.2	b	f	5.39672	5.71808	1.56707e-08	-25.9274	b,f
1926	-9.9	-13.2	b	f	5.36146	5.71808	1.65969e-08	-25.8445	b,f
1927	-9.8	-13.2	b	f	5.32645	5.71808	1.75705e-08	-25.7623	b,f
1928	-9.7	-13.2	b	f	5.29169	5.71808	1.85937e-08	-25.6806	b,f
1929	-9.6	-13.2	b	f	5.25721	5.71808	1.96678e-08	-25.5996	b,f
1930	-9.5	-13.2	b	f	5.22302	5.71808	2.07936e-08	-25.5193	b,f
1931	-9.4	-13.2	b	f	5.18908	5.71808	2.19752e-08	-25.4396	b,f
1932	-9.3	-13.2	b	f	5.1554	5.71808	2.32143e-08	-25.3604	b,f
1933	-9.2	-13.2	b	f	5.12202	5.71808	2.4511e-08	-25.282	b,f
1934	-9.1	-13.2	b	f	5.0889	5.71808	2.58692e-08	-25.2042	b,f
1935	-9	-13.2	b	f	5.05601	5.71808	2.72926e-08	-25.1269	b,f
1936	-8.9	-13.2	b	f	5.02339	5.71808	2.87817e-08	-25.0503	b,f
1937	-8.8	-13.2	b	f	4.99107	5.71808	3.0337e-08	-24.9743	b,f
1938	-8.7	-13.2	b	f	4.95898	5.71808	3.19644e-08	-24.899	b,f
1939	-8.6	-13.2	b	f	4.92712	5.71808	3.36662e-08	-24.8241	b,f
1940	-8.5	-13.2	b	f	4.89556	5.71808	3.54422e-08	-24.75	b,f
1941	-8.4	-13.2	b	f	4.86421	5.71808	3.72981e-08	-24.6763	b,f
1942	-8.3	-13.2	b	f	4.83311	5.71808	3.92358e-08	-24.6033	b,f
1943	-8.2	-13.2	b	f	4.80222	5.71808	4.12598e-08	-24.5307	b,f
1944	-8.1	-13.2	b	f	4.77161	5.71808	4.33688e-08	-24.4588	b,f
1945	-8	-13.2	b	f	4.7412	5.71808	4.55705e-08	-24.3873	b,f
1946	-7.9	-13.2	b	f	4.71101	5.71808	4.7867e-08	-24.3164	b,f
1947	-7.8	-13.2	b	f	4.68101	5.71808	5.02635e-08	-24.2459	b,f
1948	-7.7	-13.2	b	f	4.65126	5.71808	5.27579e-08	-24.176	b,f
1949	-7.6	-13.2	b	f	4.6217	5.71808	5.53601e-08	-24.1066	b,f
1950	-7.5	-13.2	b	f	4.59233	5.71808	5.80724e-08	-24.0376	b,f
1951	-7.4	-13.2	b	f	4.56312	5.71808	6.0901e-08	-23.969	b,f
1952	-7.3	-13.2	b	f	4.53415	5.71808	6.38432e-08	-23.9009	b,f
1953	-7.2	-13.2	b	f	4.50533	5.71808	6.69111e-08	-23.8332	b,f
1954	-7.1	-13.2	b	f	4.47667	5.71808	7.01072e-08	-23.7659	b,f
1955	-7	-13.2	b	f	-1.97951	5.71808	0.00471842	-7.72748	b,f
1956	-7	-13.2	b	f	4.44816	5.71808	7.3439e-08	-23.6989	b,f
1957	-6.9	-13.2	b	f	-1.93656	5.71808	0.00427081	-7.87128	b,f
1958	-6.9	-13.2	b	f	4.41987	5.71808	7.69015e-08	-23.6324	b,f
1959	-6.8	-13.2	b	f	-1.89359	5.71808	0.00386938	-8.01368	b,f
1960	-6.8	-13.2	b	f	4.39166	5.71808	8.05164e-08	-23.5661	b,f
1961	-6.7	-13.2	b	f	-1.85056	5.71808	0.00350875	-8.15483	b,f
1962	-6.7	-13.2	b	f	4.36362	5.71808	8.42784e-08	-23.5003	b,f
1963	-6.6	-13.2	b	f	-1.80752	5.71808	0.0031849	-8.29454	b,f
1964	-6.6	-13.2	b	f	4.33569	5.71808	8.82e-08	-23.4346	b,f
1965	-6.5	-13.2	b	f	-1.76444	5.71808	0.00289364	-8.4329	b,f
1966	-6.5	-13.2	b	f	4.30795	5.71808	9.22765e-08	-23.3695	b,f
1967	-6.4	-13.2	b	f	-1.72131	5.71808	0.00263141	-8.56995	b,f
1968	-6.4	-13.2	b	f	4.28026	5.71808	9.65322e-08	-23.3044	b,f
1969	-6.3	-13.2	b	f	-1.67816	5.71808	0.00239523	-8.70562	b,f
1970	-6.3	-13.2	b	f	4.25268	5.71808	1.00967e-07	-23.2396	b,f
1971	-6.2	-13.2	b	f	-1.63496	5.71808	0.0021822	-8.84	b,f
1972	-6.2	-13.2	b	f	4.22525	5.71808	1.05578e-07	-23.1752	b,f
1973	-6.1	-13.2	b	f	-1.59171	5.71808	0.00198985	-8.97312	b,f
1974	-6.1	-13.2	b	f	4.19794	5.71808	1.10381e-07	-23.111	b,f
1975	-6	-13.2	b	f	-1.5484	5.71808	0.00181603	-9.10499	b,f
1976	-6	-13.2	b	f	4.17064	5.71808	1.15397e-07	-23.0469	b,f
1977	-5.9	-13.2	b	f	-1.50506	5.71808	0.00165887	-9.23558	b,f
1978	-5.9	-13.2	b	f	4.14346	5.71808	1.2062e-07	-22.983	b,f
1979	-5.8	-13.2	b	f	-1.46165	5.71808	0.00151649	-9.36505	b,f
1980	-5.8	-13.2	b	f	4.11635	5.71808	1.26064e-07	-22.9193	b,f
1981	-5.7	-13.2	b	f	-1.41821	5.71808	0.00138753	-9.49327	b,f
1982	-5.7	-13.2	b	f	4.08929	5.71808	1.31744e-07	-22.8558	b,f
1983	-5.6	-13.2	b	f	-1.37465	5.71808	0.00127036	-9.62055	b,f
1984	-5.6	-13.2	b	f	4.06235	5.71808	1.37654e-07	-22.7925	b,f
1985	-5.5	-13.2	b	f	-1.33104	5.71808	0.00116399	-9.7467	b,f
1986	-5.5	-13.2	b	f	4.03539	5.71808	1.43832e-07	-22.7291	b,f
1987	-5.4	-13.2	b	f	-1.28736	5.71808	0.00106727	-9.87185	b,f
1988	-5.4	-13.2	b	f	4.0085	5.71808	1.50269e-07	-22.6659	b,f
1989	-5.3	-13.2	b	f	-1.24358	5.71808	0.00097921	-9.99609	b,f
1990	-5.3	-13.2	b	f	3.98161	5.71808	1.56997e-07	-22.6028	b,f
1991	-5.2	-13.2	b	f	-1.19973	5.71808	0.000898995	-10.1194	b,f
1992	-5.2	-13.2	b	f	3.95479	5.71808	1.64003e-07	-22.5398	b,f
1993	-5.1	-13.2	b	f	-1.15578	5.71808	0.000825821	-10.2419	b,f
1994	-5.1	-13.2	b	f	3.92793	5.71808	1.71338e-07	-22.4767	b,f
1995	-5	-13.2	b	f	-1.11172	5.71808	0.000759004	-10.3636	b,f
1996	-5	-13.2	b	f	3.90109	5.71808	1.78992e-07	-22.4136	b,f
1997	-4.9	-13.2	b	f	-1.06754	5.71808	0.000697933	-10.4846	b,f
1998	-4.9	-13.2	b	f	3.87425	5.71808	1.86991e-07	-22.3505	b,f
1999	-4.8	-13.2	b	f	-1.02327	5.71808	0.000642109	-10.6049	b,f
[truncated: 63,536 more rows]

## Sheet: Fig2i_to_k
	pheno1	pheno2	type1	type2	param1	param2	paramtyp	pheno	phen_log2	whichparam	ambiNum			# f= Folding
36	-10	-13.5	f	f	5.09642	5.78007	same	5.19977e-12	-37.4847	f,f	1			# d = Dimerization
86	-5	-13.5	f	f	4.3459	5.78007	same	5.9914e-11	-33.9583	f,f	1			# b= DNA Binding
142	-1	-13.5	f	f	2.82446	5.78007	same	8.50119e-09	-26.8097	f,f	2			# t = Tetramerization
143	-1	-13.5	f	f	3.62527	5.78007	same	6.26328e-10	-30.5724	f,f	2
566	-10	-13.4	f	f	5.09642	5.75938	same	5.56211e-12	-37.3875	f,f	1
616	-5	-13.4	f	f	4.3459	5.75938	same	6.40889e-11	-33.8611	f,f	1
672	-1	-13.4	f	f	2.82446	5.75938	same	9.09357e-09	-26.7125	f,f	2
673	-1	-13.4	f	f	3.62527	5.75938	same	6.69971e-10	-30.4752	f,f	2
1096	-10	-13.3	f	f	5.09642	5.73871	same	5.94941e-12	-37.2904	f,f	1
1146	-5	-13.3	f	f	4.3459	5.73871	same	6.85516e-11	-33.764	f,f	1
1202	-1	-13.3	f	f	2.82446	5.73871	same	9.72677e-09	-26.6154	f,f	2
1203	-1	-13.3	f	f	3.62527	5.73871	same	7.16623e-10	-30.3781	f,f	2
1626	-10	-13.2	f	f	5.09642	5.71808	same	6.36285e-12	-37.1935	f,f	1
1676	-5	-13.2	f	f	4.3459	5.71808	same	7.33158e-11	-33.6671	f,f	1
1732	-1	-13.2	f	f	2.82446	5.71808	same	1.04028e-08	-26.5185	f,f	2
1733	-1	-13.2	f	f	3.62527	5.71808	same	7.66427e-10	-30.2811	f,f	2
2156	-10	-13.1	f	f	5.09642	5.6975	same	6.80411e-12	-37.0967	f,f	1
2206	-5	-13.1	f	f	4.3459	5.6975	same	7.83998e-11	-33.5704	f,f	1
2262	-1	-13.1	f	f	2.82446	5.6975	same	1.11241e-08	-26.4217	f,f	2
2263	-1	-13.1	f	f	3.62527	5.6975	same	8.19574e-10	-30.1844	f,f	2
2686	-10	-13	f	f	5.09642	5.67695	same	7.27489e-12	-37.0002	f,f	1
2736	-5	-13	f	f	4.3459	5.67695	same	8.38245e-11	-33.4738	f,f	1
2792	-1	-13	f	f	2.82446	5.67695	same	1.18938e-08	-26.3252	f,f	2
2793	-1	-13	f	f	3.62527	5.67695	same	8.76282e-10	-30.0879	f,f	2
3216	-10	-12.9	f	f	5.09642	5.65649	same	7.77628e-12	-36.9041	f,f	1
3266	-5	-12.9	f	f	4.3459	5.65649	same	8.96018e-11	-33.3777	f,f	1
3322	-1	-12.9	f	f	2.82446	5.65649	same	1.27136e-08	-26.2291	f,f	2
3323	-1	-12.9	f	f	3.62527	5.65649	same	9.36677e-10	-29.9917	f,f	2
3746	-10	-12.8	f	f	5.09642	5.63602	same	8.31243e-12	-36.8079	f,f	1
3796	-5	-12.8	f	f	4.3459	5.63602	same	9.57795e-11	-33.2815	f,f	1
3852	-1	-12.8	f	f	2.82446	5.63602	same	1.35901e-08	-26.1329	f,f	2
3853	-1	-12.8	f	f	3.62527	5.63602	same	1.00126e-09	-29.8955	f,f	2
4276	-10	-12.7	f	f	5.09642	5.61563	same	8.88321e-12	-36.7121	f,f	1
4326	-5	-12.7	f	f	4.3459	5.61563	same	1.02356e-10	-33.1857	f,f	1
4382	-1	-12.7	f	f	2.82446	5.61563	same	1.45233e-08	-26.0371	f,f	2
4383	-1	-12.7	f	f	3.62527	5.61563	same	1.07001e-09	-29.7997	f,f	2
4806	-10	-12.6	f	f	5.09642	5.59529	same	9.49147e-12	-36.6165	f,f	1
4856	-5	-12.6	f	f	4.3459	5.59529	same	1.09365e-10	-33.0901	f,f	1
4912	-1	-12.6	f	f	2.82446	5.59529	same	1.55178e-08	-25.9415	f,f	2
4913	-1	-12.6	f	f	3.62527	5.59529	same	1.14328e-09	-29.7042	f,f	2
5336	-10	-12.5	f	f	5.09642	5.57501	same	1.01394e-11	-36.5212	f,f	1
5386	-5	-12.5	f	f	4.3459	5.57501	same	1.16831e-10	-32.9949	f,f	1
5442	-1	-12.5	f	f	2.82446	5.57501	same	1.65772e-08	-25.8462	f,f	2
5443	-1	-12.5	f	f	3.62527	5.57501	same	1.22133e-09	-29.6089	f,f	2
5866	-10	-12.4	f	f	5.09642	5.55479	same	1.08296e-11	-36.4262	f,f	1
5916	-5	-12.4	f	f	4.3459	5.55479	same	1.24783e-10	-32.8999	f,f	1
5972	-1	-12.4	f	f	2.82446	5.55479	same	1.77054e-08	-25.7512	f,f	2
5973	-1	-12.4	f	f	3.62527	5.55479	same	1.30445e-09	-29.5139	f,f	2
6396	-10	-12.3	f	f	5.09642	5.53467	same	1.15632e-11	-36.3317	f,f	1
6446	-5	-12.3	f	f	4.3459	5.53467	same	1.33237e-10	-32.8053	f,f	1
6502	-1	-12.3	f	f	2.82446	5.53467	same	1.89049e-08	-25.6567	f,f	2
6503	-1	-12.3	f	f	3.62527	5.53467	same	1.39283e-09	-29.4193	f,f	2
6926	-10	-12.2	f	f	5.09642	5.51456	same	1.23456e-11	-36.2372	f,f	1
6976	-5	-12.2	f	f	4.3459	5.51456	same	1.42252e-10	-32.7108	f,f	1
7032	-1	-12.2	f	f	2.82446	5.51456	same	2.01841e-08	-25.5622	f,f	2
7033	-1	-12.2	f	f	3.62527	5.51456	same	1.48707e-09	-29.3249	f,f	2
7456	-10	-12.1	f	f	5.09642	5.49455	same	1.31771e-11	-36.1432	f,f	1
7506	-5	-12.1	f	f	4.3459	5.49455	same	1.51832e-10	-32.6168	f,f	1
7562	-1	-12.1	f	f	2.82446	5.49455	same	2.15435e-08	-25.4682	f,f	2
7563	-1	-12.1	f	f	3.62527	5.49455	same	1.58722e-09	-29.2308	f,f	2
7986	-10	-12	f	f	5.09642	5.47461	same	1.40612e-11	-36.0495	f,f	1
8036	-5	-12	f	f	4.3459	5.47461	same	1.6202e-10	-32.5231	f,f	1
8092	-1	-12	f	f	2.82446	5.47461	same	2.29889e-08	-25.3745	f,f	2
8093	-1	-12	f	f	3.62527	5.47461	same	1.69371e-09	-29.1372	f,f	2
8516	-10	-11.9	f	f	5.09642	5.45475	same	1.50007e-11	-35.9562	f,f	1
8566	-5	-11.9	f	f	4.3459	5.45475	same	1.72845e-10	-32.4298	f,f	1
8622	-1	-11.9	f	f	2.82446	5.45475	same	2.4525e-08	-25.2812	f,f	2
8623	-1	-11.9	f	f	3.62527	5.45475	same	1.80689e-09	-29.0438	f,f	2
9046	-10	-11.8	f	f	5.09642	5.43497	same	1.5999e-11	-35.8632	f,f	1
9096	-5	-11.8	f	f	4.3459	5.43497	same	1.84348e-10	-32.3368	f,f	1
9152	-1	-11.8	f	f	2.82446	5.43497	same	2.61571e-08	-25.1882	f,f	2
9153	-1	-11.8	f	f	3.62527	5.43497	same	1.92713e-09	-28.9509	f,f	2
9576	-10	-11.7	f	f	5.09642	5.41529	same	1.70577e-11	-35.7708	f,f	1
9626	-5	-11.7	f	f	4.3459	5.41529	same	1.96547e-10	-32.2444	f,f	1
9682	-1	-11.7	f	f	2.82446	5.41529	same	2.7888e-08	-25.0958	f,f	2
9683	-1	-11.7	f	f	3.62527	5.41529	same	2.05466e-09	-28.8585	f,f	2
10106	-10	-11.6	f	f	5.09642	5.39567	same	1.81836e-11	-35.6786	f,f	1
10156	-5	-11.6	f	f	4.3459	5.39567	same	2.0952e-10	-32.1522	f,f	1
10212	-1	-11.6	f	f	2.82446	5.39567	same	2.97287e-08	-25.0036	f,f	2
10213	-1	-11.6	f	f	3.62527	5.39567	same	2.19027e-09	-28.7662	f,f	2
10636	-10	-11.5	f	f	5.09642	5.37615	same	1.93769e-11	-35.5869	f,f	1
10686	-5	-11.5	f	f	4.3459	5.37615	same	2.23269e-10	-32.0605	f,f	1
10742	-1	-11.5	f	f	2.82446	5.37615	same	3.16797e-08	-24.9119	f,f	2
10743	-1	-11.5	f	f	3.62527	5.37615	same	2.33401e-09	-28.6745	f,f	2
11166	-10	-11.4	f	f	5.09642	5.35673	same	2.06423e-11	-35.4956	f,f	1
11216	-5	-11.4	f	f	4.3459	5.35673	same	2.3785e-10	-31.9692	f,f	1
11272	-1	-11.4	f	f	2.82446	5.35673	same	3.37485e-08	-24.8206	f,f	2
11273	-1	-11.4	f	f	3.62527	5.35673	same	2.48643e-09	-28.5833	f,f	2
11696	-10	-11.3	f	f	5.09642	5.3374	same	2.19832e-11	-35.4048	f,f	1
11746	-5	-11.3	f	f	4.3459	5.3374	same	2.53301e-10	-31.8784	f,f	1
11802	-1	-11.3	f	f	2.82446	5.3374	same	3.59408e-08	-24.7298	f,f	2
11803	-1	-11.3	f	f	3.62527	5.3374	same	2.64794e-09	-28.4925	f,f	2
12226	-10	-11.2	f	f	5.09642	5.31818	same	2.34036e-11	-35.3145	f,f	1
12276	-5	-11.2	f	f	4.3459	5.31818	same	2.69667e-10	-31.7881	f,f	1
12332	-1	-11.2	f	f	2.82446	5.31818	same	3.8263e-08	-24.6395	f,f	2
12333	-1	-11.2	f	f	3.62527	5.31818	same	2.81903e-09	-28.4022	f,f	2
12756	-10	-11.1	f	f	5.09642	5.29908	same	2.49053e-11	-35.2248	f,f	1
12806	-5	-11.1	f	f	4.3459	5.29908	same	2.8697e-10	-31.6984	f,f	1
12862	-1	-11.1	f	f	2.82446	5.29908	same	4.07181e-08	-24.5498	f,f	2
12863	-1	-11.1	f	f	3.62527	5.29908	same	2.99991e-09	-28.3124	f,f	2
13286	-10	-11	f	f	5.09642	5.28005	same	2.64981e-11	-35.1353	f,f	1
13336	-5	-11	f	f	4.3459	5.28005	same	3.05323e-10	-31.6089	f,f	1
13392	-1	-11	f	f	2.82446	5.28005	same	4.33224e-08	-24.4603	f,f	2
13393	-1	-11	f	f	3.62527	5.28005	same	3.19178e-09	-28.223	f,f	2
13816	-10	-10.9	f	f	5.09642	5.26115	same	2.81806e-11	-35.0465	f,f	1
13866	-5	-10.9	f	f	4.3459	5.26115	same	3.24709e-10	-31.5201	f,f	1
13922	-1	-10.9	f	f	2.82446	5.26115	same	4.6073e-08	-24.3715	f,f	2
13923	-1	-10.9	f	f	3.62527	5.26115	same	3.39443e-09	-28.1342	f,f	2
14346	-10	-10.8	f	f	5.09642	5.24236	same	2.99591e-11	-34.9582	f,f	1
14396	-5	-10.8	f	f	4.3459	5.24236	same	3.45202e-10	-31.4318	f,f	1
14452	-1	-10.8	f	f	2.82446	5.24236	same	4.89808e-08	-24.2832	f,f	2
14453	-1	-10.8	f	f	3.62527	5.24236	same	3.60866e-09	-28.0459	f,f	2
14876	-10	-10.7	f	f	5.09642	5.22368	same	3.18375e-11	-34.8705	f,f	1
14926	-5	-10.7	f	f	4.3459	5.22368	same	3.66847e-10	-31.3441	f,f	1
14982	-1	-10.7	f	f	2.82446	5.22368	same	5.20519e-08	-24.1955	f,f	2
14983	-1	-10.7	f	f	3.62527	5.22368	same	3.83493e-09	-27.9582	f,f	2
15406	-10	-10.6	f	f	5.09642	5.20514	same	3.38193e-11	-34.7834	f,f	1
15456	-5	-10.6	f	f	4.3459	5.20514	same	3.89681e-10	-31.257	f,f	1
15512	-1	-10.6	f	f	2.82446	5.20514	same	5.52919e-08	-24.1084	f,f	2
15513	-1	-10.6	f	f	3.62527	5.20514	same	4.07363e-09	-27.871	f,f	2
15936	-10	-10.5	f	f	5.09642	5.18668	same	3.59156e-11	-34.6966	f,f	1
15986	-5	-10.5	f	f	4.3459	5.18668	same	4.13836e-10	-31.1702	f,f	1
16042	-1	-10.5	f	f	2.82446	5.18668	same	5.87194e-08	-24.0216	f,f	2
16043	-1	-10.5	f	f	3.62527	5.18668	same	4.32614e-09	-27.7843	f,f	2
16466	-10	-10.4	f	f	5.09642	5.16839	same	3.81199e-11	-34.6107	f,f	1
16516	-5	-10.4	f	f	4.3459	5.16839	same	4.39235e-10	-31.0843	f,f	1
16572	-1	-10.4	f	f	2.82446	5.16839	same	6.23233e-08	-23.9357	f,f	2
16573	-1	-10.4	f	f	3.62527	5.16839	same	4.59166e-09	-27.6983	f,f	2
16996	-10	-10.3	f	f	5.09642	5.1502	same	4.04457e-11	-34.5252	f,f	1
17046	-5	-10.3	f	f	4.3459	5.1502	same	4.66033e-10	-30.9988	f,f	1
17102	-1	-10.3	f	f	2.82446	5.1502	same	6.61257e-08	-23.8502	f,f	2
17103	-1	-10.3	f	f	3.62527	5.1502	same	4.8718e-09	-27.6129	f,f	2
17526	-10	-10.2	f	f	5.09642	5.13214	same	4.28961e-11	-34.4404	f,f	1
17576	-5	-10.2	f	f	4.3459	5.13214	same	4.94268e-10	-30.914	f,f	1
17632	-1	-10.2	f	f	2.82446	5.13214	same	7.01321e-08	-23.7654	f,f	2
17633	-1	-10.2	f	f	3.62527	5.13214	same	5.16696e-09	-27.528	f,f	2
18056	-10	-10.1	f	f	5.09642	5.11421	same	4.54752e-11	-34.3561	f,f	1
18106	-5	-10.1	f	f	4.3459	5.11421	same	5.23986e-10	-30.8298	f,f	1
18162	-1	-10.1	f	f	2.82446	5.11421	same	7.43488e-08	-23.6811	f,f	2
18163	-1	-10.1	f	f	3.62527	5.11421	same	5.47762e-09	-27.4438	f,f	2
18586	-10	-10	f	f	5.09642	5.09642	same	4.8189e-11	-34.2725	f,f	1
18636	-5	-10	f	f	4.3459	5.09642	same	5.55256e-10	-30.7461	f,f	1
18692	-1	-10	f	f	2.82446	5.09642	same	7.87857e-08	-23.5975	f,f	2
18693	-1	-10	f	f	3.62527	5.09642	same	5.80451e-09	-27.3602	f,f	2
19116	-10	-9.9	f	f	5.09642	5.07875	same	5.1043e-11	-34.1895	f,f	1
19166	-5	-9.9	f	f	4.3459	5.07875	same	5.88141e-10	-30.6631	f,f	1
19222	-1	-9.9	f	f	2.82446	5.07875	same	8.34519e-08	-23.5145	f,f	2
19223	-1	-9.9	f	f	3.62527	5.07875	same	6.14828e-09	-27.2772	f,f	2
19646	-10	-9.8	f	f	5.09642	5.06123	same	5.40395e-11	-34.1072	f,f	1
19696	-5	-9.8	f	f	4.3459	5.06123	same	6.22667e-10	-30.5808	f,f	1
19752	-1	-9.8	f	f	2.82446	5.06123	same	8.8351e-08	-23.4322	f,f	2
19753	-1	-9.8	f	f	3.62527	5.06123	same	6.50921e-09	-27.1949	f,f	2
20176	-10	-9.7	f	f	5.09642	5.04382	same	5.71935e-11	-34.0254	f,f	1
20226	-5	-9.7	f	f	4.3459	5.04382	same	6.59009e-10	-30.499	f,f	1
20282	-1	-9.7	f	f	2.82446	5.04382	same	9.35076e-08	-23.3503	f,f	2
20283	-1	-9.7	f	f	3.62527	5.04382	same	6.88912e-09	-27.113	f,f	2
20706	-10	-9.6	f	f	5.09642	5.02655	same	6.05017e-11	-33.9442	f,f	1
20756	-5	-9.6	f	f	4.3459	5.02655	same	6.97128e-10	-30.4179	f,f	1
20812	-1	-9.6	f	f	2.82446	5.02655	same	9.89165e-08	-23.2692	f,f	2
20813	-1	-9.6	f	f	3.62527	5.02655	same	7.2876e-09	-27.0319	f,f	2
21236	-10	-9.5	f	f	5.09642	5.00941	same	6.39747e-11	-33.8637	f,f	1
21286	-5	-9.5	f	f	4.3459	5.00941	same	7.37146e-10	-30.3373	f,f	1
21342	-1	-9.5	f	f	2.82446	5.00941	same	1.04595e-07	-23.1887	f,f	2
21343	-1	-9.5	f	f	3.62527	5.00941	same	7.70594e-09	-26.9514	f,f	2
21766	-10	-9.4	f	f	5.09642	4.99241	same	6.76162e-11	-33.7838	f,f	1
21816	-5	-9.4	f	f	4.3459	4.99241	same	7.79104e-10	-30.2575	f,f	1
21872	-1	-9.4	f	f	2.82446	4.99241	same	1.10548e-07	-23.1088	f,f	2
21873	-1	-9.4	f	f	3.62527	4.99241	same	8.14456e-09	-26.8715	f,f	2
22296	-10	-9.3	f	f	5.09642	4.97555	same	7.1434e-11	-33.7046	f,f	1
22346	-5	-9.3	f	f	4.3459	4.97555	same	8.23094e-10	-30.1782	f,f	1
22402	-1	-9.3	f	f	2.82446	4.97555	same	1.1679e-07	-23.0296	f,f	2
22403	-1	-9.3	f	f	3.62527	4.97555	same	8.60443e-09	-26.7923	f,f	2
22826	-10	-9.2	f	f	5.09642	4.95882	same	7.54348e-11	-33.626	f,f	1
22876	-5	-9.2	f	f	4.3459	4.95882	same	8.69194e-10	-30.0996	f,f	1
22932	-1	-9.2	f	f	2.82446	4.95882	same	1.23332e-07	-22.951	f,f	2
22933	-1	-9.2	f	f	3.62527	4.95882	same	9.08634e-09	-26.7137	f,f	2
23356	-10	-9.1	f	f	5.09642	4.94223	same	7.96215e-11	-33.5481	f,f	1
23406	-5	-9.1	f	f	4.3459	4.94223	same	9.17434e-10	-30.0217	f,f	1
23462	-1	-9.1	f	f	2.82446	4.94223	same	1.30177e-07	-22.873	f,f	2
23463	-1	-9.1	f	f	3.62527	4.94223	same	9.59064e-09	-26.6357	f,f	2
23886	-10	-9	f	f	5.09642	4.92575	same	8.40121e-11	-33.4706	f,f	1
23936	-5	-9	f	f	4.3459	4.92575	same	9.68024e-10	-29.9442	f,f	1
23992	-1	-9	f	f	2.82446	4.92575	same	1.37355e-07	-22.7956	f,f	2
23993	-1	-9	f	f	3.62527	4.92575	same	1.01195e-08	-26.5583	f,f	2
24416	-10	-8.9	f	f	5.09642	4.90941	same	8.86029e-11	-33.3939	f,f	1
24466	-5	-8.9	f	f	4.3459	4.90941	same	1.02092e-09	-29.8675	f,f	1
24522	-1	-8.9	f	f	2.82446	4.90941	same	1.44862e-07	-22.7188	f,f	2
24523	-1	-8.9	f	f	3.62527	4.90941	same	1.06725e-08	-26.4815	f,f	2
24946	-10	-8.8	f	f	5.09642	4.8932	same	9.34058e-11	-33.3177	f,f	1
24996	-5	-8.8	f	f	4.3459	4.8932	same	1.07626e-09	-29.7913	f,f	1
25052	-1	-8.8	f	f	2.82446	4.8932	same	1.52714e-07	-22.6427	f,f	2
25053	-1	-8.8	f	f	3.62527	4.8932	same	1.1251e-08	-26.4054	f,f	2
25476	-10	-8.7	f	f	5.09642	4.87712	same	9.84303e-11	-33.2421	f,f	1
25526	-5	-8.7	f	f	4.3459	4.87712	same	1.13416e-09	-29.7157	f,f	1
25582	-1	-8.7	f	f	2.82446	4.87712	same	1.60929e-07	-22.5671	f,f	2
25583	-1	-8.7	f	f	3.62527	4.87712	same	1.18562e-08	-26.3298	f,f	2
26006	-10	-8.6	f	f	5.09642	4.86116	same	1.0368e-10	-33.1671	f,f	1
26056	-5	-8.6	f	f	4.3459	4.86116	same	1.19465e-09	-29.6408	f,f	1
26112	-1	-8.6	f	f	2.82446	4.86116	same	1.69513e-07	-22.4921	f,f	2
26113	-1	-8.6	f	f	3.62527	4.86116	same	1.24886e-08	-26.2548	f,f	2
26536	-10	-8.5	f	f	5.09642	4.84535	same	1.09159e-10	-33.0928	f,f	1
26586	-5	-8.5	f	f	4.3459	4.84535	same	1.25778e-09	-29.5665	f,f	1
26642	-1	-8.5	f	f	2.82446	4.84535	same	1.78472e-07	-22.4178	f,f	2
26643	-1	-8.5	f	f	3.62527	4.84535	same	1.31485e-08	-26.1805	f,f	2
27066	-10	-8.4	f	f	5.09642	4.8296	same	1.14906e-10	-33.0188	f,f	1
27116	-5	-8.4	f	f	4.3459	4.8296	same	1.32399e-09	-29.4925	f,f	1
27172	-1	-8.4	f	f	2.82446	4.8296	same	1.87867e-07	-22.3438	f,f	2
27173	-1	-8.4	f	f	3.62527	4.8296	same	1.38407e-08	-26.1065	f,f	2
27596	-10	-8.3	f	f	5.09642	4.81403	same	1.20882e-10	-32.9457	f,f	1
27646	-5	-8.3	f	f	4.3459	4.81403	same	1.39286e-09	-29.4193	f,f	1
27702	-1	-8.3	f	f	2.82446	4.81403	same	1.9764e-07	-22.2706	f,f	2
27703	-1	-8.3	f	f	3.62527	4.81403	same	1.45606e-08	-26.0334	f,f	2
28126	-10	-8.2	f	f	5.09642	4.79855	same	1.2713e-10	-32.873	f,f	1
28176	-5	-8.2	f	f	4.3459	4.79855	same	1.46485e-09	-29.3466	f,f	1
28232	-1	-8.2	f	f	2.82446	4.79855	same	2.07855e-07	-22.1979	f,f	2
28233	-1	-8.2	f	f	3.62527	4.79855	same	1.53132e-08	-25.9607	f,f	2
28656	-10	-8.1	f	f	5.09642	4.7832	same	1.33651e-10	-32.8008	f,f	1
28706	-5	-8.1	f	f	4.3459	4.7832	same	1.53999e-09	-29.2744	f,f	1
28762	-1	-8.1	f	f	2.82446	4.7832	same	2.18517e-07	-22.1258	f,f	2
28763	-1	-8.1	f	f	3.62527	4.7832	same	1.60986e-08	-25.8885	f,f	2
29186	-10	-8	f	f	5.09642	4.76794	same	1.4046e-10	-32.7291	f,f	1
29236	-5	-8	f	f	4.3459	4.76794	same	1.61845e-09	-29.2027	f,f	1
29292	-1	-8	f	f	2.82446	4.76794	same	2.2965e-07	-22.0541	f,f	2
29293	-1	-8	f	f	3.62527	4.76794	same	1.69188e-08	-25.8168	f,f	2
29716	-10	-7.9	f	f	5.09642	4.7528	same	1.47559e-10	-32.658	f,f	1
29766	-5	-7.9	f	f	4.3459	4.7528	same	1.70024e-09	-29.1316	f,f	1
29822	-1	-7.9	f	f	2.82446	4.7528	same	2.41257e-07	-21.9829	f,f	2
29823	-1	-7.9	f	f	3.62527	4.7528	same	1.77739e-08	-25.7457	f,f	2
30246	-10	-7.8	f	f	5.09642	4.73777	same	1.54963e-10	-32.5874	f,f	1
30296	-5	-7.8	f	f	4.3459	4.73777	same	1.78555e-09	-29.061	f,f	1
30352	-1	-7.8	f	f	2.82446	4.73777	same	2.53364e-07	-21.9123	f,f	2
30353	-1	-7.8	f	f	3.62527	4.73777	same	1.86658e-08	-25.675	f,f	2
30776	-10	-7.7	f	f	5.09642	4.72284	same	1.62682e-10	-32.5172	f,f	1
30826	-5	-7.7	f	f	4.3459	4.72284	same	1.87449e-09	-28.9909	f,f	1
30882	-1	-7.7	f	f	2.82446	4.72284	same	2.65984e-07	-21.8422	f,f	2
30883	-1	-7.7	f	f	3.62527	4.72284	same	1.95955e-08	-25.6049	f,f	2
31306	-10	-7.6	f	f	5.09642	4.70797	same	1.70753e-10	-32.4474	f,f	1
31356	-5	-7.6	f	f	4.3459	4.70797	same	1.96749e-09	-28.921	f,f	1
31412	-1	-7.6	f	f	2.82446	4.70797	same	2.79182e-07	-21.7723	f,f	2
31413	-1	-7.6	f	f	3.62527	4.70797	same	2.05677e-08	-25.535	f,f	2
31836	-10	-7.5	f	f	5.09642	4.69327	same	1.79128e-10	-32.3783	f,f	1
31886	-5	-7.5	f	f	4.3459	4.69327	same	2.064e-09	-28.8519	f,f	1
31942	-1	-7.5	f	f	2.82446	4.69327	same	2.92877e-07	-21.7032	f,f	2
31943	-1	-7.5	f	f	3.62527	4.69327	same	2.15765e-08	-25.466	f,f	2
32366	-10	-7.4	f	f	5.09642	4.67863	same	1.87875e-10	-32.3095	f,f	1
32416	-5	-7.4	f	f	4.3459	4.67863	same	2.16478e-09	-28.7831	f,f	1
32472	-1	-7.4	f	f	2.82446	4.67863	same	3.07179e-07	-21.6344	f,f	2
32473	-1	-7.4	f	f	3.62527	4.67863	same	2.26301e-08	-25.3972	f,f	2
32896	-10	-7.3	f	f	5.09642	4.66408	same	1.96992e-10	-32.2411	f,f	1
32946	-5	-7.3	f	f	4.3459	4.66408	same	2.26983e-09	-28.7148	f,f	1
33002	-1	-7.3	f	f	2.82446	4.66408	same	3.22086e-07	-21.566	f,f	2
33003	-1	-7.3	f	f	3.62527	4.66408	same	2.37282e-08	-25.3288	f,f	2
33426	-10	-7.2	f	f	5.09642	4.64961	same	2.06502e-10	-32.1731	f,f	1
33476	-5	-7.2	f	f	4.3459	4.64961	same	2.3794e-09	-28.6468	f,f	1
33532	-1	-7.2	f	f	2.82446	4.64961	same	3.37636e-07	-21.498	f,f	2
33533	-1	-7.2	f	f	3.62527	4.64961	same	2.48737e-08	-25.2608	f,f	2
33956	-10	-7.1	f	f	5.09642	4.63523	same	2.16402e-10	-32.1056	f,f	1
34006	-5	-7.1	f	f	4.3459	4.63523	same	2.49348e-09	-28.5792	f,f	1
34062	-1	-7.1	f	f	2.82446	4.63523	same	3.53825e-07	-21.4305	f,f	2
34063	-1	-7.1	f	f	3.62527	4.63523	same	2.60662e-08	-25.1932	f,f	2
34486	-10	-7	f	f	5.09642	4.62093	same	2.26718e-10	-32.0384	f,f	1
34536	-5	-7	f	f	4.3459	4.62093	same	2.61235e-09	-28.512	f,f	1
34592	-1	-7	f	f	2.82446	4.62093	same	3.70694e-07	-21.3633	f,f	2
34593	-1	-7	f	f	3.62527	4.62093	same	2.73089e-08	-25.1261	f,f	2
35016	-10	-6.9	f	f	5.09642	4.60668	same	2.37487e-10	-31.9714	f,f	1
35066	-5	-6.9	f	f	4.3459	4.60668	same	2.73643e-09	-28.4451	f,f	1
35122	-1	-6.9	f	f	2.82446	4.60668	same	3.88303e-07	-21.2963	f,f	2
35123	-1	-6.9	f	f	3.62527	4.60668	same	2.8606e-08	-25.0591	f,f	2
35546	-10	-6.8	f	f	5.09642	4.59254	same	2.48681e-10	-31.905	f,f	1
35596	-5	-6.8	f	f	4.3459	4.59254	same	2.86541e-09	-28.3786	f,f	1
35652	-1	-6.8	f	f	2.82446	4.59254	same	4.06608e-07	-21.2299	f,f	2
35653	-1	-6.8	f	f	3.62527	4.59254	same	2.99544e-08	-24.9927	f,f	2
36076	-10	-6.7	f	f	5.09642	4.57847	same	2.6034e-10	-31.8389	f,f	1
36126	-5	-6.7	f	f	4.3459	4.57847	same	2.99975e-09	-28.3125	f,f	1
36182	-1	-6.7	f	f	2.82446	4.57847	same	4.25674e-07	-21.1637	f,f	2
36183	-1	-6.7	f	f	3.62527	4.57847	same	3.13587e-08	-24.9266	f,f	2
36606	-10	-6.6	f	f	5.09642	4.56445	same	2.72498e-10	-31.773	f,f	1
36656	-5	-6.6	f	f	4.3459	4.56445	same	3.13985e-09	-28.2467	f,f	1
36712	-1	-6.6	f	f	2.82446	4.56445	same	4.45556e-07	-21.0979	f,f	2
36713	-1	-6.6	f	f	3.62527	4.56445	same	3.28233e-08	-24.8607	f,f	2
37136	-10	-6.5	f	f	5.09642	4.5505	same	2.85167e-10	-31.7075	f,f	1
37186	-5	-6.5	f	f	4.3459	4.5505	same	3.28582e-09	-28.1811	f,f	1
37242	-1	-6.5	f	f	2.82446	4.5505	same	4.66272e-07	-21.0323	f,f	2
37243	-1	-6.5	f	f	3.62527	4.5505	same	3.43492e-08	-24.7951	f,f	2
37666	-10	-6.4	f	f	5.09642	4.5366	same	2.9837e-10	-31.6422	f,f	1
37716	-5	-6.4	f	f	4.3459	4.5366	same	3.43795e-09	-28.1158	f,f	1
37772	-1	-6.4	f	f	2.82446	4.5366	same	4.87863e-07	-20.967	f,f	2
37773	-1	-6.4	f	f	3.62527	4.5366	same	3.59395e-08	-24.7299	f,f	2
38196	-10	-6.3	f	f	5.09642	4.52275	same	3.12141e-10	-31.5771	f,f	1
38246	-5	-6.3	f	f	4.3459	4.52275	same	3.59663e-09	-28.0507	f,f	1
38302	-1	-6.3	f	f	2.82446	4.52275	same	5.10384e-07	-20.9019	f,f	2
38303	-1	-6.3	f	f	3.62527	4.52275	same	3.75984e-08	-24.6648	f,f	2
38726	-10	-6.2	f	f	5.09642	4.50896	same	3.2648e-10	-31.5123	f,f	1
38776	-5	-6.2	f	f	4.3459	4.50896	same	3.76185e-09	-27.9859	f,f	1
38832	-1	-6.2	f	f	2.82446	4.50896	same	5.33833e-07	-20.8371	f,f	2
38833	-1	-6.2	f	f	3.62527	4.50896	same	3.93256e-08	-24.6	f,f	2
39256	-10	-6.1	f	f	5.09642	4.49521	same	3.41428e-10	-31.4477	f,f	1
39306	-5	-6.1	f	f	4.3459	4.49521	same	3.93408e-09	-27.9213	f,f	1
39362	-1	-6.1	f	f	2.82446	4.49521	same	5.58278e-07	-20.7725	f,f	2
39363	-1	-6.1	f	f	3.62527	4.49521	same	4.11261e-08	-24.5354	f,f	2
39786	-10	-6	f	f	5.09642	4.48151	same	3.57009e-10	-31.3833	f,f	1
39836	-5	-6	f	f	4.3459	4.48151	same	4.11361e-09	-27.8569	f,f	1
39892	-1	-6	f	f	2.82446	4.48151	same	5.83759e-07	-20.7081	f,f	2
39893	-1	-6	f	f	3.62527	4.48151	same	4.30029e-08	-24.471	f,f	2
40316	-10	-5.9	f	f	5.09642	4.46787	same	3.73226e-10	-31.3192	f,f	1
40366	-5	-5.9	f	f	4.3459	4.46787	same	4.30047e-09	-27.7929	f,f	1
40422	-1	-5.9	f	f	2.82446	4.46787	same	6.10281e-07	-20.644	f,f	2
40423	-1	-5.9	f	f	3.62527	4.46787	same	4.49563e-08	-24.4069	f,f	2
40846	-10	-5.8	f	f	5.09642	4.45421	same	3.90201e-10	-31.2551	f,f	1
40896	-5	-5.8	f	f	4.3459	4.45421	same	4.49606e-09	-27.7287	f,f	1
40952	-1	-5.8	f	f	2.82446	4.45421	same	6.38042e-07	-20.5798	f,f	2
40953	-1	-5.8	f	f	3.62527	4.45421	same	4.70009e-08	-24.3427	f,f	2
41376	-10	-5.7	f	f	5.09642	4.44062	same	4.0787e-10	-31.1912	f,f	1
41426	-5	-5.7	f	f	4.3459	4.44062	same	4.69965e-09	-27.6648	f,f	1
41482	-1	-5.7	f	f	2.82446	4.44062	same	6.66939e-07	-20.5159	f,f	2
41483	-1	-5.7	f	f	3.62527	4.44062	same	4.91293e-08	-24.2788	f,f	2
41906	-10	-5.6	f	f	5.09642	4.42704	same	4.26304e-10	-31.1274	f,f	1
41956	-5	-5.6	f	f	4.3459	4.42704	same	4.91206e-09	-27.601	f,f	1
42012	-1	-5.6	f	f	2.82446	4.42704	same	6.97087e-07	-20.4522	f,f	2
42013	-1	-5.6	f	f	3.62527	4.42704	same	5.13497e-08	-24.2151	f,f	2
42436	-10	-5.5	f	f	5.09642	4.41349	same	4.45542e-10	-31.0637	f,f	1
42486	-5	-5.5	f	f	4.3459	4.41349	same	5.13373e-09	-27.5373	f,f	1
42542	-1	-5.5	f	f	2.82446	4.41349	same	7.28552e-07	-20.3885	f,f	2
42543	-1	-5.5	f	f	3.62527	4.41349	same	5.3667e-08	-24.1514	f,f	2
42966	-10	-5.4	f	f	5.09642	4.39994	same	4.65639e-10	-31.0001	f,f	1
43016	-5	-5.4	f	f	4.3459	4.39994	same	5.36529e-09	-27.4737	f,f	1
43072	-1	-5.4	f	f	2.82446	4.39994	same	7.61422e-07	-20.3248	f,f	2
43073	-1	-5.4	f	f	3.62527	4.39994	same	5.60877e-08	-24.0877	f,f	2
43496	-10	-5.3	f	f	5.09642	4.38642	same	4.86603e-10	-30.9365	f,f	1
43546	-5	-5.3	f	f	4.3459	4.38642	same	5.60685e-09	-27.4102	f,f	1
43602	-1	-5.3	f	f	2.82446	4.38642	same	7.95711e-07	-20.2613	f,f	2
43603	-1	-5.3	f	f	3.62527	4.38642	same	5.8613e-08	-24.0242	f,f	2
44026	-10	-5.2	f	f	5.09642	4.37291	same	5.08501e-10	-30.873	f,f	1
44076	-5	-5.2	f	f	4.3459	4.37291	same	5.85916e-09	-27.3467	f,f	1
44132	-1	-5.2	f	f	2.82446	4.37291	same	8.31527e-07	-20.1977	f,f	2
44133	-1	-5.2	f	f	3.62527	4.37291	same	6.12507e-08	-23.9607	f,f	2
44556	-10	-5.1	f	f	5.09642	4.35939	same	5.3138e-10	-30.8095	f,f	1
44606	-5	-5.1	f	f	4.3459	4.35939	same	6.12279e-09	-27.2832	f,f	1
44662	-1	-5.1	f	f	2.82446	4.35939	same	8.6895e-07	-20.1342	f,f	2
44663	-1	-5.1	f	f	3.62527	4.35939	same	6.40066e-08	-23.8972	f,f	2
45086	-10	-5	f	f	5.09642	4.3459	same	5.55256e-10	-30.7461	f,f	1
45136	-5	-5	f	f	4.3459	4.3459	same	6.39789e-09	-27.2198	f,f	1
45192	-1	-5	f	f	2.82446	4.3459	same	9.08003e-07	-20.0708	f,f	2
45193	-1	-5	f	f	3.62527	4.3459	same	6.68825e-08	-23.8338	f,f	2
45616	-10	-4.9	f	f	5.09642	4.33236	same	5.80292e-10	-30.6825	f,f	1
45666	-5	-4.9	f	f	4.3459	4.33236	same	6.68637e-09	-27.1561	f,f	1
45722	-1	-4.9	f	f	2.82446	4.33236	same	9.48956e-07	-20.0072	f,f	2
45723	-1	-4.9	f	f	3.62527	4.33236	same	6.98983e-08	-23.7702	f,f	2
46146	-10	-4.8	f	f	5.09642	4.31882	same	6.06442e-10	-30.6189	f,f	1
46196	-5	-4.8	f	f	4.3459	4.31882	same	6.98769e-09	-27.0925	f,f	1
46252	-1	-4.8	f	f	2.82446	4.31882	same	9.91732e-07	-19.9435	f,f	2
46253	-1	-4.8	f	f	3.62527	4.31882	same	7.30482e-08	-23.7066	f,f	2
46676	-10	-4.7	f	f	5.09642	4.30527	same	6.3381e-10	-30.5552	f,f	1
46726	-5	-4.7	f	f	4.3459	4.30527	same	7.30303e-09	-27.0289	f,f	1
46782	-1	-4.7	f	f	2.82446	4.30527	same	1.0365e-06	-19.8798	f,f	2
46783	-1	-4.7	f	f	3.62527	4.30527	same	7.63449e-08	-23.6429	f,f	2
47206	-10	-4.6	f	f	5.09642	4.29169	same	6.62471e-10	-30.4914	f,f	1
47256	-5	-4.6	f	f	4.3459	4.29169	same	7.63327e-09	-26.9651	f,f	1
47312	-1	-4.6	f	f	2.82446	4.29169	same	1.08339e-06	-19.816	f,f	2
47313	-1	-4.6	f	f	3.62527	4.29169	same	7.97972e-08	-23.5791	f,f	2
47736	-10	-4.5	f	f	5.09642	4.27807	same	6.92515e-10	-30.4274	f,f	1
47786	-5	-4.5	f	f	4.3459	4.27807	same	7.97946e-09	-26.9011	f,f	1
47842	-1	-4.5	f	f	2.82446	4.27807	same	1.13254e-06	-19.752	f,f	2
47843	-1	-4.5	f	f	3.62527	4.27807	same	8.34162e-08	-23.5151	f,f	2
48266	-10	-4.4	f	f	5.09642	4.26442	same	7.2399e-10	-30.3633	f,f	1
48316	-5	-4.4	f	f	4.3459	4.26442	same	8.34212e-09	-26.8369	f,f	1
48372	-1	-4.4	f	f	2.82446	4.26442	same	1.18403e-06	-19.6879	f,f	2
48373	-1	-4.4	f	f	3.62527	4.26442	same	8.72075e-08	-23.451	f,f	2
48796	-10	-4.3	f	f	5.09642	4.25073	same	7.57007e-10	-30.299	f,f	1
48846	-5	-4.3	f	f	4.3459	4.25073	same	8.72256e-09	-26.7726	f,f	1
48902	-1	-4.3	f	f	2.82446	4.25073	same	1.23804e-06	-19.6235	f,f	2
48903	-1	-4.3	f	f	3.62527	4.25073	same	9.11846e-08	-23.3866	f,f	2
49326	-10	-4.2	f	f	5.09642	4.23698	same	7.91671e-10	-30.2344	f,f	1
49376	-5	-4.2	f	f	4.3459	4.23698	same	9.12197e-09	-26.708	f,f	1
49432	-1	-4.2	f	f	2.82446	4.23698	same	1.29476e-06	-19.5589	f,f	2
49433	-1	-4.2	f	f	3.62527	4.23698	same	9.53601e-08	-23.322	f,f	2
49856	-10	-4.1	f	f	5.09642	4.22319	same	8.2803e-10	-30.1696	f,f	1
49906	-5	-4.1	f	f	4.3459	4.22319	same	9.54091e-09	-26.6432	f,f	1
49962	-1	-4.1	f	f	2.82446	4.22319	same	1.35424e-06	-19.4941	f,f	2
49963	-1	-4.1	f	f	3.62527	4.22319	same	9.97398e-08	-23.2573	f,f	2
50386	-10	-4	f	f	5.09642	4.20931	same	8.66347e-10	-30.1043	f,f	1
50436	-5	-4	f	f	4.3459	4.20931	same	9.98242e-09	-26.578	f,f	1
50492	-1	-4	f	f	2.82446	4.20931	same	1.41694e-06	-19.4288	f,f	2
50493	-1	-4	f	f	3.62527	4.20931	same	1.04355e-07	-23.192	f,f	2
50916	-10	-3.9	f	f	5.09642	4.19535	same	9.06618e-10	-30.0388	f,f	1
50966	-5	-3.9	f	f	4.3459	4.19535	same	1.04464e-08	-26.5124	f,f	1
51022	-1	-3.9	f	f	2.82446	4.19535	same	1.48283e-06	-19.3632	f,f	2
51023	-1	-3.9	f	f	3.62527	4.19535	same	1.09206e-07	-23.1264	f,f	2
51446	-10	-3.8	f	f	5.09642	4.18131	same	9.49034e-10	-29.9728	f,f	1
51496	-5	-3.8	f	f	4.3459	4.18131	same	1.09352e-08	-26.4464	f,f	1
51552	-1	-3.8	f	f	2.82446	4.18131	same	1.55224e-06	-19.2972	f,f	2
51553	-1	-3.8	f	f	3.62527	4.18131	same	1.14316e-07	-23.0605	f,f	2
51976	-10	-3.7	f	f	5.09642	4.16717	same	9.93772e-10	-29.9064	f,f	1
52026	-5	-3.7	f	f	4.3459	4.16717	same	1.14507e-08	-26.38	f,f	1
52082	-1	-3.7	f	f	2.82446	4.16717	same	1.62545e-06	-19.2307	f,f	2
52083	-1	-3.7	f	f	3.62527	4.16717	same	1.19705e-07	-22.994	f,f	2
52506	-10	-3.6	f	f	5.09642	4.15292	same	1.04097e-09	-29.8394	f,f	1
52556	-5	-3.6	f	f	4.3459	4.15292	same	1.19945e-08	-26.3131	f,f	1
52612	-1	-3.6	f	f	2.82446	4.15292	same	1.70268e-06	-19.1638	f,f	2
52613	-1	-3.6	f	f	3.62527	4.15292	same	1.2539e-07	-22.9271	f,f	2
53036	-10	-3.5	f	f	5.09642	4.13856	same	1.09084e-09	-29.7719	f,f	1
53086	-5	-3.5	f	f	4.3459	4.13856	same	1.25691e-08	-26.2455	f,f	1
53142	-1	-3.5	f	f	2.82446	4.13856	same	1.7843e-06	-19.0962	f,f	2
53143	-1	-3.5	f	f	3.62527	4.13856	same	1.31397e-07	-22.8596	f,f	2
53566	-10	-3.4	f	f	5.09642	4.12406	same	1.14358e-09	-29.7038	f,f	1
53616	-5	-3.4	f	f	4.3459	4.12406	same	1.31768e-08	-26.1774	f,f	1
53672	-1	-3.4	f	f	2.82446	4.12406	same	1.87061e-06	-19.0281	f,f	2
53673	-1	-3.4	f	f	3.62527	4.12406	same	1.3775e-07	-22.7914	f,f	2
54096	-10	-3.3	f	f	5.09642	4.10938	same	1.19957e-09	-29.6348	f,f	1
54146	-5	-3.3	f	f	4.3459	4.10938	same	1.38219e-08	-26.1085	f,f	1
54202	-1	-3.3	f	f	2.82446	4.10938	same	1.96225e-06	-18.9591	f,f	2
54203	-1	-3.3	f	f	3.62527	4.10938	same	1.44494e-07	-22.7225	f,f	2
54626	-10	-3.2	f	f	5.09642	4.09458	same	1.25882e-09	-29.5653	f,f	1
54676	-5	-3.2	f	f	4.3459	4.09458	same	1.45047e-08	-26.0389	f,f	1
54732	-1	-3.2	f	f	2.82446	4.09458	same	2.05924e-06	-18.8895	f,f	2
54733	-1	-3.2	f	f	3.62527	4.09458	same	1.51632e-07	-22.6529	f,f	2
55156	-10	-3.1	f	f	5.09642	4.07957	same	1.32189e-09	-29.4947	f,f	1
55206	-5	-3.1	f	f	4.3459	4.07957	same	1.52314e-08	-25.9684	f,f	1
55262	-1	-3.1	f	f	2.82446	4.07957	same	2.16249e-06	-18.8189	f,f	2
55263	-1	-3.1	f	f	3.62527	4.07957	same	1.5923e-07	-22.5824	f,f	2
55686	-10	-3	f	f	5.09642	4.06435	same	1.38903e-09	-29.4233	f,f	1
55736	-5	-3	f	f	4.3459	4.06435	same	1.6005e-08	-25.8969	f,f	1
55792	-1	-3	f	f	2.82446	4.06435	same	2.27239e-06	-18.7474	f,f	2
55793	-1	-3	f	f	3.62527	4.06435	same	1.67317e-07	-22.5109	f,f	2
56216	-10	-2.9	f	f	5.09642	4.04891	same	1.46067e-09	-29.3507	f,f	1
56266	-5	-2.9	f	f	4.3459	4.04891	same	1.68305e-08	-25.8243	f,f	1
56322	-1	-2.9	f	f	2.82446	4.04891	same	2.38968e-06	-18.6748	f,f	2
56323	-1	-2.9	f	f	3.62527	4.04891	same	1.75947e-07	-22.4384	f,f	2
56746	-10	-2.8	f	f	5.09642	4.03322	same	1.53726e-09	-29.277	f,f	1
56796	-5	-2.8	f	f	4.3459	4.03322	same	1.77129e-08	-25.7506	f,f	1
56852	-1	-2.8	f	f	2.82446	4.03322	same	2.51507e-06	-18.601	f,f	2
56853	-1	-2.8	f	f	3.62527	4.03322	same	1.85173e-07	-22.3646	f,f	2
57276	-10	-2.7	f	f	5.09642	4.01725	same	1.61934e-09	-29.2019	f,f	1
57326	-5	-2.7	f	f	4.3459	4.01725	same	1.86587e-08	-25.6756	f,f	1
57382	-1	-2.7	f	f	2.82446	4.01725	same	2.64947e-06	-18.5259	f,f	2
57383	-1	-2.7	f	f	3.62527	4.01725	same	1.9506e-07	-22.2896	f,f	2
57806	-10	-2.6	f	f	5.09642	0.445084	same	0.000193678	-12.334	f,f	2
57856	-5	-2.6	f	f	4.3459	0.445084	same	0.00351852	-8.15081	f,f	2
57912	-1	-2.6	f	f	2.82446	0.445084	same	0.638067	-0.648221	f,f	4
57913	-1	-2.6	f	f	3.62527	0.445084	same	0.121645	-3.03925	f,f	4
58336	-10	-2.6	f	f	5.09642	4.00097	same	1.70754e-09	-29.1254	f,f	2
58386	-5	-2.6	f	f	4.3459	4.00097	same	1.9675e-08	-25.5991	f,f	2
58442	-1	-2.6	f	f	2.82446	4.00097	same	2.7939e-06	-18.4493	f,f	4
58443	-1	-2.6	f	f	3.62527	4.00097	same	2.05685e-07	-22.2131	f,f	4
58866	-10	-2.5	f	f	5.09642	1.10794	same	2.12418e-05	-15.5227	f,f	2
58916	-5	-2.5	f	f	4.3459	1.10794	same	0.000262498	-11.8954	f,f	2
58972	-1	-2.5	f	f	2.82446	1.10794	same	0.217208	-2.20285	f,f	4
58973	-1	-2.5	f	f	3.62527	1.10794	same	0.00458281	-7.76955	f,f	4
59396	-10	-2.5	f	f	5.09642	3.98432	same	1.80266e-09	-29.0472	f,f	2
59446	-5	-2.5	f	f	4.3459	3.98432	same	2.07711e-08	-25.5208	f,f	2
59502	-1	-2.5	f	f	2.82446	3.98432	same	2.94969e-06	-18.371	f,f	4
59503	-1	-2.5	f	f	3.62527	3.98432	same	2.17145e-07	-22.1348	f,f	4
59926	-10	-2.4	f	f	5.09642	1.42493	same	7.53272e-06	-17.0184	f,f	2
59976	-5	-2.4	f	f	4.3459	1.42493	same	8.90346e-05	-13.4553	f,f	2
60032	-1	-2.4	f	f	2.82446	1.42493	same	0.0511129	-4.29017	f,f	4
60033	-1	-2.4	f	f	3.62527	1.42493	same	0.00117206	-9.73674	f,f	4
60456	-10	-2.4	f	f	5.09642	3.96733	same	1.90521e-09	-28.9674	f,f	2
60506	-5	-2.4	f	f	4.3459	3.96733	same	2.19526e-08	-25.441	f,f	2
60562	-1	-2.4	f	f	2.82446	3.96733	same	3.11764e-06	-18.2911	f,f	4
60563	-1	-2.4	f	f	3.62527	3.96733	same	2.29497e-07	-22.055	f,f	4
60986	-10	-2.3	f	f	5.09642	1.63771	same	3.76239e-06	-18.0199	f,f	2
61036	-5	-2.3	f	f	4.3459	1.63771	same	4.39074e-05	-14.4752	f,f	2
61092	-1	-2.3	f	f	2.82446	1.63771	same	0.0172363	-5.8584	f,f	4
61093	-1	-2.3	f	f	3.62527	1.63771	same	0.000519808	-10.9097	f,f	4
61516	-10	-2.3	f	f	5.09642	3.94985	same	2.01682e-09	-28.8853	f,f	2
61566	-5	-2.3	f	f	4.3459	3.94985	same	2.32387e-08	-25.3589	f,f	2
61622	-1	-2.3	f	f	2.82446	3.94985	same	3.30047e-06	-18.2089	f,f	4
61623	-1	-2.3	f	f	3.62527	3.94985	same	2.42943e-07	-21.9729	f,f	4
62046	-10	-2.2	f	f	5.09642	1.79975	same	2.21856e-06	-18.7819	f,f	2
62096	-5	-2.2	f	f	4.3459	1.79975	same	2.57548e-05	-15.2448	f,f	2
62152	-1	-2.2	f	f	2.82446	1.79975	same	0.00768911	-7.02297	f,f	4
62153	-1	-2.2	f	f	3.62527	1.79975	same	0.000290433	-11.7495	f,f	4
62576	-10	-2.2	f	f	5.09642	3.93188	same	2.13839e-09	-28.8008	f,f	2
62626	-5	-2.2	f	f	4.3459	3.93188	same	2.46394e-08	-25.2745	f,f	2
62682	-1	-2.2	f	f	2.82446	3.93188	same	3.49963e-06	-18.1244	f,f	4
62683	-1	-2.2	f	f	3.62527	3.93188	same	2.57588e-07	-21.8884	f,f	4
63106	-10	-2.1	f	f	5.09642	1.93195	same	1.44205e-06	-19.4035	f,f	2
63156	-5	-2.1	f	f	4.3459	1.93195	same	1.66961e-05	-15.8701	f,f	2
63212	-1	-2.1	f	f	2.82446	1.93195	same	0.00411783	-7.9239	f,f	4
63213	-1	-2.1	f	f	3.62527	1.93195	same	0.000183491	-12.412	f,f	4
63636	-10	-2.1	f	f	5.09642	3.91336	same	2.27137e-09	-28.7138	f,f	2
63686	-5	-2.1	f	f	4.3459	3.91336	same	2.61717e-08	-25.1874	f,f	2
63742	-1	-2.1	f	f	2.82446	3.91336	same	3.71751e-06	-18.0372	f,f	4
63743	-1	-2.1	f	f	3.62527	3.91336	same	2.73607e-07	-21.8014	f,f	4
64166	-10	-2	f	f	5.09642	2.04472	same	9.98685e-07	-19.9335	f,f	2
64216	-5	-2	f	f	4.3459	2.04472	same	1.15454e-05	-16.4023	f,f	2
64272	-1	-2	f	f	2.82446	2.04472	same	0.00248886	-8.6503	f,f	4
64273	-1	-2	f	f	3.62527	2.04472	same	0.000124981	-12.966	f,f	4
64696	-10	-2	f	f	5.09642	3.89421	same	2.41753e-09	-28.6238	f,f	2
64746	-5	-2	f	f	4.3459	3.89421	same	2.78559e-08	-25.0974	f,f	2
64802	-1	-2	f	f	2.82446	3.89421	same	3.95703e-06	-17.9471	f,f	4
64803	-1	-2	f	f	3.62527	3.89421	same	2.91215e-07	-21.7114	f,f	4
65226	-10	-1.9	f	f	5.09642	2.14401	same	7.2268e-07	-20.4001	f,f	2
65276	-5	-1.9	f	f	4.3459	2.14401	same	8.34675e-06	-16.8704	f,f	2
65332	-1	-1.9	f	f	2.82446	2.14401	same	0.00163353	-9.25779	f,f	4
65333	-1	-1.9	f	f	3.62527	2.14401	same	8.94955e-05	-13.4478	f,f	4
65756	-10	-1.9	f	f	5.09642	3.87429	same	2.57958e-09	-28.5302	f,f	2
65806	-5	-1.9	f	f	4.3459	3.87429	same	2.97231e-08	-25.0038	f,f	2
65862	-1	-1.9	f	f	2.82446	3.87429	same	4.22262e-06	-17.8534	f,f	4
65863	-1	-1.9	f	f	3.62527	3.87429	same	3.10737e-07	-21.6178	f,f	4
66286	-10	-1.8	f	f	5.09642	2.23365	same	5.39695e-07	-20.8214	f,f	2
[truncated: 1,698 more rows]

## Sheet: Fig3d-f_S3d-f
	pheno1	pheno2	type1	type2	param1	param2	paramtyp	pheno	phen_log2	whichparam	ambiNum	allowed_2_group			# f= Folding		# F= Folding
[truncated: 7,304 more rows]

[truncated: 8 more sheets: Fig3j-l_S3j-l, Fig3mn_S3mn, Fig4a, Fig4b, Fig4c-f_S4, Fig5, Fig6, FigS5]
